# Supplementary material for: Perceptual-Semantic Congruency Facilitates Semantic Discrimination of Thermal Qualities
Source: Front Psychol. 2017 Dec 6;8:2113. doi: 10.3389/fpsyg.2017.02113 (PMC5724365; doi:10.3389/fpsyg.2017.02113)
Supplement: Supplementary file 1 [file DataSheet1.ZIP]

Archive with 4 entries (3 files):
- Data Sheet/
- Data Sheet/illustration_data.xlsm
- Data Sheet/thermal rating_all.xlsx
- Data Sheet/word_data.xlsm
