# Supplementary material for: Perceptual-Semantic Congruency Facilitates Semantic Discrimination of Thermal Qualities
Source: Front Psychol. 2017 Dec 6;8:2113. doi: 10.3389/fpsyg.2017.02113 (PMC5724365; doi:10.3389/fpsyg.2017.02113)
Supplement: Supplementary file 1 [file DataSheet1.ZIP › Data Sheet/illustration_data.xlsm]

## Sheet: 56f
56	1	24	1.20502	1			56	3	24	0.501241	1			56	5	22	0.584248	1			56	1	49	1.02912	1			56	3	48	0.809864	1			56	5	31	1.4414	1
56	1	23	0.978427	1			56	3	21	0.629032	1			56	5	8	0.872395	1			56	1	48	0.629565	1			56	3	34	0.752379	1			56	5	48	0.600554	1
56	1	12	0.726965	1			56	3	3	0.599447	1			56	5	1	0.629683	1			56	1	39	1.279	1			56	3	35	0.59394	1			56	5	38	0.601715	1
56	1	14	0.527866	1			56	3	4	0.691182	1			56	5	20	0.817895	1			56	1	42	0.712008	1			56	3	36	0.768802	1			56	5	50	0.58615	1
56	1	4	0.781534	1			56	3	22	0.563933	1			56	5	2	0.948996	1			56	1	44	0.960703	1			56	3	28	0.511711	1			56	5	29	0.551038	1
56	1	7	0.774831	1			56	3	13	0.604536	1			56	5	5	0.798983	1			56	1	50	0.912282	1			56	3	32	0.699868	1			56	5	34	0.559093	1
56	1	18	1.05792	1			56	3	23	0.665681	1			56	5	4	0.580192	1			56	1	36	0.763522	1			56	3	26	0.560433	1			56	5	47	0.512476	1
56	1	11	1.00026	1			56	3	16	0.731153	1			56	5	25	0.58222	1			56	1	46	1.07422	1			56	3	43	0.520618	1			56	5	37	1.69069	1
56	1	25	1.16208	1			56	3	8	0.54464	1			56	5	6	0.949521	1			56	1	34	0.897826	1			56	3	30	0.81842	1			56	5	33	0.591939	1
56	1	2	1.70077	1			56	3	2	0.608522	1			56	5	3	2.23135	1			56	1	37	0.865085	1			56	3	41	0.599965	1			56	5	40	0.484462	1
56	1	5	1.76755	1			56	3	15	0.794917	1			56	5	7	0.806165	1			56	1	38	0.969387	1			56	3	38	0.517321	1			56	5	45	1.36846	1
56	1	10	0.645683	1			56	3	1	0.633007	1			56	5	14	0.65879	1			56	1	33	1.23915	1			56	3	45	1.01859	1			56	5	41	0.593322	1
56	1	19	1.58006	1			56	3	6	0.811476	1			56	5	18	0.618101	1			56	1	31	0.776683	1			56	3	40	0.577784	1			56	5	32	0.807927	1
56	1	8	0.666717	1			56	3	7	0.595971	1			56	5	17	0.629134	1			56	1	26	0.699512	1			56	3	37	1.01836	1			56	5	26	0.509664	1
56	1	16	0.779325	1			56	3	14	0.560544	1			56	5	24	0.878731	1			56	1	41	0.815196	1			56	3	31	0.599369	1			56	5	30	0.718606	1
56	1	15	0.804135	1			56	3	11	0.695469	1			56	5	12	0.698548	1			56	1	40	0.710378	1			56	3	33	0.624501	1			56	5	27	0.637004	1
56	1	3	1.40427	1			56	3	19	1.39497	1			56	5	16	0.659708	1			56	1	28	0.985258	1			56	3	47	0.604206	1			56	5	46	0.67215	1
56	1	22	0.749245	1			56	3	5	1.241	1			56	5	19	1.76687	1			56	1	45	0.941696	1			56	3	50	0.662013	1			56	5	42	0.571256	1
56	1	21	0.732431	1			56	3	9	0.804562	1			56	5	15	0.643798	1			56	1	27	0.716894	1			56	3	39	0.651737	1			56	5	49	0.712691	1
56	1	6	0.853457	1			56	3	12	0.95227	1			56	5	10	0.586869	1			56	1	47	0.743866	1			56	3	42	0.601982	1			56	5	28	0.6414	1
56	1	13	0.671276	1			56	3	25	1.2711	1			56	5	11	0.555354	1			56	1	43	0.991223	1			56	3	29	0.772582	1			56	5	36	0.666646	1
56	1	17	0.633742	1			56	3	18	0.812937	1			56	5	21	0.613311	1			56	1	35	0.644713	1			56	3	49	0.666949	1			56	5	39	0.575475	1
56	1	9	0.741712	1			56	3	17	0.582069	1			56	5	9	0.75886	1			56	1	30	1.36923	1			56	3	27	0.733313	1			56	5	44	0.577585	1
56	1	20	1.65548	1			56	3	10	0.748632	1			56	5	23	0.781327	1			56	1	32	0.867161	1			56	3	44	1.14647	1			56	5	43	0.991707	1
56	1	1	0.802691	1			56	4	3	1.05924	1			56	5	13	0.619689	1			56	1	29	2.44031	1			56	3	46	0.893866	1			56	5	35	0.732219	1
56	2	11	0.946854	1			56	4	11	0.655894	1			56	6	23	1.08497	1			56	2	27	0.645815	1			56	4	38	0.624902	1			56	6	32	0.598675	1
56	2	16	0.83082	1			56	4	12	0.655177	1			56	6	12	0.459984	1			56	2	41	0.78572	1			56	4	28	0.575864	1			56	6	30	0.620324	1
56	2	7	0.751188	1			56	4	21	0.744344	1			56	6	4	0.646774	1			56	2	50	0.702233	1			56	4	39	0.735764	1			56	6	48	0.503683	1
56	2	4	0.775899	1			56	4	16	0.687371	1			56	6	20	0.970687	1			56	2	48	0.653229	1			56	4	29	1.10257	1			56	6	47	0.528553	1
56	2	23	0.741645	1			56	4	14	0.650833	1			56	6	11	0.798466	1			56	2	32	1.11055	1			56	4	42	0.740777	1			56	6	33	0.487592	1
56	2	14	0.817687	1			56	4	25	0.720198	1			56	6	6	0.656308	1			56	2	39	0.620121	1			56	4	46	0.739752	1			56	6	26	0.518335	1
56	2	25	0.774345	1			56	4	6	0.960842	1			56	6	1	0.691716	1			56	2	44	0.757292	1			56	4	35	0.590437	1			56	6	27	0.510177	1
56	2	13	0.731458	1			56	4	13	0.654062	1			56	6	3	0.831164	1			56	2	26	0.796835	1			56	4	32	0.647775	1			56	6	28	0.477632	1
56	2	20	1.01383	1			56	4	24	0.63372	1			56	6	16	1.08565	1			56	2	28	0.897201	1			56	4	27	0.611874	1			56	6	41	0.545929	1
56	2	1	0.736412	1			56	4	8	0.626837	1			56	6	21	0.588175	1			56	2	34	0.752309	1			56	4	43	0.872868	1			56	6	44	0.460852	1
56	2	21	0.784859	1			56	4	10	0.74732	1			56	6	18	0.811806	1			56	2	43	0.854566	1			56	4	41	0.649725	1			56	6	29	0.7054	1
56	2	15	0.7821	1			56	4	4	0.713176	1			56	6	7	0.842186	1			56	2	35	0.722861	1			56	4	37	2.10425	1			56	6	49	0.837038	1
56	2	24	0.7502	1			56	4	20	1.28458	1			56	6	19	1.00763	1			56	2	47	0.830364	1			56	4	31	0.819839	1			56	6	35	0.583357	1
56	2	2	0.727366	1			56	4	2	0.657171	1			56	6	22	0.694027	1			56	2	45	1.65769	1			56	4	47	0.581498	1			56	6	45	0.917817	1
56	2	10	1.67834	1			56	4	1	0.785532	1			56	6	17	0.807631	1			56	2	46	0.772475	1			56	4	33	0.548656	1			56	6	38	0.764004	1
56	2	17	0.832996	1			56	4	18	0.716355	1			56	6	15	0.753758	1			56	2	42	0.860054	1			56	4	26	0.646905	1			56	6	34	0.878045	1
56	2	5	0.804457	1			56	4	9	1.32625	1			56	6	14	2.52209	1			56	2	49	1.00945	1			56	4	34	0.924091	1			56	6	50	0.563911	1
56	2	22	0.790214	1			56	4	5	0.754971	1			56	6	8	0.595812	1			56	2	37	1.07621	1			56	4	45	0.837902	1			56	6	42	0.64714	1
56	2	8	1.05858	1			56	4	7	0.821369	1			56	6	25	0.657473	1			56	2	31	0.918905	1			56	4	30	0.596288	1			56	6	43	1.05962	1
56	2	19	0.927361	1			56	4	22	0.643591	1			56	6	13	0.686203	1			56	2	38	0.931794	1			56	4	40	0.628977	1			56	6	36	0.597906	1
56	2	9	0.681725	1			56	4	19	1.53066	1			56	6	2	0.57564	1			56	2	29	0.788891	1			56	4	44	0.845961	1			56	6	31	0.719096	1
56	2	3	0.587779	1			56	4	15	0.583794	1			56	6	9	0.584278	1			56	2	40	0.949839	1			56	4	48	0.782189	1			56	6	39	0.728519	1
56	2	18	0.679045	1			56	4	23	0.910346	1			56	6	24	0.718935	1			56	2	36	1.43339	1			56	4	36	0.724318	1			56	6	46	0.778647	1
56	2	12	0.638456	1			56	4	17	0.459772	1			56	6	5	0.667472	1			56	2	30	0.581522	1			56	4	50	0.583134	1			56	6	40	0.57387	1
56	7	22	0.746472	1			56	11	11	0.559805	1			56	6	10	0.604443	1			56	2	33	0.658891	1			56	11	48	0.679793	1			56	9	36	0.919633	1
56	7	3	0.621726	1			56	11	6	0.648923	1			56	9	16	1.21295	1			56	7	44	0.90328	1			56	11	34	0.64853	1			56	9	43	0.803613	1
56	7	16	0.489606	1			56	11	12	0.620431	1			56	9	17	0.650276	1			56	7	35	0.598455	1			56	11	39	0.604008	1			56	9	41	0.61144	1
56	7	20	1.52218	1			56	11	3	0.549375	1			56	9	19	1.11533	1			56	7	34	0.683274	1			56	11	38	0.68433	1			56	9	49	0.965989	1
56	7	8	0.556946	1			56	11	4	0.581571	1			56	9	4	0.66563	1			56	7	30	0.738157	1			56	11	36	0.764489	1			56	9	27	1.17111	1
56	7	11	0.969005	1			56	11	9	0.675049	1			56	9	13	0.651125	1			56	7	26	0.686717	1			56	11	31	0.539734	1			56	9	34	1.0735	1
56	7	10	0.530879	1			56	11	19	0.861464	1			56	9	3	0.567726	1			56	7	29	0.575279	1			56	11	50	0.949985	1			56	9	35	0.956197	1
56	7	25	0.620477	1			56	11	13	0.633472	1			56	9	20	1.07705	1			56	7	39	0.719877	1			56	11	35	0.691791	1			56	9	48	3.36265	1
56	7	21	0.578844	1			56	11	23	0.553491	1			56	9	2	0.817681	1			56	7	31	0.52376	1			56	11	46	0.59196	1			56	9	44	0.917387	1
56	7	18	0.593493	1			56	11	5	0.610646	1			56	9	21	1.74998	1			56	7	45	1.06185	1			56	11	27	0.502936	1			56	9	39	1.32014	1
56	7	1	0.533666	1			56	11	21	0.547325	1			56	9	11	0.642693	1			56	7	28	0.52754	1			56	11	32	0.53513	1			56	9	31	0.969328	1
56	7	15	0.543111	1			56	11	15	0.644506	1			56	9	5	0.880928	1			56	7	36	0.791006	1			56	11	44	0.811776	1			56	9	37	0.807825	1
56	7	19	1.08546	1			56	11	20	1.12946	1			56	9	22	0.840166	1			56	7	48	0.587762	1			56	11	49	0.741937	1			56	9	30	0.944995	1
56	7	9	0.550189	1			56	11	14	0.54434	1			56	9	8	0.728179	1			56	7	32	0.611705	1			56	11	29	0.86072	1			56	9	28	0.726006	1
56	7	5	0.499771	1			56	11	17	0.458236	1			56	9	25	0.715538	1			56	7	47	0.58151	1			56	11	30	0.605382	1			56	9	33	0.754289	1
56	7	6	0.468495	1			56	11	10	0.665274	1			56	9	23	1.13435	1			56	7	33	0.658224	1			56	11	37	0.942234	1			56	9	32	0.702089	1
56	7	17	0.622441	1			56	11	22	0.789581	1			56	9	15	0.602291	1			56	7	46	0.912028	1			56	11	45	0.809565	1			56	9	46	1.6342	1
56	7	24	0.632338	1			56	11	24	0.677786	1			56	9	18	0.589717	1			56	7	49	0.763802	1			56	11	26	0.891335	1			56	9	40	0.735432	1
56	7	7	3.50073	1			56	11	1	2.42402	1			56	9	14	0.649309	1			56	7	50	0.972081	1			56	11	41	0.623375	1			56	9	38	0.647608	1
56	7	12	0.615019	1			56	11	18	0.610668	1			56	9	12	0.868699	1			56	7	41	0.742609	1			56	11	28	0.395501	1			56	9	26	0.584301	1
56	7	23	0.879195	1			56	11	7	0.605776	1			56	9	7	0.685255	1			56	7	27	0.496563	1			56	11	33	0.636585	1			56	9	50	0.900438	1
56	7	14	0.612498	1			56	11	8	0.570571	1			56	9	1	1.09482	1			56	7	42	0.725445	1			56	11	40	0.548724	1			56	9	47	0.706208	1
56	7	2	0.592693	1			56	11	2	0.657095	1			56	9	24	0.652739	1			56	7	37	1.30411	1			56	11	47	0.642387	1			56	9	45	0.839024	1
56	7	13	0.627201	1			56	11	25	0.650546	1			56	9	9	0.638671	1			56	7	43	0.579992	1			56	11	43	0.692206	1			56	9	29	0.648889	1
56	7	4	0.559415	1			56	11	16	0.57593	1			56	10	6	2.56221	1			56	7	40	0.653494	1			56	11	42	0.657744	1			56	10	50	0.578263	1
56	8	9	0.773546	1			56	12	15	0.902102	1			56	10	11	0.780067	1			56	8	47	0.602946	1			56	12	45	1.01782	1			56	10	31	0.519088	1
56	8	13	0.613414	1			56	12	5	0.873473	1			56	10	17	0.561004	1			56	8	29	0.745558	1			56	12	43	0.53334	1			56	10	29	0.624685	1
56	8	23	0.49916	1			56	12	21	0.617903	1			56	10	3	0.571942	1			56	8	44	0.930193	1			56	12	41	0.66088	1			56	10	37	1.0305	1
56	8	6	0.498017	1			56	12	13	0.543755	1			56	10	5	0.538299	1			56	8	26	0.580451	1			56	12	30	0.691516	1			56	10	42	0.511485	1
56	8	5	0.475801	1			56	12	9	0.688933	1			56	10	10	0.664186	1			56	8	49	2.05041	1			56	12	42	0.783294	1			56	10	27	0.48132	1
56	8	14	0.741249	1			56	12	8	0.497202	1			56	10	23	2.66645	1			56	8	38	0.634892	1			56	12	50	0.624182	1			56	10	36	0.688742	1
56	8	25	0.816436	1			56	12	14	0.552698	1			56	10	4	0.601649	1			56	8	46	0.645802	1			56	12	44	0.781183	1			56	10	46	0.617806	1
56	8	11	0.703966	1			56	12	10	0.550995	1			56	10	7	0.664849	1			56	8	36	0.72034	1			56	12	46	0.687649	1			56	10	49	0.637317	1
56	8	15	0.521788	1			56	12	17	0.684838	1			56	10	16	0.489224	1			56	8	33	0.604084	1			56	12	47	0.757652	1			56	10	40	0.572288	1
56	8	20	1.11952	1			56	12	23	0.817078	1			56	10	24	0.706261	1			56	8	50	0.64887	1			56	12	37	1.00491	1			56	10	44	0.654218	1
56	8	18	0.65107	1			56	12	6	0.897069	1			56	10	22	0.619047	1			56	8	43	1.21764	1			56	12	36	0.650435	1			56	10	30	0.642732	1
56	8	1	0.495244	1			56	12	18	0.549425	1			56	10	19	0.740308	1			56	8	41	0.637883	1			56	12	32	0.845127	1			56	10	41	0.547507	1
56	8	22	0.562407	1			56	12	16	0.693255	1			56	10	21	0.678771	1			56	8	34	0.689496	1			56	12	34	0.832227	1			56	10	45	0.846065	1
56	8	19	0.793893	1			56	12	20	1.62908	1			56	10	9	0.917536	1			56	8	32	1.10762	1			56	12	28	0.50717	1			56	10	28	0.528089	1
56	8	12	1.48499	1			56	12	12	0.627552	1			56	10	18	0.575634	1			56	8	45	1.26232	1			56	12	48	0.599658	1			56	10	48	0.61334	1
56	8	8	0.439043	1			56	12	4	0.554051	1			56	10	15	0.792709	1			56	8	31	1.13585	1			56	12	40	0.651299	1			56	10	38	0.968826	1
56	8	21	0.506495	1			56	12	24	0.681361	1			56	10	1	0.908215	1			56	8	48	0.625855	1			56	12	31	0.740622	1			56	10	35	1.13394	1
56	8	24	0.576831	1			56	12	22	0.634956	1			56	10	20	0.977438	1			56	8	28	0.581763	1			56	12	49	0.962256	1			56	10	43	0.735902	1
56	8	4	0.500565	1			56	12	2	0.589518	1			56	10	13	0.780086	1			56	8	39	0.655438	1			56	12	33	0.525324	1			56	10	33	0.572899	1
56	8	7	0.572544	1			56	12	3	0.56324	1			56	10	14	0.673983	1			56	8	30	0.866762	1			56	12	27	0.615183	1			56	10	39	0.960984	1
56	8	2	0.937266	1			56	12	19	0.772178	1			56	10	8	0.676744	1			56	8	40	0.57929	1			56	12	35	0.719773	1			56	10	47	0.778676	1
56	8	17	0.581735	1			56	12	7	0.552264	1			56	10	25	0.666757	1			56	8	27	0.479393	1			56	12	26	0.53161	1			56	10	26	0.64944	1
56	8	16	0.633344	1			56	12	1	0.63377	1			56	10	12	0.632726	1			56	8	35	0.745762	1			56	12	38	0.748173	1			56	10	32	0.568215	1
56	8	3	0.866988	1			56	12	11	0.669165	1										56	8	37	0.688627	1										56	10	34	0.591465	1
56	8	10	0.935674	1			56	12	25	1.09358	1										56	8	42	0.69197	1
										0.69705							0.725398														0.693219							0.641331
										0.63997							0.732223														0.698405							0.748676
Q1	0.593093						Q1	0.592745						Q1	0.629134						Q1	0.651049						Q1	0.599965						Q1	0.576002
Q3	0.860223						Q3	0.787556						Q3	0.842186						Q3	0.936745						Q3	0.783294						Q3	0.838527
IQ	0.267129						IQ	0.194812						IQ	0.213052						IQ	0.285695						IQ	0.183329						IQ	0.262525
upper	1.26092						upper	1.07977						upper	1.16176						upper	1.36529						upper	1.05829						upper	1.23232
lower	0.192399						lower	0.300527						lower	0.309556						lower	0.222506						lower	0.324971						lower	0.182215
FALSE	FALSE	1.20502					FALSE	FALSE	0.501241					FALSE	FALSE	0.584248					FALSE	FALSE	1.02912					FALSE	FALSE	0.809864					FALSE	TRUE	1.4414
	FALSE	0.978427						FALSE	0.629032						FALSE	0.872395						FALSE	0.629565						FALSE	0.752379						FALSE	0.600554
	FALSE	0.726965						FALSE	0.599447						FALSE	0.629683						FALSE	1.279						FALSE	0.59394						FALSE	0.601715
	FALSE	0.527866						FALSE	0.691182						FALSE	0.817895						FALSE	0.712008						FALSE	0.768802						FALSE	0.58615
	FALSE	0.781534						FALSE	0.563933						FALSE	0.948996						FALSE	0.960703						FALSE	0.511711						FALSE	0.551038
	FALSE	0.774831						FALSE	0.604536						FALSE	0.798983						FALSE	0.912282						FALSE	0.699868						FALSE	0.559093
	FALSE	1.05792						FALSE	0.665681						FALSE	0.580192						FALSE	0.763522						FALSE	0.560433						FALSE	0.512476
	FALSE	1.00026						FALSE	0.731153						FALSE	0.58222						FALSE	1.07422						FALSE	0.520618						TRUE	1.69069
	FALSE	1.16208						FALSE	0.54464						FALSE	0.949521						FALSE	0.897826						FALSE	0.81842						FALSE	0.591939
	TRUE	1.70077						FALSE	0.608522						TRUE	2.23135						FALSE	0.865085						FALSE	0.599965						FALSE	0.484462
	TRUE	1.76755						FALSE	0.794917						FALSE	0.806165						FALSE	0.969387						FALSE	0.517321						TRUE	1.36846
	FALSE	0.645683						FALSE	0.633007						FALSE	0.65879						FALSE	1.23915						FALSE	1.01859						FALSE	0.593322
	TRUE	1.58006						FALSE	0.811476						FALSE	0.618101						FALSE	0.776683						FALSE	0.577784						FALSE	0.807927
	FALSE	0.666717						FALSE	0.595971						FALSE	0.629134						FALSE	0.699512						FALSE	1.01836						FALSE	0.509664
	FALSE	0.779325						FALSE	0.560544						FALSE	0.878731						FALSE	0.815196						FALSE	0.599369						FALSE	0.718606
	FALSE	0.804135						FALSE	0.695469						FALSE	0.698548						FALSE	0.710378						FALSE	0.624501						FALSE	0.637004
	TRUE	1.40427						TRUE	1.39497						FALSE	0.659708						FALSE	0.985258						FALSE	0.604206						FALSE	0.67215
	FALSE	0.749245						TRUE	1.241						TRUE	1.76687						FALSE	0.941696						FALSE	0.662013						FALSE	0.571256
	FALSE	0.732431						FALSE	0.804562						FALSE	0.643798						FALSE	0.716894						FALSE	0.651737						FALSE	0.712691
	FALSE	0.853457						FALSE	0.95227						FALSE	0.586869						FALSE	0.743866						FALSE	0.601982						FALSE	0.6414
	FALSE	0.671276						TRUE	1.2711						FALSE	0.555354						FALSE	0.991223						FALSE	0.772582						FALSE	0.666646
	FALSE	0.633742						FALSE	0.812937						FALSE	0.613311						FALSE	0.644713						FALSE	0.666949						FALSE	0.575475
	FALSE	0.741712						FALSE	0.582069						FALSE	0.75886						TRUE	1.36923						FALSE	0.733313						FALSE	0.577585
	TRUE	1.65548						FALSE	0.748632						FALSE	0.781327						FALSE	0.867161						TRUE	1.14647						FALSE	0.991707
	FALSE	0.802691						FALSE	1.05924						FALSE	0.619689						TRUE	2.44031						FALSE	0.893866						FALSE	0.732219
	FALSE	0.946854						FALSE	0.655894						FALSE	1.08497						FALSE	0.645815						FALSE	0.624902						FALSE	0.598675
	FALSE	0.83082						FALSE	0.655177						FALSE	0.459984						FALSE	0.78572						FALSE	0.575864						FALSE	0.620324
	FALSE	0.751188						FALSE	0.744344						FALSE	0.646774						FALSE	0.702233						FALSE	0.735764						FALSE	0.503683
	FALSE	0.775899						FALSE	0.687371						FALSE	0.970687						FALSE	0.653229						TRUE	1.10257						FALSE	0.528553
	FALSE	0.741645						FALSE	0.650833						FALSE	0.798466						FALSE	1.11055						FALSE	0.740777						FALSE	0.487592
	FALSE	0.817687						FALSE	0.720198						FALSE	0.656308						FALSE	0.620121						FALSE	0.739752						FALSE	0.518335
	FALSE	0.774345						FALSE	0.960842						FALSE	0.691716						FALSE	0.757292						FALSE	0.590437						FALSE	0.510177
	FALSE	0.731458						FALSE	0.654062						FALSE	0.831164						FALSE	0.796835						FALSE	0.647775						FALSE	0.477632
	FALSE	1.01383						FALSE	0.63372						FALSE	1.08565						FALSE	0.897201						FALSE	0.611874						FALSE	0.545929
	FALSE	0.736412						FALSE	0.626837						FALSE	0.588175						FALSE	0.752309						FALSE	0.872868						FALSE	0.460852
	FALSE	0.784859						FALSE	0.74732						FALSE	0.811806						FALSE	0.854566						FALSE	0.649725						FALSE	0.7054
	FALSE	0.7821						FALSE	0.713176						FALSE	0.842186						FALSE	0.722861						TRUE	2.10425						FALSE	0.837038
	FALSE	0.7502						TRUE	1.28458						FALSE	1.00763						FALSE	0.830364						FALSE	0.819839						FALSE	0.583357
	FALSE	0.727366						FALSE	0.657171						FALSE	0.694027						TRUE	1.65769						FALSE	0.581498						FALSE	0.917817
	TRUE	1.67834						FALSE	0.785532						FALSE	0.807631						FALSE	0.772475						FALSE	0.548656						FALSE	0.764004
	FALSE	0.832996						FALSE	0.716355						FALSE	0.753758						FALSE	0.860054						FALSE	0.646905						FALSE	0.878045
	FALSE	0.804457						TRUE	1.32625						TRUE	2.52209						FALSE	1.00945						FALSE	0.924091						FALSE	0.563911
	FALSE	0.790214						FALSE	0.754971						FALSE	0.595812						FALSE	1.07621						FALSE	0.837902						FALSE	0.64714
	FALSE	1.05858						FALSE	0.821369						FALSE	0.657473						FALSE	0.918905						FALSE	0.596288						FALSE	1.05962
	FALSE	0.927361						FALSE	0.643591						FALSE	0.686203						FALSE	0.931794						FALSE	0.628977						FALSE	0.597906
	FALSE	0.681725						TRUE	1.53066						FALSE	0.57564						FALSE	0.788891						FALSE	0.845961						FALSE	0.719096
	FALSE	0.587779						FALSE	0.583794						FALSE	0.584278						FALSE	0.949839						FALSE	0.782189						FALSE	0.728519
	FALSE	0.679045						FALSE	0.910346						FALSE	0.718935						TRUE	1.43339						FALSE	0.724318						FALSE	0.778647
	FALSE	0.638456						FALSE	0.459772						FALSE	0.667472						FALSE	0.581522						FALSE	0.583134						FALSE	0.57387
	FALSE	0.746472						FALSE	0.559805						FALSE	0.604443						FALSE	0.658891						FALSE	0.679793						FALSE	0.919633
	FALSE	0.621726						FALSE	0.648923						TRUE	1.21295						FALSE	0.90328						FALSE	0.64853						FALSE	0.803613
	FALSE	0.489606						FALSE	0.620431						FALSE	0.650276						FALSE	0.598455						FALSE	0.604008						FALSE	0.61144
	TRUE	1.52218						FALSE	0.549375						FALSE	1.11533						FALSE	0.683274						FALSE	0.68433						FALSE	0.965989
	FALSE	0.556946						FALSE	0.581571						FALSE	0.66563						FALSE	0.738157						FALSE	0.764489						FALSE	1.17111
	FALSE	0.969005						FALSE	0.675049						FALSE	0.651125						FALSE	0.686717						FALSE	0.539734						FALSE	1.0735
	FALSE	0.530879						FALSE	0.861464						FALSE	0.567726						FALSE	0.575279						FALSE	0.949985						FALSE	0.956197
	FALSE	0.620477						FALSE	0.633472						FALSE	1.07705						FALSE	0.719877						FALSE	0.691791						TRUE	3.36265
	FALSE	0.578844						FALSE	0.553491						FALSE	0.817681						FALSE	0.52376						FALSE	0.59196						FALSE	0.917387
	FALSE	0.593493						FALSE	0.610646						TRUE	1.74998						FALSE	1.06185						FALSE	0.502936						TRUE	1.32014
	FALSE	0.533666						FALSE	0.547325						FALSE	0.642693						FALSE	0.52754						FALSE	0.53513						FALSE	0.969328
	FALSE	0.543111						FALSE	0.644506						FALSE	0.880928						FALSE	0.791006						FALSE	0.811776						FALSE	0.807825
	FALSE	1.08546						TRUE	1.12946						FALSE	0.840166						FALSE	0.587762						FALSE	0.741937						FALSE	0.944995
	FALSE	0.550189						FALSE	0.54434						FALSE	0.728179						FALSE	0.611705						FALSE	0.86072						FALSE	0.726006
	FALSE	0.499771						FALSE	0.458236						FALSE	0.715538						FALSE	0.58151						FALSE	0.605382						FALSE	0.754289
	FALSE	0.468495						FALSE	0.665274						FALSE	1.13435						FALSE	0.658224						FALSE	0.942234						FALSE	0.702089
	FALSE	0.622441						FALSE	0.789581						FALSE	0.602291						FALSE	0.912028						FALSE	0.809565						TRUE	1.6342
	FALSE	0.632338						FALSE	0.677786						FALSE	0.589717						FALSE	0.763802						FALSE	0.891335						FALSE	0.735432
	TRUE	3.50073						TRUE	2.42402						FALSE	0.649309						FALSE	0.972081						FALSE	0.623375						FALSE	0.647608
	FALSE	0.615019						FALSE	0.610668						FALSE	0.868699						FALSE	0.742609						FALSE	0.395501						FALSE	0.584301
	FALSE	0.879195						FALSE	0.605776						FALSE	0.685255						FALSE	0.496563						FALSE	0.636585						FALSE	0.900438
	FALSE	0.612498						FALSE	0.570571						FALSE	1.09482						FALSE	0.725445						FALSE	0.548724						FALSE	0.706208
	FALSE	0.592693						FALSE	0.657095						FALSE	0.652739						FALSE	1.30411						FALSE	0.642387						FALSE	0.839024
	FALSE	0.627201						FALSE	0.650546						FALSE	0.638671						FALSE	0.579992						FALSE	0.692206						FALSE	0.648889
	FALSE	0.559415						FALSE	0.57593						TRUE	2.56221						FALSE	0.653494						FALSE	0.657744						FALSE	0.578263
	FALSE	0.773546						FALSE	0.902102						FALSE	0.780067						FALSE	0.602946						FALSE	1.01782						FALSE	0.519088
	FALSE	0.613414						FALSE	0.873473						FALSE	0.561004						FALSE	0.745558						FALSE	0.53334						FALSE	0.624685
	FALSE	0.49916						FALSE	0.617903						FALSE	0.571942						FALSE	0.930193						FALSE	0.66088						FALSE	1.0305
	FALSE	0.498017						FALSE	0.543755						FALSE	0.538299						FALSE	0.580451						FALSE	0.691516						FALSE	0.511485
	FALSE	0.475801						FALSE	0.688933						FALSE	0.664186						TRUE	2.05041						FALSE	0.783294						FALSE	0.48132
	FALSE	0.741249						FALSE	0.497202						TRUE	2.66645						FALSE	0.634892						FALSE	0.624182						FALSE	0.688742
	FALSE	0.816436						FALSE	0.552698						FALSE	0.601649						FALSE	0.645802						FALSE	0.781183						FALSE	0.617806
	FALSE	0.703966						FALSE	0.550995						FALSE	0.664849						FALSE	0.72034						FALSE	0.687649						FALSE	0.637317
	FALSE	0.521788						FALSE	0.684838						FALSE	0.489224						FALSE	0.604084						FALSE	0.757652						FALSE	0.572288
	FALSE	1.11952						FALSE	0.817078						FALSE	0.706261						FALSE	0.64887						FALSE	1.00491						FALSE	0.654218
	FALSE	0.65107						FALSE	0.897069						FALSE	0.619047						FALSE	1.21764						FALSE	0.650435						FALSE	0.642732
	FALSE	0.495244						FALSE	0.549425						FALSE	0.740308						FALSE	0.637883						FALSE	0.845127						FALSE	0.547507
	FALSE	0.562407						FALSE	0.693255						FALSE	0.678771						FALSE	0.689496						FALSE	0.832227						FALSE	0.846065
	FALSE	0.793893						TRUE	1.62908						FALSE	0.917536						FALSE	1.10762						FALSE	0.50717						FALSE	0.528089
	TRUE	1.48499						FALSE	0.627552						FALSE	0.575634						FALSE	1.26232						FALSE	0.599658						FALSE	0.61334
	FALSE	0.439043						FALSE	0.554051						FALSE	0.792709						FALSE	1.13585						FALSE	0.651299						FALSE	0.968826
	FALSE	0.506495						FALSE	0.681361						FALSE	0.908215						FALSE	0.625855						FALSE	0.740622						FALSE	1.13394
	FALSE	0.576831						FALSE	0.634956						FALSE	0.977438						FALSE	0.581763						FALSE	0.962256						FALSE	0.735902
	FALSE	0.500565						FALSE	0.589518						FALSE	0.780086						FALSE	0.655438						FALSE	0.525324						FALSE	0.572899
	FALSE	0.572544						FALSE	0.56324						FALSE	0.673983						FALSE	0.866762						FALSE	0.615183						FALSE	0.960984
	FALSE	0.937266						FALSE	0.772178						FALSE	0.676744						FALSE	0.57929						FALSE	0.719773						FALSE	0.778676
	FALSE	0.581735						FALSE	0.552264						FALSE	0.666757						FALSE	0.479393						FALSE	0.53161						FALSE	0.64944
	FALSE	0.633344						FALSE	0.63377						FALSE	0.632726						FALSE	0.745762						FALSE	0.748173						FALSE	0.568215
	FALSE	0.866988						FALSE	0.669165													FALSE	0.688627													FALSE	0.591465
	FALSE	0.935674						TRUE	1.09358													FALSE	0.69197
		0.720061							0.667548							0.728659							0.791265							0.695867							0.695003

## Sheet: 58f
58	1	19	1.66498	1			58	3	18	0.865194	1			58	5	9	1.02383	1			58	1	30	1.9091	1			58	3	38	1.2653	1			58	5	34	0.651178	1
58	1	4	1.12044	1			58	3	10	0.585969	1			58	5	4	0.627369	1			58	1	42	1.00357	1			58	3	44	0.843995	1			58	5	38	0.745711	1
58	1	21	1.56443	1			58	3	25	0.535112	1			58	5	6	0.582725	1			58	1	28	0.957913	1			58	3	31	0.648351	1			58	5	49	0.666958	1
58	1	13	1.29713	1			58	3	6	0.588137	1			58	5	11	0.726433	1			58	1	26	0.694549	1			58	3	26	0.64005	1			58	5	45	0.732925	1
58	1	22	0.837074	1			58	3	14	0.645169	1			58	5	18	0.618065	1			58	1	44	1.17878	1			58	3	36	0.808972	1			58	5	36	1.15031	1
58	1	6	1.05952	1			58	3	23	0.752263	1			58	5	17	0.533502	1			58	1	32	0.892874	1			58	3	39	0.585409	1			58	5	26	0.568139	1
58	1	18	1.0426	1			58	3	3	0.68318	1			58	5	2	0.687891	1			58	1	41	0.887638	1			58	3	50	0.622725	1			58	5	33	0.581325	1
58	1	16	0.82136	1			58	3	15	0.612568	1			58	5	1	0.684138	1			58	1	29	0.776268	1			58	3	45	0.846519	1			58	5	40	0.630644	1
58	1	7	0.793591	1			58	3	4	0.584645	1			58	5	20	1.25261	1			58	1	35	0.961029	1			58	3	46	0.649457	1			58	5	28	0.67627	1
58	1	1	1.00571	1			58	3	11	0.704532	1			58	5	5	0.798675	1			58	1	34	0.847479	1			58	3	30	0.568882	1			58	5	30	0.624977	1
58	1	8	0.899732	1			58	3	24	0.624396	1			58	5	12	0.573391	1			58	1	46	1.02672	1			58	3	41	0.584968	1			58	5	35	0.608966	1
58	1	12	0.798557	1			58	3	1	0.778944	1			58	5	15	0.612187	1			58	1	36	2.72862	1			58	3	43	0.572384	1			58	5	48	1.0906	1
58	1	2	0.942347	1			58	3	5	0.77602	1			58	5	13	0.834045	1			58	1	33	0.810242	1			58	3	37	0.696466	1			58	5	29	0.613725	1
58	1	3	0.8074	1			58	3	16	0.567529	1			58	5	14	0.690874	1			58	1	31	0.943026	1			58	3	40	0.790729	1			58	5	37	0.756908	1
58	1	14	0.956756	1			58	3	19	0.857799	1			58	5	8	0.624685	1			58	1	39	0.73238	1			58	3	49	1.04771	1			58	5	43	0.943603	1
58	1	24	0.826664	1			58	3	12	0.590084	1			58	5	10	0.638974	1			58	1	37	0.809564	1			58	3	48	0.778457	1			58	5	50	1.42802	1
58	1	5	0.759275	1			58	3	17	0.639726	1			58	5	19	0.846661	1			58	1	38	0.76199	1			58	3	42	0.612658	1			58	5	47	0.666947	1
58	1	23	0.734583	1			58	3	7	0.700322	1			58	5	25	0.618227	1			58	1	43	0.838851	1			58	3	29	0.806574	1			58	5	31	0.758709	1
58	1	17	0.914203	1			58	3	8	0.560108	1			58	5	24	0.604102	1			58	1	47	1.25117	1			58	3	28	0.610048	1			58	5	42	0.697134	1
58	1	15	0.795747	1			58	3	22	0.594056	1			58	5	3	0.674076	1			58	1	49	0.798795	1			58	3	32	0.655771	1			58	5	32	0.719329	1
58	1	11	1.788	1			58	3	9	0.53498	1			58	5	21	0.980886	1			58	1	27	0.739692	1			58	3	27	0.570271	1			58	5	44	0.722846	1
58	1	9	0.776377	1			58	3	2	0.531766	1			58	5	23	0.650436	1			58	1	45	1.10565	1			58	3	35	0.590935	1			58	5	46	0.858775	1
58	1	20	1.39172	1			58	3	20	0.961669	1			58	5	22	0.720871	1			58	1	40	0.991893	1			58	3	34	0.92559	1			58	5	41	0.655033	1
58	1	10	0.807036	1			58	3	21	0.594978	1			58	5	7	0.65429	1			58	1	48	1.43462	1			58	3	47	0.688728	1			58	5	39	0.917586	1
58	2	5	0.929309	1			58	3	13	0.607188	1			58	5	16	0.655787	1			58	1	50	0.823521	1			58	3	33	0.580217	1			58	6	33	0.767192	1
58	2	15	0.758726	1			58	4	20	1.25995	1			58	6	11	1.31406	1			58	2	39	0.855188	1			58	4	37	1.45523	1			58	6	37	0.639705	1
58	2	4	0.568281	1			58	4	12	0.676855	1			58	6	19	0.711965	1			58	2	35	0.65236	1			58	4	49	2.28012	1			58	6	43	0.694562	1
58	2	7	0.688049	1			58	4	17	1.46868	1			58	6	15	0.61206	1			58	2	36	0.992968	1			58	4	29	0.66202	1			58	6	28	0.729314	1
58	2	17	0.642822	1			58	4	8	0.741226	1			58	6	21	0.84729	1			58	2	38	0.926088	1			58	4	39	0.712734	1			58	6	45	0.716564	1
58	2	11	1.05474	1			58	4	9	0.641631	1			58	6	20	0.718404	1			58	2	46	0.85334	1			58	4	33	0.718096	1			58	6	31	0.707564	1
58	2	18	0.68599	1			58	4	19	0.766182	1			58	6	25	0.621385	1			58	2	48	0.792376	1			58	4	27	0.706193	1			58	6	39	0.738358	1
58	2	2	0.874684	1			58	4	22	0.589496	1			58	6	14	0.669156	1			58	2	26	0.627163	1			58	4	32	0.581943	1			58	6	46	0.747952	1
58	2	9	0.850567	1			58	4	21	0.715916	1			58	6	22	0.595685	1			58	2	30	0.653709	1			58	4	42	0.556117	1			58	6	29	1.11291	1
58	2	1	0.636236	1			58	4	25	0.561515	1			58	6	1	1.09632	1			58	2	45	0.935626	1			58	4	30	0.576287	1			58	6	26	0.604721	1
58	2	16	0.68008	1			58	4	11	1.10215	1			58	6	3	0.583567	1			58	2	37	0.792396	1			58	4	26	0.953936	1			58	6	30	0.620968	1
58	2	13	0.729462	1			58	4	4	0.826063	1			58	6	13	0.522751	1			58	2	29	0.746945	1			58	4	47	0.62975	1			58	6	49	0.718344	1
58	2	8	0.639392	1			58	4	1	0.665387	1			58	6	2	0.54288	1			58	2	28	0.624983	1			58	4	31	0.854578	1			58	6	50	0.632628	1
58	2	22	0.624324	1			58	4	5	0.67017	1			58	6	17	0.649985	1			58	2	27	0.628071	1			58	4	41	0.705514	1			58	6	40	0.592762	1
58	2	20	1.43136	1			58	4	23	0.605565	1			58	6	5	0.666731	1			58	2	34	0.742415	1			58	4	34	0.820709	1			58	6	47	0.711757	1
58	2	14	0.602626	1			58	4	2	0.579431	1			58	6	9	0.651593	1			58	2	44	0.934648	1			58	4	40	0.69124	1			58	6	38	0.549116	1
58	2	6	0.571837	1			58	4	6	0.696126	1			58	6	7	0.658239	1			58	2	32	0.72743	1			58	4	38	0.692549	1			58	6	42	0.587789	1
58	2	25	0.827888	1			58	4	14	0.657041	1			58	6	12	0.665449	1			58	2	31	1.01605	1			58	4	36	0.718076	1			58	6	41	0.553058	1
58	2	12	0.607393	1			58	4	7	0.696422	1			58	6	18	0.594075	1			58	2	49	0.673105	1			58	4	45	1.11673	1			58	6	27	0.612718	1
58	2	3	0.706159	1			58	4	15	0.624297	1			58	6	6	0.676851	1			58	2	50	0.593218	1			58	4	48	0.998646	1			58	6	48	0.783201	1
58	2	23	0.838191	1			58	4	3	0.683253	1			58	6	16	0.58556	1			58	2	47	0.98688	1			58	4	50	0.653517	1			58	6	36	0.808635	1
58	2	24	0.77048	1			58	4	24	0.701057	1			58	6	8	0.726517	1			58	2	33	0.735903	1			58	4	35	0.654171	1			58	6	32	0.740853	1
58	2	19	1.00535	1			58	4	10	0.758786	1			58	6	23	0.599716	1			58	2	43	1.03245	1			58	4	44	1.3676	1			58	6	34	0.680349	1
58	2	10	0.675897	1			58	4	16	0.73308	1			58	6	10	0.532637	1			58	2	40	0.717487	1			58	4	28	0.650844	1			58	6	35	0.534316	1
58	7	19	0.763118	1			58	4	18	0.644402	1			58	6	24	0.773649	1			58	7	26	0.950019	1			58	4	43	0.834499	1			58	6	44	0.753259	1
58	7	5	0.780767	1			58	11	6	0.51154	1			58	6	4	0.456071	1			58	7	34	0.863682	1			58	4	46	0.59642	1			58	9	48	1.05598	1
58	7	22	0.660554	1			58	11	15	0.65589	1			58	9	19	0.640561	1			58	7	30	0.632122	1			58	11	49	0.80027	1			58	9	30	0.666816	1
58	7	25	0.592987	1			58	11	21	0.532291	1			58	9	9	1.11195	1			58	7	27	0.551887	1			58	11	47	0.574512	1			58	9	41	0.530763	1
58	7	23	0.577064	1			58	11	22	0.555944	1			58	9	21	0.632787	1			58	7	46	0.607526	1			58	11	32	0.590047	1			58	9	45	0.78056	1
58	7	3	0.724157	1			58	11	11	0.491154	1			58	9	22	0.624861	1			58	7	32	0.561636	1			58	11	28	0.488608	1			58	9	39	0.539295	1
58	7	14	0.66427	1			58	11	9	0.599973	1			58	9	12	0.784829	1			58	7	48	0.879973	1			58	11	37	0.623451	1			58	9	47	0.778228	1
58	7	2	0.677037	1			58	11	8	0.537236	1			58	9	24	0.654704	1			58	7	49	0.570873	1			58	11	48	0.59309	1			58	9	28	0.602395	1
58	7	17	0.799813	1			58	11	12	0.499318	1			58	9	1	0.68698	1			58	7	41	0.859995	1			58	11	30	0.596843	1			58	9	43	0.635603	1
58	7	16	0.719905	1			58	11	3	0.457452	1			58	9	13	0.530643	1			58	7	28	0.626126	1			58	11	40	0.531618	1			58	9	37	0.729537	1
58	7	10	0.600197	1			58	11	1	0.565897	1			58	9	11	0.584636	1			58	7	33	0.683927	1			58	11	43	0.534076	1			58	9	49	0.735558	1
58	7	7	0.614114	1			58	11	17	0.663805	1			58	9	3	0.666345	1			58	7	47	0.601077	1			58	11	41	0.584437	1			58	9	40	0.687908	1
58	7	20	1.20279	1			58	11	23	0.484959	1			58	9	5	0.571898	1			58	7	45	1.13139	1			58	11	26	0.496354	1			58	9	35	0.705219	1
58	7	21	0.633449	1			58	11	18	0.466579	1			58	9	15	0.654412	1			58	7	42	0.712894	1			58	11	36	0.638258	1			58	9	32	0.791447	1
58	7	11	0.645122	1			58	11	25	0.500458	1			58	9	4	0.690886	1			58	7	40	0.742415	1			58	11	38	0.586678	1			58	9	44	0.818964	1
58	7	24	0.646763	1			58	11	4	0.477012	1			58	9	6	0.673352	1			58	7	29	0.515499	1			58	11	50	0.559069	1			58	9	26	0.681707	1
58	7	4	0.501739	1			58	11	19	0.584541	1			58	9	10	0.689779	1			58	7	36	0.579728	1			58	11	29	0.575767	1			58	9	34	0.738127	1
58	7	15	0.496972	1			58	11	7	0.453675	1			58	9	14	0.522041	1			58	7	50	0.558455	1			58	11	44	0.673773	1			58	9	27	0.650323	1
58	7	6	0.609812	1			58	11	13	0.679992	1			58	9	17	0.583171	1			58	7	37	0.981218	1			58	11	39	0.619802	1			58	9	50	0.67407	1
58	7	9	0.502577	1			58	11	24	0.635065	1			58	9	16	0.849897	1			58	7	43	0.722051	1			58	11	42	0.524525	1			58	9	29	0.839291	1
58	7	18	0.639325	1			58	11	2	0.542541	1			58	9	20	1.24542	1			58	7	39	0.606545	1			58	11	45	0.824616	1			58	9	38	0.801195	1
58	7	13	0.642303	1			58	11	16	0.829286	1			58	9	25	0.589902	1			58	7	31	0.569044	1			58	11	33	0.672015	1			58	9	33	0.655613	1
58	7	1	0.522045	1			58	11	20	0.778352	1			58	9	7	0.764553	1			58	7	38	0.900252	1			58	11	35	0.681929	1			58	9	31	0.562538	1
58	7	12	0.537155	1			58	11	10	0.460606	1			58	9	8	0.824204	1			58	7	35	0.593403	1			58	11	27	1.363	1			58	9	46	0.751687	1
58	8	14	0.682738	1			58	11	5	1.32689	1			58	9	18	0.596554	1			58	7	44	0.84814	1			58	11	46	0.551598	1			58	9	36	0.994735	1
58	8	16	0.599859	1			58	12	4	0.535688	1			58	9	23	0.603414	1			58	8	37	0.940176	1			58	11	31	0.778	1			58	10	35	0.521586	1
58	8	5	0.559733	1			58	12	24	0.521601	1			58	9	2	0.765097	1			58	8	38	0.857516	1			58	11	34	1.03327	1			58	10	32	0.600597	1
58	8	4	0.616223	1			58	12	18	0.672115	1			58	10	14	0.573803	1			58	8	31	1.02559	1			58	12	27	0.899328	1			58	10	47	0.715612	1
58	8	9	0.860244	1			58	12	23	0.627159	1			58	10	23	0.505954	1			58	8	49	1.08902	1			58	12	34	0.572051	1			58	10	36	0.670138	1
58	8	22	0.647004	1			58	12	16	0.677515	1			58	10	3	0.634356	1			58	8	32	0.61446	1			58	12	36	0.68781	1			58	10	42	0.554075	1
58	8	7	1.10818	1			58	12	8	0.605842	1			58	10	24	0.519963	1			58	8	35	0.716436	1			58	12	44	1.01157	1			58	10	30	0.492442	1
58	8	12	0.933706	1			58	12	12	0.587764	1			58	10	15	0.534593	1			58	8	26	0.614821	1			58	12	46	0.685833	1			58	10	28	0.60511	1
58	8	6	0.620463	1			58	12	10	0.524323	1			58	10	25	0.526589	1			58	8	42	1.02578	1			58	12	26	0.581053	1			58	10	45	0.632141	1
58	8	25	0.659782	1			58	12	11	0.859427	1			58	10	18	0.564561	1			58	8	36	0.684171	1			58	12	43	0.51796	1			58	10	38	0.572771	1
58	8	17	0.552967	1			58	12	19	0.704245	1			58	10	16	0.549733	1			58	8	33	0.752943	1			58	12	47	0.952629	1			58	10	43	0.633909	1
58	8	19	0.568368	1			58	12	6	0.658286	1			58	10	10	0.452326	1			58	8	40	0.585898	1			58	12	37	0.568812	1			58	10	40	0.58278	1
58	8	11	0.6321	1			58	12	2	0.644462	1			58	10	9	0.544714	1			58	8	46	0.725142	1			58	12	45	0.670644	1			58	10	48	0.553735	1
58	8	2	0.815997	1			58	12	14	0.658559	1			58	10	2	0.550458	1			58	8	39	0.73687	1			58	12	30	0.752002	1			58	10	50	0.679621	1
58	8	24	0.608362	1			58	12	9	0.530448	1			58	10	22	0.479712	1			58	8	29	0.545097	1			58	12	49	0.841018	1			58	10	44	0.753449	1
58	8	20	0.80155	1			58	12	15	0.628967	1			58	10	12	0.510393	1			58	8	43	0.749125	1			58	12	42	0.650002	1			58	10	27	1.84794	1
58	8	8	0.572454	1			58	12	25	0.904343	1			58	10	11	0.742914	1			58	8	27	0.575124	1			58	12	35	0.546372	1			58	10	29	0.677541	1
58	8	23	0.641596	1			58	12	20	0.80413	1			58	10	20	1.03433	1			58	8	45	0.850102	1			58	12	41	0.628879	1			58	10	34	0.682837	1
58	8	3	0.65242	1			58	12	5	0.602924	1			58	10	5	0.640682	1			58	8	50	0.759078	1			58	12	50	0.990278	1			58	10	31	0.572847	1
58	8	18	0.687413	1			58	12	1	0.572347	1			58	10	7	0.567642	1			58	8	48	0.764086	1			58	12	29	0.636748	1			58	10	26	0.49598	1
58	8	1	0.673785	1			58	12	7	0.648063	1			58	10	13	0.493362	1			58	8	47	0.934011	1			58	12	32	0.779389	1			58	10	49	0.566336	1
58	8	10	0.554379	1			58	12	21	0.670539	1			58	10	8	0.783773	1			58	8	34	0.704197	1			58	12	39	0.715437	1			58	10	41	0.512485	1
58	8	13	0.54652	1			58	12	13	0.663932	1			58	10	6	0.519287	1			58	8	30	0.631586	1			58	12	40	0.774446	1			58	10	39	0.573114	1
58	8	21	0.769	1			58	12	22	0.526698	1			58	10	4	0.498583	1			58	8	41	0.609342	1			58	12	48	0.819532	1			58	10	46	0.574438	1
58	8	15	0.849274	1										58	10	19	0.489106	1			58	8	28	0.603195	1			58	12	31	0.637919	1
														58	10	1	0.586329	1			58	8	44	0.606315	1			58	12	28	0.546081	1
														58	10	17	0.756953	1										58	12	33	0.658426	1
														58	10	21	0.791032	1
										0.661079						0.651547															0.71327						0.689408
										0.597524						0.617071															0.672017						0.649554
Q1	0.624324						Q1	0.564801						Q1	0.5737						Q1	0.63172						Q1	0.586043						Q1	0.604139
Q3	0.838191						Q3	0.700506						Q3	0.719021						Q3	0.934489						Q3	0.803422						Q3	0.748886
IQ	0.213867						IQ	0.135704						IQ	0.145321						IQ	0.302769						IQ	0.217379						IQ	0.144746
upper	1.15899						upper	0.904062						upper	0.937002						upper	1.38864						upper	1.12949						upper	0.966005
lower	0.303523						lower	0.361245						lower	0.355719						lower	0.177567						lower	0.259976						lower	0.38702
FALSE	TRUE	1.66498					FALSE	FALSE	0.865194					FALSE	TRUE	1.02383					FALSE	TRUE	1.9091					FALSE	TRUE	1.2653					FALSE	FALSE	0.651178
	FALSE	1.12044						FALSE	0.585969						FALSE	0.627369						FALSE	1.00357						FALSE	0.843995						FALSE	0.745711
	TRUE	1.56443						FALSE	0.535112						FALSE	0.582725						FALSE	0.957913						FALSE	0.648351						FALSE	0.666958
	TRUE	1.29713						FALSE	0.588137						FALSE	0.726433						FALSE	0.694549						FALSE	0.64005						FALSE	0.732925
	FALSE	0.837074						FALSE	0.645169						FALSE	0.618065						FALSE	1.17878						FALSE	0.808972						TRUE	1.15031
	FALSE	1.05952						FALSE	0.752263						FALSE	0.533502						FALSE	0.892874						FALSE	0.585409						FALSE	0.568139
	FALSE	1.0426						FALSE	0.68318						FALSE	0.687891						FALSE	0.887638						FALSE	0.622725						FALSE	0.581325
	FALSE	0.82136						FALSE	0.612568						FALSE	0.684138						FALSE	0.776268						FALSE	0.846519						FALSE	0.630644
	FALSE	0.793591						FALSE	0.584645						TRUE	1.25261						FALSE	0.961029						FALSE	0.649457						FALSE	0.67627
	FALSE	1.00571						FALSE	0.704532						FALSE	0.798675						FALSE	0.847479						FALSE	0.568882						FALSE	0.624977
	FALSE	0.899732						FALSE	0.624396						FALSE	0.573391						FALSE	1.02672						FALSE	0.584968						FALSE	0.608966
	FALSE	0.798557						FALSE	0.778944						FALSE	0.612187						TRUE	2.72862						FALSE	0.572384						TRUE	1.0906
	FALSE	0.942347						FALSE	0.77602						FALSE	0.834045						FALSE	0.810242						FALSE	0.696466						FALSE	0.613725
	FALSE	0.8074						FALSE	0.567529						FALSE	0.690874						FALSE	0.943026						FALSE	0.790729						FALSE	0.756908
	FALSE	0.956756						FALSE	0.857799						FALSE	0.624685						FALSE	0.73238						FALSE	1.04771						FALSE	0.943603
	FALSE	0.826664						FALSE	0.590084						FALSE	0.638974						FALSE	0.809564						FALSE	0.778457						TRUE	1.42802
	FALSE	0.759275						FALSE	0.639726						FALSE	0.846661						FALSE	0.76199						FALSE	0.612658						FALSE	0.666947
	FALSE	0.734583						FALSE	0.700322						FALSE	0.618227						FALSE	0.838851						FALSE	0.806574						FALSE	0.758709
	FALSE	0.914203						FALSE	0.560108						FALSE	0.604102						FALSE	1.25117						FALSE	0.610048						FALSE	0.697134
	FALSE	0.795747						FALSE	0.594056						FALSE	0.674076						FALSE	0.798795						FALSE	0.655771						FALSE	0.719329
	TRUE	1.788						FALSE	0.53498						TRUE	0.980886						FALSE	0.739692						FALSE	0.570271						FALSE	0.722846
	FALSE	0.776377						FALSE	0.531766						FALSE	0.650436						FALSE	1.10565						FALSE	0.590935						FALSE	0.858775
	TRUE	1.39172						TRUE	0.961669						FALSE	0.720871						FALSE	0.991893						FALSE	0.92559						FALSE	0.655033
	FALSE	0.807036						FALSE	0.594978						FALSE	0.65429						TRUE	1.43462						FALSE	0.688728						FALSE	0.917586
	FALSE	0.929309						FALSE	0.607188						FALSE	0.655787						FALSE	0.823521						FALSE	0.580217						FALSE	0.767192
	FALSE	0.758726						TRUE	1.25995						TRUE	1.31406						FALSE	0.855188						TRUE	1.45523						FALSE	0.639705
	FALSE	0.568281						FALSE	0.676855						FALSE	0.711965						FALSE	0.65236						TRUE	2.28012						FALSE	0.694562
	FALSE	0.688049						TRUE	1.46868						FALSE	0.61206						FALSE	0.992968						FALSE	0.66202						FALSE	0.729314
	FALSE	0.642822						FALSE	0.741226						FALSE	0.84729						FALSE	0.926088						FALSE	0.712734						FALSE	0.716564
	FALSE	1.05474						FALSE	0.641631						FALSE	0.718404						FALSE	0.85334						FALSE	0.718096						FALSE	0.707564
	FALSE	0.68599						FALSE	0.766182						FALSE	0.621385						FALSE	0.792376						FALSE	0.706193						FALSE	0.738358
	FALSE	0.874684						FALSE	0.589496						FALSE	0.669156						FALSE	0.627163						FALSE	0.581943						FALSE	0.747952
	FALSE	0.850567						FALSE	0.715916						FALSE	0.595685						FALSE	0.653709						FALSE	0.556117						TRUE	1.11291
	FALSE	0.636236						FALSE	0.561515						TRUE	1.09632						FALSE	0.935626						FALSE	0.576287						FALSE	0.604721
	FALSE	0.68008						TRUE	1.10215						FALSE	0.583567						FALSE	0.792396						FALSE	0.953936						FALSE	0.620968
	FALSE	0.729462						FALSE	0.826063						FALSE	0.522751						FALSE	0.746945						FALSE	0.62975						FALSE	0.718344
	FALSE	0.639392						FALSE	0.665387						FALSE	0.54288						FALSE	0.624983						FALSE	0.854578						FALSE	0.632628
	FALSE	0.624324						FALSE	0.67017						FALSE	0.649985						FALSE	0.628071						FALSE	0.705514						FALSE	0.592762
	TRUE	1.43136						FALSE	0.605565						FALSE	0.666731						FALSE	0.742415						FALSE	0.820709						FALSE	0.711757
	FALSE	0.602626						FALSE	0.579431						FALSE	0.651593						FALSE	0.934648						FALSE	0.69124						FALSE	0.549116
	FALSE	0.571837						FALSE	0.696126						FALSE	0.658239						FALSE	0.72743						FALSE	0.692549						FALSE	0.587789
	FALSE	0.827888						FALSE	0.657041						FALSE	0.665449						FALSE	1.01605						FALSE	0.718076						FALSE	0.553058
	FALSE	0.607393						FALSE	0.696422						FALSE	0.594075						FALSE	0.673105						FALSE	1.11673						FALSE	0.612718
	FALSE	0.706159						FALSE	0.624297						FALSE	0.676851						FALSE	0.593218						FALSE	0.998646						FALSE	0.783201
	FALSE	0.838191						FALSE	0.683253						FALSE	0.58556						FALSE	0.98688						FALSE	0.653517						FALSE	0.808635
	FALSE	0.77048						FALSE	0.701057						FALSE	0.726517						FALSE	0.735903						FALSE	0.654171						FALSE	0.740853
	FALSE	1.00535						FALSE	0.758786						FALSE	0.599716						FALSE	1.03245						TRUE	1.3676						FALSE	0.680349
	FALSE	0.675897						FALSE	0.73308						FALSE	0.532637						FALSE	0.717487						FALSE	0.650844						FALSE	0.534316
	FALSE	0.763118						FALSE	0.644402						FALSE	0.773649						FALSE	0.950019						FALSE	0.834499						FALSE	0.753259
	FALSE	0.780767						FALSE	0.51154						FALSE	0.456071						FALSE	0.863682						FALSE	0.59642						TRUE	1.05598
	FALSE	0.660554						FALSE	0.65589						FALSE	0.640561						FALSE	0.632122						FALSE	0.80027						FALSE	0.666816
	FALSE	0.592987						FALSE	0.532291						TRUE	1.11195						FALSE	0.551887						FALSE	0.574512						FALSE	0.530763
	FALSE	0.577064						FALSE	0.555944						FALSE	0.632787						FALSE	0.607526						FALSE	0.590047						FALSE	0.78056
	FALSE	0.724157						FALSE	0.491154						FALSE	0.624861						FALSE	0.561636						FALSE	0.488608						FALSE	0.539295
	FALSE	0.66427						FALSE	0.599973						FALSE	0.784829						FALSE	0.879973						FALSE	0.623451						FALSE	0.778228
	FALSE	0.677037						FALSE	0.537236						FALSE	0.654704						FALSE	0.570873						FALSE	0.59309						FALSE	0.602395
	FALSE	0.799813						FALSE	0.499318						FALSE	0.68698						FALSE	0.859995						FALSE	0.596843						FALSE	0.635603
	FALSE	0.719905						FALSE	0.457452						FALSE	0.530643						FALSE	0.626126						FALSE	0.531618						FALSE	0.729537
	FALSE	0.600197						FALSE	0.565897						FALSE	0.584636						FALSE	0.683927						FALSE	0.534076						FALSE	0.735558
	FALSE	0.614114						FALSE	0.663805						FALSE	0.666345						FALSE	0.601077						FALSE	0.584437						FALSE	0.687908
	TRUE	1.20279						FALSE	0.484959						FALSE	0.571898						FALSE	1.13139						FALSE	0.496354						FALSE	0.705219
	FALSE	0.633449						FALSE	0.466579						FALSE	0.654412						FALSE	0.712894						FALSE	0.638258						FALSE	0.791447
	FALSE	0.645122						FALSE	0.500458						FALSE	0.690886						FALSE	0.742415						FALSE	0.586678						FALSE	0.818964
	FALSE	0.646763						FALSE	0.477012						FALSE	0.673352						FALSE	0.515499						FALSE	0.559069						FALSE	0.681707
	FALSE	0.501739						FALSE	0.584541						FALSE	0.689779						FALSE	0.579728						FALSE	0.575767						FALSE	0.738127
	FALSE	0.496972						FALSE	0.453675						FALSE	0.522041						FALSE	0.558455						FALSE	0.673773						FALSE	0.650323
	FALSE	0.609812						FALSE	0.679992						FALSE	0.583171						FALSE	0.981218						FALSE	0.619802						FALSE	0.67407
	FALSE	0.502577						FALSE	0.635065						FALSE	0.849897						FALSE	0.722051						FALSE	0.524525						FALSE	0.839291
	FALSE	0.639325						FALSE	0.542541						TRUE	1.24542						FALSE	0.606545						FALSE	0.824616						FALSE	0.801195
	FALSE	0.642303						FALSE	0.829286						FALSE	0.589902						FALSE	0.569044						FALSE	0.672015						FALSE	0.655613
	FALSE	0.522045						FALSE	0.778352						FALSE	0.764553						FALSE	0.900252						FALSE	0.681929						FALSE	0.562538
	FALSE	0.537155						FALSE	0.460606						FALSE	0.824204						FALSE	0.593403						TRUE	1.363						FALSE	0.751687
	FALSE	0.682738						TRUE	1.32689						FALSE	0.596554						FALSE	0.84814						FALSE	0.551598						TRUE	0.994735
	FALSE	0.599859						FALSE	0.535688						FALSE	0.603414						FALSE	0.940176						FALSE	0.778						FALSE	0.521586
	FALSE	0.559733						FALSE	0.521601						FALSE	0.765097						FALSE	0.857516						FALSE	1.03327						FALSE	0.600597
	FALSE	0.616223						FALSE	0.672115						FALSE	0.573803						FALSE	1.02559						FALSE	0.899328						FALSE	0.715612
	FALSE	0.860244						FALSE	0.627159						FALSE	0.505954						FALSE	1.08902						FALSE	0.572051						FALSE	0.670138
	FALSE	0.647004						FALSE	0.677515						FALSE	0.634356						FALSE	0.61446						FALSE	0.68781						FALSE	0.554075
	FALSE	1.10818						FALSE	0.605842						FALSE	0.519963						FALSE	0.716436						FALSE	1.01157						FALSE	0.492442
	FALSE	0.933706						FALSE	0.587764						FALSE	0.534593						FALSE	0.614821						FALSE	0.685833						FALSE	0.60511
	FALSE	0.620463						FALSE	0.524323						FALSE	0.526589						FALSE	1.02578						FALSE	0.581053						FALSE	0.632141
	FALSE	0.659782						FALSE	0.859427						FALSE	0.564561						FALSE	0.684171						FALSE	0.51796						FALSE	0.572771
	FALSE	0.552967						FALSE	0.704245						FALSE	0.549733						FALSE	0.752943						FALSE	0.952629						FALSE	0.633909
	FALSE	0.568368						FALSE	0.658286						FALSE	0.452326						FALSE	0.585898						FALSE	0.568812						FALSE	0.58278
	FALSE	0.6321						FALSE	0.644462						FALSE	0.544714						FALSE	0.725142						FALSE	0.670644						FALSE	0.553735
	FALSE	0.815997						FALSE	0.658559						FALSE	0.550458						FALSE	0.73687						FALSE	0.752002						FALSE	0.679621
	FALSE	0.608362						FALSE	0.530448						FALSE	0.479712						FALSE	0.545097						FALSE	0.841018						FALSE	0.753449
	FALSE	0.80155						FALSE	0.628967						FALSE	0.510393						FALSE	0.749125						FALSE	0.650002						TRUE	1.84794
	FALSE	0.572454						TRUE	0.904343						FALSE	0.742914						FALSE	0.575124						FALSE	0.546372						FALSE	0.677541
	FALSE	0.641596						FALSE	0.80413						TRUE	1.03433						FALSE	0.850102						FALSE	0.628879						FALSE	0.682837
	FALSE	0.65242						FALSE	0.602924						FALSE	0.640682						FALSE	0.759078						FALSE	0.990278						FALSE	0.572847
	FALSE	0.687413						FALSE	0.572347						FALSE	0.567642						FALSE	0.764086						FALSE	0.636748						FALSE	0.49598
	FALSE	0.673785						FALSE	0.648063						FALSE	0.493362						FALSE	0.934011						FALSE	0.779389						FALSE	0.566336
	FALSE	0.554379						FALSE	0.670539						FALSE	0.783773						FALSE	0.704197						FALSE	0.715437						FALSE	0.512485
	FALSE	0.54652						FALSE	0.663932						FALSE	0.519287						FALSE	0.631586						FALSE	0.774446						FALSE	0.573114
	FALSE	0.769						FALSE	0.526698						FALSE	0.498583						FALSE	0.609342						FALSE	0.819532						FALSE	0.574438
	FALSE	0.849274													FALSE	0.489106						FALSE	0.603195						FALSE	0.637919
															FALSE	0.586329						FALSE	0.606315						FALSE	0.546081
															FALSE	0.756953													FALSE	0.658426
															FALSE	0.791032
		0.727031							0.629302							0.633934							0.78552							0.692205							0.669705

## Sheet: 59f
59	1	23	1.01562	1			59	3	15	0.663107	1			59	5	13	2.56251	1			59	1	41	0.662308	1			59	3	36	1.3296	1			59	5	28	1.60846	1
59	1	4	0.514677	1			59	3	19	0.827118	1			59	5	22	0.821943	1			59	1	30	1.74495	1			59	3	41	0.547888	1			59	5	30	0.70153	1
59	1	17	0.49718	1			59	3	4	0.581338	1			59	5	12	0.560019	1			59	1	28	0.563402	1			59	3	42	0.515211	1			59	5	40	0.653917	1
59	1	19	1.03672	1			59	3	8	0.865318	1			59	5	25	0.709492	1			59	1	46	0.846386	1			59	3	38	0.756476	1			59	5	39	3.76235	1
59	1	16	0.549441	1			59	3	5	0.547671	1			59	5	19	1.01887	1			59	1	31	1.50585	1			59	3	27	0.704507	1			59	5	50	0.704128	1
59	1	2	0.659933	1			59	3	10	0.609085	1			59	5	23	0.503482	1			59	1	35	0.722526	1			59	3	35	0.538652	1			59	5	37	0.809435	1
59	1	9	0.621146	1			59	3	16	0.607712	1			59	5	24	0.584211	1			59	1	34	0.9032	1			59	3	29	0.601777	1			59	5	44	0.794852	1
59	1	15	0.752029	1			59	3	3	0.641405	1			59	5	2	0.997435	1			59	1	40	0.634005	1			59	3	46	0.706524	1			59	5	35	0.680866	1
59	1	7	0.868682	1			59	3	1	0.756828	1			59	5	10	0.694387	1			59	1	45	0.881535	1			59	3	37	0.838661	1			59	5	43	0.769895	1
59	1	25	0.47908	1			59	3	24	0.620599	1			59	5	17	0.642863	1			59	1	29	0.649336	1			59	3	28	0.743488	1			59	5	45	0.743765	1
59	1	6	0.514768	1			59	3	12	0.64002	1			59	5	4	0.496008	1			59	1	39	0.668862	1			59	3	43	0.581924	1			59	5	33	0.74453	1
59	1	22	0.726503	1			59	3	7	0.503098	1			59	5	9	0.467423	1			59	1	38	0.622679	1			59	3	48	0.616662	1			59	5	27	0.837576	1
59	1	13	0.826401	1			59	3	17	0.900274	1			59	5	14	0.639817	1			59	1	47	0.709074	1			59	3	33	0.589077	1			59	5	46	0.61118	1
59	1	12	0.583313	1			59	3	18	0.936343	1			59	5	11	0.69393	1			59	1	43	1.0867	1			59	3	34	0.706283	1			59	5	38	0.818487	1
59	1	14	0.610167	1			59	3	21	0.670382	1			59	5	1	0.683297	1			59	1	36	0.844945	1			59	3	30	0.701639	1			59	5	47	0.676036	1
59	1	18	1.04187	1			59	3	6	0.604513	1			59	5	6	0.661913	1			59	1	48	0.730787	1			59	3	32	0.613318	1			59	5	32	0.60902	1
59	1	8	1.47271	1			59	3	9	0.585692	1			59	5	5	0.632252	1			59	1	49	0.590552	1			59	3	44	0.877325	1			59	5	26	0.550059	1
59	1	5	0.900538	1			59	3	14	0.52391	1			59	5	3	0.820005	1			59	1	27	0.591757	1			59	3	26	0.482635	1			59	5	29	0.573545	1
59	1	11	0.611308	1			59	3	13	0.695306	1			59	5	18	0.773273	1			59	1	37	0.789674	1			59	3	39	0.639062	1			59	5	31	0.748669	1
59	1	10	0.612914	1			59	3	11	0.825848	1			59	5	16	0.540881	1			59	1	26	0.654028	1			59	3	31	1.41305	1			59	5	42	0.747365	1
59	1	24	0.747298	1			59	3	2	0.825794	1			59	5	7	0.594444	1			59	1	42	0.676984	1			59	3	45	0.904059	1			59	5	36	0.877094	1
59	1	21	2.16455	1			59	3	25	0.632711	1			59	5	21	0.908874	1			59	1	44	1.03202	1			59	3	50	0.627892	1			59	5	49	0.64747	1
59	1	3	0.859814	1			59	3	22	0.691711	1			59	5	20	1.3723	1			59	1	33	0.819525	1			59	3	47	0.825402	1			59	5	41	0.746395	1
59	1	1	1.36789	1			59	3	23	0.524944	1			59	6	10	1.43325	1			59	2	29	0.760686	1			59	4	42	0.586983	1			59	5	48	0.856952	1
59	2	22	0.67158	1			59	4	18	0.672275	1			59	6	23	0.608482	1			59	2	48	0.587921	1			59	4	29	0.765098	1			59	6	49	0.649919	1
59	2	3	0.725507	1			59	4	1	0.679267	1			59	6	11	0.564052	1			59	2	42	0.620558	1			59	4	36	0.685325	1			59	6	30	0.909377	1
59	2	24	0.829206	1			59	4	19	0.850941	1			59	6	19	0.853188	1			59	2	34	0.829322	1			59	4	49	0.608882	1			59	6	45	0.850193	1
59	2	7	0.534434	1			59	4	20	1.1866	1			59	6	24	0.614507	1			59	2	50	1.14279	1			59	4	35	0.484739	1			59	6	46	0.588018	1
59	2	21	0.812662	1			59	4	3	0.66725	1			59	6	20	1.71064	1			59	2	41	0.632907	1			59	4	45	1.10401	1			59	6	26	0.495854	1
59	2	18	0.612653	1			59	4	15	0.605145	1			59	6	14	0.685249	1			59	2	28	0.540399	1			59	4	39	0.64319	1			59	6	42	0.600829	1
59	2	25	0.654523	1			59	4	16	0.587306	1			59	6	17	0.986683	1			59	2	30	0.987713	1			59	4	28	0.5531	1			59	6	41	0.617562	1
59	2	11	0.605409	1			59	4	25	0.564188	1			59	6	16	0.778981	1			59	2	37	0.760416	1			59	4	47	0.740853	1			59	6	31	0.763859	1
59	2	8	0.971271	1			59	4	22	0.564664	1			59	6	15	0.556754	1			59	2	26	0.598541	1			59	4	33	0.647634	1			59	6	37	0.758625	1
59	2	2	0.773682	1			59	4	13	0.662772	1			59	6	13	0.817116	1			59	2	32	0.554302	1			59	4	32	0.63303	1			59	6	36	0.852838	1
59	2	15	1.07339	1			59	4	5	1.02767	1			59	6	8	0.587406	1			59	2	46	0.77638	1			59	4	31	0.904552	1			59	6	39	0.699448	1
59	2	5	0.81991	1			59	4	11	0.620309	1			59	6	2	0.846068	1			59	2	40	0.720385	1			59	4	26	0.580188	1			59	6	29	0.570872	1
59	2	12	0.679115	1			59	4	23	0.701054	1			59	6	25	0.700349	1			59	2	38	0.770343	1			59	4	43	0.812385	1			59	6	35	0.761292	1
59	2	19	0.936321	1			59	4	9	0.509038	1			59	6	9	0.585607	1			59	2	39	0.978573	1			59	4	34	0.759765	1			59	6	32	0.538796	1
59	2	20	2.9616	1			59	4	8	0.564835	1			59	6	6	0.691975	1			59	2	49	0.771577	1			59	4	46	0.741771	1			59	6	34	0.658583	1
59	2	13	0.696474	1			59	4	21	0.577648	1			59	6	22	0.794418	1			59	2	44	0.761466	1			59	4	44	0.899463	1			59	6	38	0.595198	1
59	2	9	0.530943	1			59	4	10	0.727089	1			59	6	3	0.733102	1			59	2	27	0.503877	1			59	4	50	0.788005	1			59	6	28	0.483139	1
59	2	17	0.488243	1			59	4	14	0.833671	1			59	6	1	0.812092	1			59	2	45	0.83992	1			59	4	27	0.837913	1			59	6	27	0.543568	1
59	2	4	0.474154	1			59	4	4	0.475895	1			59	6	21	0.612807	1			59	2	47	0.664112	1			59	4	41	0.572083	1			59	6	48	0.62096	1
59	2	16	0.474452	1			59	4	6	0.466936	1			59	6	18	1.10693	1			59	2	31	1.06881	1			59	4	37	0.598415	1			59	6	40	0.948283	1
59	2	6	0.522576	1			59	4	12	0.627175	1			59	6	5	0.917242	1			59	2	43	0.599446	1			59	4	48	0.720232	1			59	6	43	0.601067	1
59	2	1	0.832146	1			59	4	24	0.769818	1			59	6	4	0.468205	1			59	7	42	0.671902	1			59	4	40	0.675318	1			59	6	47	0.699141	1
59	2	10	0.673483	1			59	4	7	0.521258	1			59	6	7	0.666052	1			59	7	46	0.647169	1			59	4	38	0.694557	1			59	6	33	0.58779	1
59	2	23	0.819528	1			59	11	20	1.08179	1			59	9	20	0.830944	1			59	7	38	0.632824	1			59	11	26	0.516146	1			59	9	32	1.16705	1
59	7	17	0.820164	1			59	11	1	0.615558	1			59	9	6	0.593798	1			59	7	47	0.562596	1			59	11	42	0.549875	1			59	9	33	0.584181	1
59	7	20	1.0095	1			59	11	14	0.962421	1			59	9	17	0.946382	1			59	7	43	0.562326	1			59	11	35	0.704547	1			59	9	30	0.691227	1
59	7	10	0.873599	1			59	11	11	0.576697	1			59	9	14	0.482059	1			59	7	36	0.673491	1			59	11	40	0.548361	1			59	9	41	0.543932	1
59	7	3	0.702557	1			59	11	19	0.620802	1			59	9	2	0.56848	1			59	7	27	0.599286	1			59	11	33	0.457271	1			59	9	49	0.652815	1
59	7	23	0.578022	1			59	11	9	0.626695	1			59	9	8	0.89178	1			59	7	26	0.64869	1			59	11	37	1.01945	1			59	9	45	1.09801	1
59	7	24	0.595597	1			59	11	5	0.603368	1			59	9	23	0.665633	1			59	7	50	0.714791	1			59	11	34	0.719535	1			59	9	27	0.589995	1
59	7	11	0.504152	1			59	11	7	0.569608	1			59	9	12	0.469509	1			59	7	37	0.985426	1			59	11	27	0.681646	1			59	9	29	0.855547	1
59	7	9	0.58792	1			59	11	15	0.57319	1			59	9	19	1.64664	1			59	7	45	0.675465	1			59	11	50	0.696776	1			59	9	39	0.684176	1
59	7	2	0.643463	1			59	11	3	0.928258	1			59	9	9	0.584561	1			59	7	40	0.578334	1			59	11	44	0.753286	1			59	9	43	0.644973	1
59	7	12	0.689695	1			59	11	24	0.725635	1			59	9	16	0.582619	1			59	7	33	0.624427	1			59	11	41	0.511157	1			59	9	44	0.894371	1
59	7	5	0.702528	1			59	11	13	0.597143	1			59	9	7	0.50476	1			59	7	29	0.529474	1			59	11	48	0.510589	1			59	9	37	0.606326	1
59	7	21	0.617749	1			59	11	10	0.78648	1			59	9	10	0.518093	1			59	7	34	0.816017	1			59	11	45	0.629265	1			59	9	47	0.714062	1
59	7	14	0.832242	1			59	11	12	0.5591	1			59	9	13	0.934454	1			59	7	49	0.74346	1			59	11	30	0.655245	1			59	9	31	0.807258	1
59	7	13	0.840784	1			59	11	23	0.550459	1			59	9	18	0.623924	1			59	7	48	0.71642	1			59	11	28	0.519828	1			59	9	46	0.664676	1
59	7	4	0.629245	1			59	11	6	0.598758	1			59	9	4	0.450483	1			59	7	31	0.641117	1			59	11	39	0.596974	1			59	9	26	0.706615	1
59	7	15	0.787831	1			59	11	8	1.04226	1			59	9	24	0.59845	1			59	7	35	0.625935	1			59	11	38	0.541939	1			59	9	48	0.585538	1
59	7	7	0.78128	1			59	11	25	0.682659	1			59	9	1	0.867732	1			59	7	28	0.508416	1			59	11	46	0.768552	1			59	9	35	0.625611	1
59	7	22	0.552773	1			59	11	17	0.736317	1			59	9	25	0.579282	1			59	7	39	0.595953	1			59	11	32	0.597263	1			59	9	42	0.725084	1
59	7	1	0.592271	1			59	11	4	0.705078	1			59	9	22	0.576279	1			59	7	41	0.770858	1			59	11	31	0.615479	1			59	9	36	0.622616	1
59	7	25	0.581479	1			59	11	16	0.66281	1			59	9	11	0.583679	1			59	7	30	0.682087	1			59	11	29	0.645778	1			59	9	38	0.596524	1
59	7	18	0.833176	1			59	11	22	1.13364	1			59	9	15	0.590455	1			59	8	33	0.804	1			59	11	47	0.584118	1			59	9	28	0.616359	1
59	7	6	0.779555	1			59	11	21	0.711814	1			59	9	21	0.530985	1			59	8	26	0.51239	1			59	11	49	0.740794	1			59	9	50	0.553921	1
59	7	19	0.873967	1			59	12	1	1.11037	1			59	9	3	0.575885	1			59	8	39	0.628562	1			59	12	47	0.740995	1			59	9	40	0.609664	1
59	7	16	0.599694	1			59	12	19	1.09645	1			59	9	5	0.683546	1			59	8	35	0.612676	1			59	12	31	0.644155	1			59	10	43	0.762178	1
59	7	8	0.692589	1			59	12	17	0.598221	1			59	10	14	0.605256	1			59	8	28	0.465355	1			59	12	42	0.64925	1			59	10	27	0.562664	1
59	8	5	0.55973	1			59	12	20	0.808948	1			59	10	2	0.714756	1			59	8	47	0.729869	1			59	12	48	0.625356	1			59	10	33	0.780514	1
59	8	12	0.495055	1			59	12	4	0.44953	1			59	10	23	0.745194	1			59	8	29	0.583478	1			59	12	27	0.620938	1			59	10	46	0.749242	1
59	8	20	1.09915	1			59	12	10	0.773986	1			59	10	18	0.727305	1			59	8	38	0.70293	1			59	12	40	0.615055	1			59	10	32	0.554578	1
59	8	14	0.608544	1			59	12	14	0.649847	1			59	10	21	0.881051	1			59	8	36	0.790357	1			59	12	26	0.534666	1			59	10	41	0.560172	1
59	8	8	1.46498	1			59	12	5	0.663882	1			59	10	15	0.620319	1			59	8	37	0.65012	1			59	12	34	0.737423	1			59	10	39	0.660173	1
59	8	22	0.586905	1			59	12	22	0.863472	1			59	10	3	0.94652	1			59	8	48	0.565155	1			59	12	37	0.642087	1			59	10	49	0.643319	1
59	8	7	0.728845	1			59	12	16	0.960843	1			59	10	5	0.526835	1			59	8	41	0.638759	1			59	12	29	0.609206	1			59	10	42	0.581191	1
59	8	10	0.57446	1			59	12	24	0.616724	1			59	10	6	1.2066	1			59	8	40	0.727245	1			59	12	32	0.862714	1			59	10	40	0.607377	1
59	8	6	0.593507	1			59	12	21	0.490504	1			59	10	24	0.550221	1			59	8	30	0.546463	1			59	12	45	1.19236	1			59	10	28	0.669422	1
59	8	17	0.604952	1			59	12	11	0.85608	1			59	10	17	0.645282	1			59	8	43	0.738684	1			59	12	38	0.861534	1			59	10	45	0.631218	1
59	8	24	0.549665	1			59	12	7	0.672475	1			59	10	4	0.502714	1			59	8	31	0.967086	1			59	12	39	0.702703	1			59	10	34	0.783172	1
59	8	3	0.62855	1			59	12	3	0.72267	1			59	10	8	0.867362	1			59	8	49	0.612085	1			59	12	43	0.835554	1			59	10	50	0.618111	1
59	8	18	0.591952	1			59	12	15	0.694736	1			59	10	22	0.625143	1			59	8	27	0.702454	1			59	12	35	0.629988	1			59	10	38	0.824521	1
59	8	13	0.644354	1			59	12	2	0.875021	1			59	10	13	0.709206	1			59	8	50	0.455101	1			59	12	30	0.539329	1			59	10	29	0.77416	1
59	8	4	0.602541	1			59	12	12	0.549901	1			59	10	19	0.892161	1			59	8	32	0.547939	1			59	12	46	0.506653	1			59	10	30	0.573739	1
59	8	25	0.586584	1			59	12	23	0.675829	1			59	10	9	0.549567	1			59	8	45	0.670093	1			59	12	49	0.569935	1			59	10	44	0.736221	1
59	8	1	0.604068	1			59	12	9	0.665019	1			59	10	25	0.711822	1			59	8	34	0.818642	1			59	12	36	0.586034	1			59	10	47	0.735085	1
59	8	16	0.563428	1			59	12	18	0.470807	1			59	10	1	1.33788	1			59	8	46	0.659378	1			59	12	50	0.599314	1			59	10	37	0.614781	1
59	8	23	0.596167	1			59	12	6	0.647911	1			59	10	16	0.62345	1			59	8	42	0.652703	1			59	12	28	0.480799	1			59	10	26	1.05131	1
59	8	19	0.782617	1			59	12	25	0.789881	1			59	10	11	0.694915	1			59	8	44	0.922225	1			59	12	41	0.677765	1			59	10	36	0.693948	1
59	8	11	0.613053	1										59	10	20	1.05669	1										59	12	44	0.915973	1			59	10	31	0.857436	1
59	8	2	0.761891	1																															59	10	48	0.703508	1
59	8	21	0.630858	1
59	8	9	0.959102	1
59	8	15	0.561822	1
										0.664281						0.707723															0.682999						0.695511
										0.697981						0.680803															0.638486						0.672271
Q1	0.588928						Q1	0.587306						Q1	0.583812						Q1	0.612085						Q1	0.586271						Q1	0.606851
Q3	0.824842						Q3	0.78648						Q3	0.842287						Q3	0.77638						Q3	0.743059						Q3	0.766877
IQ	0.235914						IQ	0.199174						IQ	0.258475						IQ	0.164295						IQ	0.156787						IQ	0.160026
upper	1.17871						upper	1.08524						upper	1.23						upper	1.02282						upper	0.97824						upper	1.00692
lower	0.235057						lower	0.288545						lower	0.196099						lower	0.365643						lower	0.35109						lower	0.366813
FALSE	FALSE	1.01562					FALSE	FALSE	0.663107					FALSE	TRUE	2.56251					FALSE	FALSE	0.662308					FALSE	TRUE	1.3296					FALSE	TRUE	1.60846
	FALSE	0.514677						FALSE	0.827118						FALSE	0.821943						TRUE	1.74495						FALSE	0.547888						FALSE	0.70153
	FALSE	0.49718						FALSE	0.581338						FALSE	0.560019						FALSE	0.563402						FALSE	0.515211						FALSE	0.653917
	FALSE	1.03672						FALSE	0.865318						FALSE	0.709492						FALSE	0.846386						FALSE	0.756476						TRUE	3.76235
	FALSE	0.549441						FALSE	0.547671						FALSE	1.01887						TRUE	1.50585						FALSE	0.704507						FALSE	0.704128
	FALSE	0.659933						FALSE	0.609085						FALSE	0.503482						FALSE	0.722526						FALSE	0.538652						FALSE	0.809435
	FALSE	0.621146						FALSE	0.607712						FALSE	0.584211						FALSE	0.9032						FALSE	0.601777						FALSE	0.794852
	FALSE	0.752029						FALSE	0.641405						FALSE	0.997435						FALSE	0.634005						FALSE	0.706524						FALSE	0.680866
	FALSE	0.868682						FALSE	0.756828						FALSE	0.694387						FALSE	0.881535						FALSE	0.838661						FALSE	0.769895
	FALSE	0.47908						FALSE	0.620599						FALSE	0.642863						FALSE	0.649336						FALSE	0.743488						FALSE	0.743765
	FALSE	0.514768						FALSE	0.64002						FALSE	0.496008						FALSE	0.668862						FALSE	0.581924						FALSE	0.74453
	FALSE	0.726503						FALSE	0.503098						FALSE	0.467423						FALSE	0.622679						FALSE	0.616662						FALSE	0.837576
	FALSE	0.826401						FALSE	0.900274						FALSE	0.639817						FALSE	0.709074						FALSE	0.589077						FALSE	0.61118
	FALSE	0.583313						FALSE	0.936343						FALSE	0.69393						TRUE	1.0867						FALSE	0.706283						FALSE	0.818487
	FALSE	0.610167						FALSE	0.670382						FALSE	0.683297						FALSE	0.844945						FALSE	0.701639						FALSE	0.676036
	FALSE	1.04187						FALSE	0.604513						FALSE	0.661913						FALSE	0.730787						FALSE	0.613318						FALSE	0.60902
	TRUE	1.47271						FALSE	0.585692						FALSE	0.632252						FALSE	0.590552						FALSE	0.877325						FALSE	0.550059
	FALSE	0.900538						FALSE	0.52391						FALSE	0.820005						FALSE	0.591757						FALSE	0.482635						FALSE	0.573545
	FALSE	0.611308						FALSE	0.695306						FALSE	0.773273						FALSE	0.789674						FALSE	0.639062						FALSE	0.748669
	FALSE	0.612914						FALSE	0.825848						FALSE	0.540881						FALSE	0.654028						TRUE	1.41305						FALSE	0.747365
	FALSE	0.747298						FALSE	0.825794						FALSE	0.594444						FALSE	0.676984						FALSE	0.904059						FALSE	0.877094
	TRUE	2.16455						FALSE	0.632711						FALSE	0.908874						TRUE	1.03202						FALSE	0.627892						FALSE	0.64747
	FALSE	0.859814						FALSE	0.691711						TRUE	1.3723						FALSE	0.819525						FALSE	0.825402						FALSE	0.746395
	TRUE	1.36789						FALSE	0.524944						TRUE	1.43325						FALSE	0.760686						FALSE	0.586983						FALSE	0.856952
	FALSE	0.67158						FALSE	0.672275						FALSE	0.608482						FALSE	0.587921						FALSE	0.765098						FALSE	0.649919
	FALSE	0.725507						FALSE	0.679267						FALSE	0.564052						FALSE	0.620558						FALSE	0.685325						FALSE	0.909377
	FALSE	0.829206						FALSE	0.850941						FALSE	0.853188						FALSE	0.829322						FALSE	0.608882						FALSE	0.850193
	FALSE	0.534434						TRUE	1.1866						FALSE	0.614507						TRUE	1.14279						FALSE	0.484739						FALSE	0.588018
	FALSE	0.812662						FALSE	0.66725						TRUE	1.71064						FALSE	0.632907						TRUE	1.10401						FALSE	0.495854
	FALSE	0.612653						FALSE	0.605145						FALSE	0.685249						FALSE	0.540399						FALSE	0.64319						FALSE	0.600829
	FALSE	0.654523						FALSE	0.587306						FALSE	0.986683						FALSE	0.987713						FALSE	0.5531						FALSE	0.617562
	FALSE	0.605409						FALSE	0.564188						FALSE	0.778981						FALSE	0.760416						FALSE	0.740853						FALSE	0.763859
	FALSE	0.971271						FALSE	0.564664						FALSE	0.556754						FALSE	0.598541						FALSE	0.647634						FALSE	0.758625
	FALSE	0.773682						FALSE	0.662772						FALSE	0.817116						FALSE	0.554302						FALSE	0.63303						FALSE	0.852838
	FALSE	1.07339						FALSE	1.02767						FALSE	0.587406						FALSE	0.77638						FALSE	0.904552						FALSE	0.699448
	FALSE	0.81991						FALSE	0.620309						FALSE	0.846068						FALSE	0.720385						FALSE	0.580188						FALSE	0.570872
	FALSE	0.679115						FALSE	0.701054						FALSE	0.700349						FALSE	0.770343						FALSE	0.812385						FALSE	0.761292
	FALSE	0.936321						FALSE	0.509038						FALSE	0.585607						FALSE	0.978573						FALSE	0.759765						FALSE	0.538796
	TRUE	2.9616						FALSE	0.564835						FALSE	0.691975						FALSE	0.771577						FALSE	0.741771						FALSE	0.658583
	FALSE	0.696474						FALSE	0.577648						FALSE	0.794418						FALSE	0.761466						FALSE	0.899463						FALSE	0.595198
	FALSE	0.530943						FALSE	0.727089						FALSE	0.733102						FALSE	0.503877						FALSE	0.788005						FALSE	0.483139
	FALSE	0.488243						FALSE	0.833671						FALSE	0.812092						FALSE	0.83992						FALSE	0.837913						FALSE	0.543568
	FALSE	0.474154						FALSE	0.475895						FALSE	0.612807						FALSE	0.664112						FALSE	0.572083						FALSE	0.62096
	FALSE	0.474452						FALSE	0.466936						FALSE	1.10693						TRUE	1.06881						FALSE	0.598415						FALSE	0.948283
	FALSE	0.522576						FALSE	0.627175						FALSE	0.917242						FALSE	0.599446						FALSE	0.720232						FALSE	0.601067
	FALSE	0.832146						FALSE	0.769818						FALSE	0.468205						FALSE	0.671902						FALSE	0.675318						FALSE	0.699141
	FALSE	0.673483						FALSE	0.521258						FALSE	0.666052						FALSE	0.647169						FALSE	0.694557						FALSE	0.58779
	FALSE	0.819528						FALSE	1.08179						FALSE	0.830944						FALSE	0.632824						FALSE	0.516146						TRUE	1.16705
	FALSE	0.820164						FALSE	0.615558						FALSE	0.593798						FALSE	0.562596						FALSE	0.549875						FALSE	0.584181
	FALSE	1.0095						FALSE	0.962421						FALSE	0.946382						FALSE	0.562326						FALSE	0.704547						FALSE	0.691227
	FALSE	0.873599						FALSE	0.576697						FALSE	0.482059						FALSE	0.673491						FALSE	0.548361						FALSE	0.543932
	FALSE	0.702557						FALSE	0.620802						FALSE	0.56848						FALSE	0.599286						FALSE	0.457271						FALSE	0.652815
	FALSE	0.578022						FALSE	0.626695						FALSE	0.89178						FALSE	0.64869						TRUE	1.01945						TRUE	1.09801
	FALSE	0.595597						FALSE	0.603368						FALSE	0.665633						FALSE	0.714791						FALSE	0.719535						FALSE	0.589995
	FALSE	0.504152						FALSE	0.569608						FALSE	0.469509						FALSE	0.985426						FALSE	0.681646						FALSE	0.855547
	FALSE	0.58792						FALSE	0.57319						TRUE	1.64664						FALSE	0.675465						FALSE	0.696776						FALSE	0.684176
	FALSE	0.643463						FALSE	0.928258						FALSE	0.584561						FALSE	0.578334						FALSE	0.753286						FALSE	0.644973
	FALSE	0.689695						FALSE	0.725635						FALSE	0.582619						FALSE	0.624427						FALSE	0.511157						FALSE	0.894371
	FALSE	0.702528						FALSE	0.597143						FALSE	0.50476						FALSE	0.529474						FALSE	0.510589						FALSE	0.606326
	FALSE	0.617749						FALSE	0.78648						FALSE	0.518093						FALSE	0.816017						FALSE	0.629265						FALSE	0.714062
	FALSE	0.832242						FALSE	0.5591						FALSE	0.934454						FALSE	0.74346						FALSE	0.655245						FALSE	0.807258
	FALSE	0.840784						FALSE	0.550459						FALSE	0.623924						FALSE	0.71642						FALSE	0.519828						FALSE	0.664676
	FALSE	0.629245						FALSE	0.598758						FALSE	0.450483						FALSE	0.641117						FALSE	0.596974						FALSE	0.706615
	FALSE	0.787831						FALSE	1.04226						FALSE	0.59845						FALSE	0.625935						FALSE	0.541939						FALSE	0.585538
	FALSE	0.78128						FALSE	0.682659						FALSE	0.867732						FALSE	0.508416						FALSE	0.768552						FALSE	0.625611
	FALSE	0.552773						FALSE	0.736317						FALSE	0.579282						FALSE	0.595953						FALSE	0.597263						FALSE	0.725084
	FALSE	0.592271						FALSE	0.705078						FALSE	0.576279						FALSE	0.770858						FALSE	0.615479						FALSE	0.622616
	FALSE	0.581479						FALSE	0.66281						FALSE	0.583679						FALSE	0.682087						FALSE	0.645778						FALSE	0.596524
	FALSE	0.833176						TRUE	1.13364						FALSE	0.590455						FALSE	0.804						FALSE	0.584118						FALSE	0.616359
	FALSE	0.779555						FALSE	0.711814						FALSE	0.530985						FALSE	0.51239						FALSE	0.740794						FALSE	0.553921
	FALSE	0.873967						TRUE	1.11037						FALSE	0.575885						FALSE	0.628562						FALSE	0.740995						FALSE	0.609664
	FALSE	0.599694						TRUE	1.09645						FALSE	0.683546						FALSE	0.612676						FALSE	0.644155						FALSE	0.762178
	FALSE	0.692589						FALSE	0.598221						FALSE	0.605256						FALSE	0.465355						FALSE	0.64925						FALSE	0.562664
	FALSE	0.55973						FALSE	0.808948						FALSE	0.714756						FALSE	0.729869						FALSE	0.625356						FALSE	0.780514
	FALSE	0.495055						FALSE	0.44953						FALSE	0.745194						FALSE	0.583478						FALSE	0.620938						FALSE	0.749242
	FALSE	1.09915						FALSE	0.773986						FALSE	0.727305						FALSE	0.70293						FALSE	0.615055						FALSE	0.554578
	FALSE	0.608544						FALSE	0.649847						FALSE	0.881051						FALSE	0.790357						FALSE	0.534666						FALSE	0.560172
	TRUE	1.46498						FALSE	0.663882						FALSE	0.620319						FALSE	0.65012						FALSE	0.737423						FALSE	0.660173
	FALSE	0.586905						FALSE	0.863472						FALSE	0.94652						FALSE	0.565155						FALSE	0.642087						FALSE	0.643319
	FALSE	0.728845						FALSE	0.960843						FALSE	0.526835						FALSE	0.638759						FALSE	0.609206						FALSE	0.581191
	FALSE	0.57446						FALSE	0.616724						FALSE	1.2066						FALSE	0.727245						FALSE	0.862714						FALSE	0.607377
	FALSE	0.593507						FALSE	0.490504						FALSE	0.550221						FALSE	0.546463						TRUE	1.19236						FALSE	0.669422
	FALSE	0.604952						FALSE	0.85608						FALSE	0.645282						FALSE	0.738684						FALSE	0.861534						FALSE	0.631218
	FALSE	0.549665						FALSE	0.672475						FALSE	0.502714						FALSE	0.967086						FALSE	0.702703						FALSE	0.783172
	FALSE	0.62855						FALSE	0.72267						FALSE	0.867362						FALSE	0.612085						FALSE	0.835554						FALSE	0.618111
	FALSE	0.591952						FALSE	0.694736						FALSE	0.625143						FALSE	0.702454						FALSE	0.629988						FALSE	0.824521
	FALSE	0.644354						FALSE	0.875021						FALSE	0.709206						FALSE	0.455101						FALSE	0.539329						FALSE	0.77416
	FALSE	0.602541						FALSE	0.549901						FALSE	0.892161						FALSE	0.547939						FALSE	0.506653						FALSE	0.573739
	FALSE	0.586584						FALSE	0.675829						FALSE	0.549567						FALSE	0.670093						FALSE	0.569935						FALSE	0.736221
	FALSE	0.604068						FALSE	0.665019						FALSE	0.711822						FALSE	0.818642						FALSE	0.586034						FALSE	0.735085
	FALSE	0.563428						FALSE	0.470807						TRUE	1.33788						FALSE	0.659378						FALSE	0.599314						FALSE	0.614781
	FALSE	0.596167						FALSE	0.647911						FALSE	0.62345						FALSE	0.652703						FALSE	0.480799						TRUE	1.05131
	FALSE	0.782617						FALSE	0.789881						FALSE	0.694915						FALSE	0.922225						FALSE	0.677765						FALSE	0.693948
	FALSE	0.613053													FALSE	1.05669													FALSE	0.915973						FALSE	0.857436
	FALSE	0.761891																																		FALSE	0.703508
	FALSE	0.630858
	FALSE	0.959102
	FALSE	0.561822
		0.693233							0.680563							0.693957							0.686559							0.660492							0.683891

## Sheet: 60f
60	1	8	1.32494	1			60	3	15	0.866912	1			60	5	9	0.619822	1			60	1	37	0.794379	1			60	3	47	0.720096	1			60	5	32	0.463248	1
60	1	22	0.868775	1			60	3	8	0.662545	1			60	5	18	0.756906	1			60	1	35	0.522193	1			60	3	45	0.55666	1			60	5	40	0.721058	1
60	1	10	0.726516	1			60	3	2	0.61553	1			60	5	19	0.533724	1			60	1	49	0.625516	1			60	3	38	0.584646	1			60	5	31	0.883301	1
60	1	15	0.741636	1			60	3	25	0.681634	1			60	5	2	0.566351	1			60	1	36	0.78245	1			60	3	27	0.570692	1			60	5	45	0.520868	1
60	1	9	0.74486	1			60	3	17	1.66505	1			60	5	5	0.531437	1			60	1	32	0.567071	1			60	3	29	0.61078	1			60	5	43	0.542664	1
60	1	2	0.676806	1			60	3	24	0.958528	1			60	5	4	0.576113	1			60	1	41	0.692735	1			60	3	32	0.844274	1			60	5	46	1.30028	1
60	1	18	0.666736	1			60	3	4	0.619943	1			60	5	21	0.529084	1			60	1	48	0.65874	1			60	3	49	0.949886	1			60	5	30	0.547157	1
60	1	17	1.39449	1			60	3	20	1.00569	1			60	5	3	0.570295	1			60	1	29	0.640312	1			60	3	26	0.597647	1			60	5	34	0.617109	1
60	1	25	0.716256	1			60	3	13	0.682461	1			60	5	23	0.601816	1			60	1	45	0.672938	1			60	3	39	0.655826	1			60	5	29	0.514866	1
60	1	1	0.656201	1			60	3	11	0.707495	1			60	5	8	0.531966	1			60	1	38	0.537452	1			60	3	34	0.675212	1			60	5	36	0.546951	1
60	1	3	0.888179	1			60	3	7	0.697384	1			60	5	25	0.534747	1			60	1	46	0.552698	1			60	3	41	0.738304	1			60	5	42	0.486501	1
60	1	13	0.658104	1			60	3	19	0.87016	1			60	5	22	0.562837	1			60	1	30	0.669641	1			60	3	40	0.872208	1			60	5	47	0.676193	1
60	1	7	0.570463	1			60	3	21	0.875437	1			60	5	1	0.782957	1			60	1	44	0.959616	1			60	3	36	0.96882	1			60	5	37	0.583956	1
60	1	6	0.660992	1			60	3	6	0.742198	1			60	5	16	0.597837	1			60	1	27	0.544752	1			60	3	31	1.01466	1			60	5	39	0.773596	1
60	1	19	2.80893	1			60	3	23	0.65078	1			60	5	14	0.748586	1			60	1	50	0.710832	1			60	3	50	0.609537	1			60	5	27	0.626099	1
60	1	5	0.94508	1			60	3	1	0.749308	1			60	5	10	0.609942	1			60	1	39	0.654144	1			60	3	35	0.611618	1			60	5	28	0.476515	1
60	1	23	0.725601	1			60	3	10	0.706334	1			60	5	11	0.728821	1			60	1	40	0.794147	1			60	3	33	0.759129	1			60	5	49	0.53365	1
60	1	21	0.88527	1			60	3	18	0.972163	1			60	5	24	0.589424	1			60	1	42	0.691535	1			60	3	44	1.08775	1			60	5	50	0.625779	1
60	1	20	1.48906	1			60	3	3	0.634886	1			60	5	12	0.687024	1			60	1	47	0.893232	1			60	3	48	0.803348	1			60	5	33	0.692571	1
60	1	4	0.784665	1			60	3	14	0.876588	1			60	5	17	0.568812	1			60	1	28	0.696877	1			60	3	42	0.715339	1			60	5	38	1.04719	1
60	1	11	0.854675	1			60	3	9	0.591252	1			60	5	20	1.35759	1			60	1	43	0.660318	1			60	3	37	0.591875	1			60	5	44	0.980346	1
60	1	24	0.868554	1			60	3	22	0.610113	1			60	5	15	0.95004	1			60	1	33	0.651555	1			60	3	28	0.468904	1			60	5	41	0.570167	1
60	1	12	0.701297	1			60	3	12	0.698882	1			60	5	6	0.639713	1			60	1	26	0.615268	1			60	3	30	0.591249	1			60	5	48	0.544791	1
60	1	14	0.722482	1			60	3	5	0.552864	1			60	5	13	0.598717	1			60	1	31	1.05812	1			60	3	46	0.587125	1			60	5	35	0.604303	1
60	2	12	0.715353	1			60	4	10	1.4287	1			60	6	6	0.738589	1			60	2	46	1.3845	1			60	3	43	0.966947	1			60	6	32	0.549363	1
60	2	20	1.20524	1			60	4	20	2.01533	1			60	6	24	0.855828	1			60	2	29	0.68255	1			60	4	41	0.703458	1			60	6	47	0.562609	1
60	2	21	0.592565	1			60	4	9	0.743347	1			60	6	15	0.548738	1			60	2	34	0.63925	1			60	4	37	0.637082	1			60	6	46	0.92619	1
60	2	10	0.702465	1			60	4	25	2.23156	1			60	6	10	0.541127	1			60	2	41	0.553315	1			60	4	48	0.744808	1			60	6	41	0.723425	1
60	2	22	2.26571	1			60	4	4	0.770672	1			60	6	18	0.561356	1			60	2	37	0.571086	1			60	4	38	0.638575	1			60	6	28	0.559008	1
60	2	11	0.684755	1			60	4	1	0.820813	1			60	6	13	0.575155	1			60	2	36	0.700437	1			60	4	35	0.640903	1			60	6	48	0.51781	1
60	2	15	0.78576	1			60	4	5	0.620272	1			60	6	22	0.526222	1			60	2	31	1.42255	1			60	4	40	0.628722	1			60	6	35	0.770075	1
60	2	5	0.821284	1			60	4	21	0.606858	1			60	6	8	0.601096	1			60	2	45	1.24724	1			60	4	49	0.644215	1			60	6	36	0.683394	1
60	2	4	1.18504	1			60	4	23	1.16168	1			60	6	14	0.610376	1			60	2	26	0.540147	1			60	4	50	0.543052	1			60	6	33	0.742513	1
60	2	23	1.26892	1			60	4	2	0.797732	1			60	6	3	0.53978	1			60	2	30	0.649597	1			60	4	42	0.486313	1			60	6	37	0.599275	1
60	2	2	0.56387	1			60	4	12	1.47438	1			60	6	4	0.652814	1			60	2	43	0.652791	1			60	4	31	0.969589	1			60	6	42	0.677647	1
60	2	25	0.535979	1			60	4	22	0.620142	1			60	6	17	0.554208	1			60	2	44	1.00422	1			60	4	45	0.633591	1			60	6	50	0.576208	1
60	2	24	0.762653	1			60	4	19	0.877558	1			60	6	21	0.637932	1			60	2	42	0.642846	1			60	4	44	0.559068	1			60	6	34	1.10382	1
60	2	19	0.793447	1			60	4	17	1.62853	1			60	6	25	0.617354	1			60	2	48	0.998286	1			60	4	26	0.749907	1			60	6	45	0.9248	1
60	2	9	1.15078	1			60	4	18	0.589369	1			60	6	1	0.896062	1			60	2	35	0.685316	1			60	4	28	0.528423	1			60	6	44	0.834925	1
60	2	3	0.570351	1			60	4	7	0.669995	1			60	6	11	0.76172	1			60	2	27	0.708629	1			60	4	33	0.581394	1			60	6	49	0.646959	1
60	2	13	0.758816	1			60	4	15	0.713742	1			60	6	9	0.537676	1			60	2	38	0.752119	1			60	4	34	1.35536	1			60	6	26	0.534288	1
60	2	1	1.23585	1			60	4	3	0.710544	1			60	6	7	0.685498	1			60	2	28	0.781298	1			60	4	27	1.03939	1			60	6	39	0.667992	1
60	2	14	0.738041	1			60	4	6	0.737547	1			60	6	23	0.551122	1			60	2	33	0.676635	1			60	4	32	0.577244	1			60	6	38	0.694996	1
60	2	8	0.699466	1			60	4	14	1.03065	1			60	6	19	0.869731	1			60	2	49	0.776065	1			60	4	39	0.550361	1			60	6	27	0.550776	1
60	2	6	0.854853	1			60	4	13	1.68223	1			60	6	5	0.706657	1			60	2	50	0.805407	1			60	4	47	0.682486	1			60	6	43	0.638426	1
60	2	7	0.94381	1			60	4	11	0.833969	1			60	6	12	0.642082	1			60	2	47	1.02761	1			60	4	29	0.808941	1			60	6	40	0.714378	1
60	2	18	0.76008	1			60	4	24	0.759486	1			60	6	2	0.567855	1			60	2	40	0.668174	1			60	4	36	0.578298	1			60	6	29	0.584829	1
60	7	16	0.61641	1			60	4	8	0.734857	1			60	9	22	0.572544	1			60	2	39	0.897529	1			60	4	30	0.888182	1			60	6	30	0.651608	1
60	7	12	0.709829	1			60	11	3	0.544886	1			60	9	10	0.61851	1			60	2	32	0.874192	1			60	4	43	0.594623	1			60	6	31	0.926941	1
60	7	8	0.742949	1			60	11	25	0.599111	1			60	9	8	0.55853	1			60	7	39	0.666058	1			60	11	41	0.515715	1			60	9	49	0.554929	1
60	7	11	0.573421	1			60	11	11	0.563774	1			60	9	20	1.23449	1			60	7	38	0.522153	1			60	11	44	0.539025	1			60	9	32	0.580533	1
60	7	4	0.634579	1			60	11	8	0.721653	1			60	9	3	0.586823	1			60	7	28	0.583334	1			60	11	37	0.672812	1			60	9	36	0.67639	1
60	7	25	0.615909	1			60	11	2	0.621661	1			60	9	15	0.600173	1			60	7	45	0.703059	1			60	11	49	0.661363	1			60	9	30	0.533375	1
60	7	22	0.610886	1			60	11	10	0.627034	1			60	9	6	0.691956	1			60	7	27	0.597451	1			60	11	43	0.560641	1			60	9	33	0.494956	1
60	7	14	0.529152	1			60	11	15	0.646448	1			60	9	17	0.615478	1			60	7	31	0.889247	1			60	11	33	0.771617	1			60	9	48	0.497724	1
60	7	13	0.562293	1			60	11	21	0.601871	1			60	9	23	0.508076	1			60	7	30	0.612326	1			60	11	42	0.56757	1			60	9	42	0.651862	1
60	7	3	0.505838	1			60	11	23	0.708292	1			60	9	21	0.537264	1			60	7	42	0.631547	1			60	11	36	0.613853	1			60	9	35	0.558965	1
60	7	1	0.675786	1			60	11	22	0.829894	1			60	9	14	0.641207	1			60	7	47	0.738463	1			60	11	34	0.743528	1			60	9	40	0.589635	1
60	7	7	0.636754	1			60	11	7	0.64927	1			60	9	2	0.593823	1			60	7	40	0.61735	1			60	11	35	0.549394	1			60	9	43	0.602973	1
60	7	17	0.613986	1			60	11	17	0.636594	1			60	9	13	0.68521	1			60	7	29	0.585536	1			60	11	40	0.703635	1			60	9	50	0.605746	1
60	7	24	0.665694	1			60	11	1	0.7568	1			60	9	24	0.596083	1			60	7	32	0.548641	1			60	11	29	0.703621	1			60	9	27	0.470338	1
60	7	2	0.650986	1			60	11	4	2.43235	1			60	9	18	0.627148	1			60	7	48	0.534033	1			60	11	30	0.588958	1			60	9	28	0.423808	1
60	7	18	0.628349	1			60	11	18	0.569089	1			60	9	19	0.843027	1			60	7	44	0.816585	1			60	11	27	0.520762	1			60	9	39	0.633376	1
60	7	10	0.498044	1			60	11	5	0.736412	1			60	9	25	0.599654	1			60	7	26	0.558457	1			60	11	46	0.639344	1			60	9	31	0.49621	1
60	7	9	0.570542	1			60	11	6	0.680599	1			60	9	4	0.584211	1			60	7	35	0.517008	1			60	11	38	0.631322	1			60	9	34	0.625232	1
60	7	6	0.521236	1			60	11	13	0.629701	1			60	9	1	0.76651	1			60	7	41	0.570296	1			60	11	31	0.496609	1			60	9	38	0.52926	1
60	7	23	0.567985	1			60	11	9	0.554115	1			60	9	5	0.506493	1			60	7	34	0.762439	1			60	11	39	0.599998	1			60	9	45	0.539872	1
60	7	19	1.04674	1			60	11	14	0.652577	1			60	9	11	0.888529	1			60	7	36	0.528053	1			60	11	45	0.661557	1			60	9	29	0.517132	1
60	7	15	0.594544	1			60	11	19	1.05943	1			60	9	9	0.650735	1			60	7	43	0.515833	1			60	11	48	0.871523	1			60	9	47	0.611686	1
60	7	21	0.489721	1			60	11	24	0.62358	1			60	9	12	0.64198	1			60	7	49	0.506674	1			60	11	47	0.846253	1			60	9	46	0.633256	1
60	7	20	1.1351	1			60	11	12	0.584415	1			60	9	7	0.528943	1			60	7	50	0.470302	1			60	11	26	0.550371	1			60	9	26	0.521377	1
60	7	5	0.678042	1			60	12	17	0.602611	1			60	10	9	0.625891	1			60	7	46	0.738648	1			60	11	28	1.08505	1			60	9	41	0.505768	1
60	8	9	0.781353	1			60	12	20	0.839591	1			60	10	1	1.57951	1			60	7	37	0.577403	1			60	11	32	0.565315	1			60	9	37	0.724582	1
60	8	20	1.11506	1			60	12	15	0.967448	1			60	10	19	0.648049	1			60	8	32	0.618448	1			60	11	50	0.508388	1			60	9	44	0.979509	1
60	8	2	0.591875	1			60	12	22	0.820153	1			60	10	4	0.536945	1			60	8	50	0.539046	1			60	12	46	0.626442	1			60	10	27	0.60361	1
60	8	22	0.683692	1			60	12	3	0.63801	1			60	10	15	0.576002	1			60	8	45	0.562531	1			60	12	37	0.54147	1			60	10	48	0.453426	1
60	8	12	0.706247	1			60	12	9	0.864065	1			60	10	20	0.910825	1			60	8	37	0.617533	1			60	12	48	0.566698	1			60	10	28	0.588247	1
60	8	18	0.597652	1			60	12	12	0.668672	1			60	10	10	0.592055	1			60	8	36	0.541265	1			60	12	30	0.712649	1			60	10	50	0.603883	1
60	8	13	0.602713	1			60	12	24	0.592339	1			60	10	8	0.54639	1			60	8	43	0.555707	1			60	12	42	0.607612	1			60	10	39	0.632292	1
60	8	17	0.796444	1			60	12	18	0.599928	1			60	10	6	0.473017	1			60	8	44	1.53377	1			60	12	33	0.517228	1			60	10	40	0.724377	1
60	8	4	1.55159	1			60	12	14	0.556234	1			60	10	13	0.457337	1			60	8	34	0.91844	1			60	12	43	0.585818	1			60	10	35	0.714816	1
60	8	19	0.603665	1			60	12	7	0.533068	1			60	10	25	0.442113	1			60	8	33	0.572093	1			60	12	31	1.04247	1			60	10	37	0.708457	1
60	8	5	0.633996	1			60	12	5	0.717968	1			60	10	11	0.699768	1			60	8	27	0.582679	1			60	12	26	0.643185	1			60	10	49	0.707851	1
60	8	10	0.549081	1			60	12	13	0.733777	1			60	10	22	0.895499	1			60	8	31	1.20912	1			60	12	49	0.786781	1			60	10	32	0.571163	1
60	8	23	0.614969	1			60	12	1	1.20545	1			60	10	5	0.726717	1			60	8	35	0.606432	1			60	12	38	0.53679	1			60	10	36	0.635515	1
60	8	11	0.691517	1			60	12	19	1.13049	1			60	10	2	0.575007	1			60	8	47	0.651857	1			60	12	35	0.614095	1			60	10	26	0.605305	1
60	8	8	0.671299	1			60	12	4	1.12575	1			60	10	24	0.50889	1			60	8	40	0.649978	1			60	12	40	0.624719	1			60	10	38	0.692533	1
60	8	24	0.627981	1			60	12	2	2.00624	1			60	10	21	0.530891	1			60	8	49	0.604635	1			60	12	39	0.962259	1			60	10	41	0.822045	1
60	8	3	0.648207	1			60	12	6	0.587593	1			60	10	3	0.505847	1			60	8	46	0.720566	1			60	12	27	0.725116	1			60	10	43	0.647902	1
60	8	15	0.666064	1			60	12	10	0.603357	1			60	10	7	0.612503	1			60	8	48	0.610973	1			60	12	41	0.541722	1			60	10	46	0.532472	1
60	8	6	0.587802	1			60	12	11	0.782048	1			60	10	12	0.582687	1			60	8	42	0.614124	1			60	12	45	0.69314	1			60	10	31	0.914094	1
60	8	1	1.44415	1			60	12	21	0.838552	1			60	10	17	0.531838	1			60	8	30	2.36106	1			60	12	44	0.678776	1			60	10	47	0.755714	1
60	8	25	0.604947	1			60	12	25	0.646355	1			60	10	23	0.828044	1			60	8	26	0.662801	1			60	12	28	0.713524	1			60	10	45	0.761253	1
60	8	21	0.800478	1			60	12	23	0.577526	1			60	10	18	0.573035	1			60	8	39	0.575315	1			60	12	29	0.680779	1			60	10	44	1.04586	1
60	8	7	0.628198	1										60	10	14	0.47012	1			60	8	29	0.569738	1			60	12	50	0.624682	1			60	10	42	0.632458	1
60	8	14	0.606253	1																	60	8	38	0.578122	1			60	12	34	0.787507	1			60	10	30	0.621543	1
																					60	8	28	0.561921	1			60	12	47	0.998182	1			60	10	34	0.733901	1
																					60	8	41	0.612856	1			60	12	36	0.594139	1			60	10	29	0.673549	1
																												60	12	32	0.600995	1
										0.75191							0.621587														0.675986						0.640217
										0.709732							0.601956														0.639347						0.615221
Q1	0.613211						Q1	0.620619						Q1	0.54993						Q1	0.572898						Q1	0.579846						Q1	0.547709
Q3	0.805679						Q3	0.8662						Q3	0.686261						Q3	0.748751						Q3	0.744168						Q3	0.712898
IQ	0.192468						IQ	0.245581						IQ	0.136331						IQ	0.175853						IQ	0.164322						IQ	0.165189
upper	1.09438						upper	1.23457						upper	0.890757						upper	1.01253						upper	0.990651						upper	0.960682
lower	0.324508						lower	0.252248						lower	0.345434						lower	0.309119						lower	0.333363						lower	0.299925
FALSE	TRUE	1.32494					FALSE	FALSE	0.866912					FALSE	FALSE	0.619822					FALSE	FALSE	0.794379					FALSE	FALSE	0.720096					FALSE	FALSE	0.463248
	FALSE	0.868775						FALSE	0.662545						FALSE	0.756906						FALSE	0.522193						FALSE	0.55666						FALSE	0.721058
	FALSE	0.726516						FALSE	0.61553						FALSE	0.533724						FALSE	0.625516						FALSE	0.584646						FALSE	0.883301
	FALSE	0.741636						FALSE	0.681634						FALSE	0.566351						FALSE	0.78245						FALSE	0.570692						FALSE	0.520868
	FALSE	0.74486						TRUE	1.66505						FALSE	0.531437						FALSE	0.567071						FALSE	0.61078						FALSE	0.542664
	FALSE	0.676806						FALSE	0.958528						FALSE	0.576113						FALSE	0.692735						FALSE	0.844274						TRUE	1.30028
	FALSE	0.666736						FALSE	0.619943						FALSE	0.529084						FALSE	0.65874						FALSE	0.949886						FALSE	0.547157
	TRUE	1.39449						FALSE	1.00569						FALSE	0.570295						FALSE	0.640312						FALSE	0.597647						FALSE	0.617109
	FALSE	0.716256						FALSE	0.682461						FALSE	0.601816						FALSE	0.672938						FALSE	0.655826						FALSE	0.514866
	FALSE	0.656201						FALSE	0.707495						FALSE	0.531966						FALSE	0.537452						FALSE	0.675212						FALSE	0.546951
	FALSE	0.888179						FALSE	0.697384						FALSE	0.534747						FALSE	0.552698						FALSE	0.738304						FALSE	0.486501
	FALSE	0.658104						FALSE	0.87016						FALSE	0.562837						FALSE	0.669641						FALSE	0.872208						FALSE	0.676193
	FALSE	0.570463						FALSE	0.875437						FALSE	0.782957						FALSE	0.959616						FALSE	0.96882						FALSE	0.583956
	FALSE	0.660992						FALSE	0.742198						FALSE	0.597837						FALSE	0.544752						TRUE	1.01466						FALSE	0.773596
	TRUE	2.80893						FALSE	0.65078						FALSE	0.748586						FALSE	0.710832						FALSE	0.609537						FALSE	0.626099
	FALSE	0.94508						FALSE	0.749308						FALSE	0.609942						FALSE	0.654144						FALSE	0.611618						FALSE	0.476515
	FALSE	0.725601						FALSE	0.706334						FALSE	0.728821						FALSE	0.794147						FALSE	0.759129						FALSE	0.53365
	FALSE	0.88527						FALSE	0.972163						FALSE	0.589424						FALSE	0.691535						TRUE	1.08775						FALSE	0.625779
	TRUE	1.48906						FALSE	0.634886						FALSE	0.687024						FALSE	0.893232						FALSE	0.803348						FALSE	0.692571
	FALSE	0.784665						FALSE	0.876588						FALSE	0.568812						FALSE	0.696877						FALSE	0.715339						TRUE	1.04719
	FALSE	0.854675						FALSE	0.591252						TRUE	1.35759						FALSE	0.660318						FALSE	0.591875						TRUE	0.980346
	FALSE	0.868554						FALSE	0.610113						TRUE	0.95004						FALSE	0.651555						FALSE	0.468904						FALSE	0.570167
	FALSE	0.701297						FALSE	0.698882						FALSE	0.639713						FALSE	0.615268						FALSE	0.591249						FALSE	0.544791
	FALSE	0.722482						FALSE	0.552864						FALSE	0.598717						TRUE	1.05812						FALSE	0.587125						FALSE	0.604303
	FALSE	0.715353						TRUE	1.4287						FALSE	0.738589						TRUE	1.3845						FALSE	0.966947						FALSE	0.549363
	TRUE	1.20524						TRUE	2.01533						FALSE	0.855828						FALSE	0.68255						FALSE	0.703458						FALSE	0.562609
	FALSE	0.592565						FALSE	0.743347						FALSE	0.548738						FALSE	0.63925						FALSE	0.637082						FALSE	0.92619
	FALSE	0.702465						TRUE	2.23156						FALSE	0.541127						FALSE	0.553315						FALSE	0.744808						FALSE	0.723425
	TRUE	2.26571						FALSE	0.770672						FALSE	0.561356						FALSE	0.571086						FALSE	0.638575						FALSE	0.559008
	FALSE	0.684755						FALSE	0.820813						FALSE	0.575155						FALSE	0.700437						FALSE	0.640903						FALSE	0.51781
	FALSE	0.78576						FALSE	0.620272						FALSE	0.526222						TRUE	1.42255						FALSE	0.628722						FALSE	0.770075
	FALSE	0.821284						FALSE	0.606858						FALSE	0.601096						TRUE	1.24724						FALSE	0.644215						FALSE	0.683394
	TRUE	1.18504						FALSE	1.16168						FALSE	0.610376						FALSE	0.540147						FALSE	0.543052						FALSE	0.742513
	TRUE	1.26892						FALSE	0.797732						FALSE	0.53978						FALSE	0.649597						FALSE	0.486313						FALSE	0.599275
	FALSE	0.56387						TRUE	1.47438						FALSE	0.652814						FALSE	0.652791						FALSE	0.969589						FALSE	0.677647
	FALSE	0.535979						FALSE	0.620142						FALSE	0.554208						FALSE	1.00422						FALSE	0.633591						FALSE	0.576208
	FALSE	0.762653						FALSE	0.877558						FALSE	0.637932						FALSE	0.642846						FALSE	0.559068						TRUE	1.10382
	FALSE	0.793447						TRUE	1.62853						FALSE	0.617354						FALSE	0.998286						FALSE	0.749907						FALSE	0.9248
	TRUE	1.15078						FALSE	0.589369						TRUE	0.896062						FALSE	0.685316						FALSE	0.528423						FALSE	0.834925
	FALSE	0.570351						FALSE	0.669995						FALSE	0.76172						FALSE	0.708629						FALSE	0.581394						FALSE	0.646959
	FALSE	0.758816						FALSE	0.713742						FALSE	0.537676						FALSE	0.752119						TRUE	1.35536						FALSE	0.534288
	TRUE	1.23585						FALSE	0.710544						FALSE	0.685498						FALSE	0.781298						TRUE	1.03939						FALSE	0.667992
	FALSE	0.738041						FALSE	0.737547						FALSE	0.551122						FALSE	0.676635						FALSE	0.577244						FALSE	0.694996
	FALSE	0.699466						FALSE	1.03065						FALSE	0.869731						FALSE	0.776065						FALSE	0.550361						FALSE	0.550776
	FALSE	0.854853						TRUE	1.68223						FALSE	0.706657						FALSE	0.805407						FALSE	0.682486						FALSE	0.638426
	FALSE	0.94381						FALSE	0.833969						FALSE	0.642082						TRUE	1.02761						FALSE	0.808941						FALSE	0.714378
	FALSE	0.76008						FALSE	0.759486						FALSE	0.567855						FALSE	0.668174						FALSE	0.578298						FALSE	0.584829
	FALSE	0.61641						FALSE	0.734857						FALSE	0.572544						FALSE	0.897529						FALSE	0.888182						FALSE	0.651608
	FALSE	0.709829						FALSE	0.544886						FALSE	0.61851						FALSE	0.874192						FALSE	0.594623						FALSE	0.926941
	FALSE	0.742949						FALSE	0.599111						FALSE	0.55853						FALSE	0.666058						FALSE	0.515715						FALSE	0.554929
	FALSE	0.573421						FALSE	0.563774						TRUE	1.23449						FALSE	0.522153						FALSE	0.539025						FALSE	0.580533
	FALSE	0.634579						FALSE	0.721653						FALSE	0.586823						FALSE	0.583334						FALSE	0.672812						FALSE	0.67639
	FALSE	0.615909						FALSE	0.621661						FALSE	0.600173						FALSE	0.703059						FALSE	0.661363						FALSE	0.533375
	FALSE	0.610886						FALSE	0.627034						FALSE	0.691956						FALSE	0.597451						FALSE	0.560641						FALSE	0.494956
	FALSE	0.529152						FALSE	0.646448						FALSE	0.615478						FALSE	0.889247						FALSE	0.771617						FALSE	0.497724
	FALSE	0.562293						FALSE	0.601871						FALSE	0.508076						FALSE	0.612326						FALSE	0.56757						FALSE	0.651862
	FALSE	0.505838						FALSE	0.708292						FALSE	0.537264						FALSE	0.631547						FALSE	0.613853						FALSE	0.558965
	FALSE	0.675786						FALSE	0.829894						FALSE	0.641207						FALSE	0.738463						FALSE	0.743528						FALSE	0.589635
	FALSE	0.636754						FALSE	0.64927						FALSE	0.593823						FALSE	0.61735						FALSE	0.549394						FALSE	0.602973
	FALSE	0.613986						FALSE	0.636594						FALSE	0.68521						FALSE	0.585536						FALSE	0.703635						FALSE	0.605746
	FALSE	0.665694						FALSE	0.7568						FALSE	0.596083						FALSE	0.548641						FALSE	0.703621						FALSE	0.470338
	FALSE	0.650986						TRUE	2.43235						FALSE	0.627148						FALSE	0.534033						FALSE	0.588958						FALSE	0.423808
	FALSE	0.628349						FALSE	0.569089						FALSE	0.843027						FALSE	0.816585						FALSE	0.520762						FALSE	0.633376
	FALSE	0.498044						FALSE	0.736412						FALSE	0.599654						FALSE	0.558457						FALSE	0.639344						FALSE	0.49621
	FALSE	0.570542						FALSE	0.680599						FALSE	0.584211						FALSE	0.517008						FALSE	0.631322						FALSE	0.625232
	FALSE	0.521236						FALSE	0.629701						FALSE	0.76651						FALSE	0.570296						FALSE	0.496609						FALSE	0.52926
	FALSE	0.567985						FALSE	0.554115						FALSE	0.506493						FALSE	0.762439						FALSE	0.599998						FALSE	0.539872
	FALSE	1.04674						FALSE	0.652577						FALSE	0.888529						FALSE	0.528053						FALSE	0.661557						FALSE	0.517132
	FALSE	0.594544						FALSE	1.05943						FALSE	0.650735						FALSE	0.515833						FALSE	0.871523						FALSE	0.611686
	FALSE	0.489721						FALSE	0.62358						FALSE	0.64198						FALSE	0.506674						FALSE	0.846253						FALSE	0.633256
	TRUE	1.1351						FALSE	0.584415						FALSE	0.528943						FALSE	0.470302						FALSE	0.550371						FALSE	0.521377
	FALSE	0.678042						FALSE	0.602611						FALSE	0.625891						FALSE	0.738648						TRUE	1.08505						FALSE	0.505768
	FALSE	0.781353						FALSE	0.839591						TRUE	1.57951						FALSE	0.577403						FALSE	0.565315						FALSE	0.724582
	TRUE	1.11506						FALSE	0.967448						FALSE	0.648049						FALSE	0.618448						FALSE	0.508388						TRUE	0.979509
	FALSE	0.591875						FALSE	0.820153						FALSE	0.536945						FALSE	0.539046						FALSE	0.626442						FALSE	0.60361
	FALSE	0.683692						FALSE	0.63801						FALSE	0.576002						FALSE	0.562531						FALSE	0.54147						FALSE	0.453426
	FALSE	0.706247						FALSE	0.864065						TRUE	0.910825						FALSE	0.617533						FALSE	0.566698						FALSE	0.588247
	FALSE	0.597652						FALSE	0.668672						FALSE	0.592055						FALSE	0.541265						FALSE	0.712649						FALSE	0.603883
	FALSE	0.602713						FALSE	0.592339						FALSE	0.54639						FALSE	0.555707						FALSE	0.607612						FALSE	0.632292
	FALSE	0.796444						FALSE	0.599928						FALSE	0.473017						TRUE	1.53377						FALSE	0.517228						FALSE	0.724377
	TRUE	1.55159						FALSE	0.556234						FALSE	0.457337						FALSE	0.91844						FALSE	0.585818						FALSE	0.714816
	FALSE	0.603665						FALSE	0.533068						FALSE	0.442113						FALSE	0.572093						TRUE	1.04247						FALSE	0.708457
	FALSE	0.633996						FALSE	0.717968						FALSE	0.699768						FALSE	0.582679						FALSE	0.643185						FALSE	0.707851
	FALSE	0.549081						FALSE	0.733777						TRUE	0.895499						TRUE	1.20912						FALSE	0.786781						FALSE	0.571163
	FALSE	0.614969						FALSE	1.20545						FALSE	0.726717						FALSE	0.606432						FALSE	0.53679						FALSE	0.635515
	FALSE	0.691517						FALSE	1.13049						FALSE	0.575007						FALSE	0.651857						FALSE	0.614095						FALSE	0.605305
	FALSE	0.671299						FALSE	1.12575						FALSE	0.50889						FALSE	0.649978						FALSE	0.624719						FALSE	0.692533
	FALSE	0.627981						TRUE	2.00624						FALSE	0.530891						FALSE	0.604635						FALSE	0.962259						FALSE	0.822045
	FALSE	0.648207						FALSE	0.587593						FALSE	0.505847						FALSE	0.720566						FALSE	0.725116						FALSE	0.647902
	FALSE	0.666064						FALSE	0.603357						FALSE	0.612503						FALSE	0.610973						FALSE	0.541722						FALSE	0.532472
	FALSE	0.587802						FALSE	0.782048						FALSE	0.582687						FALSE	0.614124						FALSE	0.69314						FALSE	0.914094
	TRUE	1.44415						FALSE	0.838552						FALSE	0.531838						TRUE	2.36106						FALSE	0.678776						FALSE	0.755714
	FALSE	0.604947						FALSE	0.646355						FALSE	0.828044						FALSE	0.662801						FALSE	0.713524						FALSE	0.761253
	FALSE	0.800478						FALSE	0.577526						FALSE	0.573035						FALSE	0.575315						FALSE	0.680779						TRUE	1.04586
	FALSE	0.628198													FALSE	0.47012						FALSE	0.569738						FALSE	0.624682						FALSE	0.632458
	FALSE	0.606253																				FALSE	0.578122						FALSE	0.787507						FALSE	0.621543
																						FALSE	0.561921						TRUE	0.998182						FALSE	0.733901
																						FALSE	0.612856						FALSE	0.594139						FALSE	0.673549
																													FALSE	0.600995
		0.682693							0.730077							0.611772							0.657403							0.657268							0.627447

## Sheet: 61m
61	1	6	0.899226	1			61	3	11	0.566471	1			61	5	20	0.995713	1			61	1	35	0.673208	1			61	3	28	0.932214	1			61	5	47	0.799212	1
61	1	19	0.898027	1			61	3	5	0.562862	1			61	5	13	0.637482	1			61	1	36	0.832854	1			61	3	31	0.777186	1			61	5	50	0.597174	1
61	1	22	0.689743	1			61	3	7	0.721933	1			61	5	23	0.613993	1			61	1	30	0.62873	1			61	3	43	0.804095	1			61	5	31	0.753769	1
61	1	18	0.757721	1			61	3	9	0.731348	1			61	5	15	0.491426	1			61	1	49	0.763444	1			61	3	48	0.584864	1			61	5	35	0.694268	1
61	1	11	1.22164	1			61	3	14	0.689048	1			61	5	24	0.652425	1			61	1	27	0.595407	1			61	3	47	0.566563	1			61	5	32	0.632961	1
61	1	2	0.666988	1			61	3	24	0.734626	1			61	5	18	0.61594	1			61	1	45	0.651952	1			61	3	29	0.588168	1			61	5	39	0.958618	1
61	1	9	0.850218	1			61	3	25	0.665505	1			61	5	25	0.973053	1			61	1	46	0.72162	1			61	3	26	0.540615	1			61	5	29	0.595859	1
61	1	10	0.963247	1			61	3	17	0.58516	1			61	5	1	1.51187	1			61	1	29	0.656186	1			61	3	44	0.721189	1			61	5	43	0.97585	1
61	1	24	0.654241	1			61	3	13	0.638822	1			61	5	10	0.693578	1			61	1	44	0.697966	1			61	3	41	0.578966	1			61	5	41	0.629208	1
61	1	14	0.675626	1			61	3	16	0.67104	1			61	5	4	0.517285	1			61	1	37	0.739586	1			61	3	30	0.741986	1			61	5	27	0.669213	1
61	1	23	0.6699	1			61	3	22	0.644083	1			61	5	17	0.527077	1			61	1	39	0.713379	1			61	3	49	0.678539	1			61	5	34	0.721736	1
61	1	15	0.650578	1			61	3	4	0.59906	1			61	5	6	0.695766	1			61	1	38	0.674965	1			61	3	33	0.49973	1			61	5	45	0.655938	1
61	1	12	0.881078	1			61	3	12	0.571513	1			61	5	22	0.632791	1			61	1	48	0.676322	1			61	3	35	0.629981	1			61	5	26	0.582146	1
61	1	4	0.558751	1			61	3	20	1.14806	1			61	5	14	0.732174	1			61	1	34	0.967021	1			61	3	40	0.789714	1			61	5	38	0.720244	1
61	1	25	0.696593	1			61	3	21	0.857788	1			61	5	9	0.552603	1			61	1	28	0.65133	1			61	3	38	0.769973	1			61	5	40	0.639223	1
61	1	8	0.666795	1			61	3	6	0.571742	1			61	5	2	0.599288	1			61	1	40	0.765848	1			61	3	39	0.539854	1			61	5	46	1.22127	1
61	1	17	0.654756	1			61	3	8	0.614781	1			61	5	19	1.18901	1			61	1	32	0.600152	1			61	3	45	0.688494	1			61	5	49	0.91123	1
61	1	21	0.679255	1			61	3	23	0.637927	1			61	5	7	1.01827	1			61	1	50	0.628421	1			61	3	34	0.545997	1			61	5	37	0.789203	1
61	1	20	1.70136	1			61	3	10	0.640257	1			61	6	24	0.589429	1			61	1	26	0.860231	1			61	3	32	0.630561	1			61	6	32	0.947369	1
61	1	1	0.733097	1			61	3	1	0.624361	1			61	6	23	0.494538	1			61	1	47	0.778999	1			61	3	27	0.553238	1			61	6	30	0.59619	1
61	1	3	1.03797	1			61	3	19	0.579157	1			61	6	1	0.725004	1			61	1	43	0.563373	1			61	3	37	0.549268	1			61	6	49	0.626689	1
61	1	13	0.589598	1			61	3	18	0.546393	1			61	6	15	0.608384	1			61	1	41	0.78254	1			61	3	36	0.481677	1			61	6	34	1.42049	1
61	1	16	0.581758	1			61	3	3	0.511623	1			61	6	8	0.617977	1			61	1	33	0.632409	1			61	3	42	0.622421	1			61	6	46	0.616732	1
61	1	7	0.807642	1			61	3	2	0.532793	1			61	6	12	0.544755	1			61	1	42	0.610072	1			61	3	50	0.587641	1			61	6	27	0.567064	1
61	1	5	0.61998	1			61	3	15	0.593062	1			61	6	9	0.903658	1			61	1	31	0.886357	1			61	3	46	0.804245	1			61	6	45	0.798106	1
61	2	15	0.615062	1			61	4	22	0.57473	1			61	6	13	0.640796	1			61	2	29	0.650545	1			61	4	35	0.937943	1			61	6	42	0.550977	1
61	2	13	0.845273	1			61	4	20	1.06939	1			61	6	21	0.826966	1			61	2	32	0.778386	1			61	4	44	0.847693	1			61	6	44	0.612177	1
61	2	1	0.6727	1			61	4	12	0.56843	1			61	6	11	0.764725	1			61	2	40	0.631976	1			61	4	32	0.62624	1			61	6	41	0.536349	1
61	2	9	0.856527	1			61	4	5	0.722538	1			61	6	2	0.720145	1			61	2	48	0.750536	1			61	4	46	0.672395	1			61	6	40	0.548437	1
61	2	18	0.79878	1			61	4	14	0.621133	1			61	6	19	0.805542	1			61	2	38	0.567473	1			61	4	40	0.565403	1			61	6	37	0.655991	1
61	2	8	0.686324	1			61	4	17	0.556823	1			61	6	7	0.573209	1			61	2	39	0.742503	1			61	4	49	0.564001	1			61	6	29	0.753941	1
61	2	16	0.643679	1			61	4	2	0.593634	1			61	6	10	0.577616	1			61	2	31	0.819856	1			61	4	47	0.576065	1			61	6	26	0.630123	1
61	2	3	0.713021	1			61	4	23	0.53616	1			61	6	18	0.574726	1			61	2	26	0.682793	1			61	4	39	0.811481	1			61	6	33	0.520469	1
61	2	25	0.803629	1			61	4	6	0.702421	1			61	6	3	0.644516	1			61	2	42	0.605779	1			61	4	50	0.600697	1			61	6	36	3.11477	1
61	2	14	0.609751	1			61	4	15	0.822597	1			61	6	16	0.705993	1			61	2	27	0.599732	1			61	4	38	0.636464	1			61	6	35	0.988205	1
61	2	5	0.626027	1			61	4	3	0.583135	1			61	6	20	1.57447	1			61	2	30	0.562871	1			61	4	34	1.01295	1			61	6	48	0.530207	1
61	2	22	0.623249	1			61	4	1	0.763235	1			61	6	4	1.62235	1			61	2	33	0.558302	1			61	4	41	2.30384	1			61	6	39	0.727758	1
61	2	4	1.3414	1			61	4	4	0.678725	1			61	6	5	0.662331	1			61	2	43	0.868651	1			61	4	42	0.85737	1			61	6	43	0.931413	1
61	2	11	0.803682	1			61	4	10	0.963864	1			61	6	6	0.59907	1			61	2	44	0.830588	1			61	4	43	0.83192	1			61	6	47	0.616929	1
61	2	12	0.533845	1			61	4	25	0.551273	1			61	6	22	0.544433	1			61	2	47	0.717516	1			61	4	33	0.630054	1			61	6	31	0.491971	1
61	2	17	0.621549	1			61	4	8	0.676708	1			61	6	14	0.665773	1			61	2	49	0.528316	1			61	4	26	0.649276	1			61	6	38	0.666982	1
61	2	19	0.744582	1			61	4	9	0.658931	1			61	15	7	0.805011	1			61	2	45	0.530466	1			61	4	48	0.81619	1			61	6	28	0.492376	1
61	2	7	0.674633	1			61	4	18	0.551732	1			61	15	25	0.507513	1			61	2	34	0.773938	1			61	4	36	1.58248	1			61	15	49	0.695799	1
61	2	6	0.693178	1			61	4	11	0.750226	1			61	15	13	0.86331	1			61	2	28	0.571736	1			61	4	28	0.949076	1			61	15	26	0.975278	1
61	2	23	0.756444	1			61	4	16	0.784894	1			61	15	18	0.676242	1			61	2	35	0.560902	1			61	4	37	0.997644	1			61	15	38	1.74682	1
61	2	10	0.653686	1			61	4	24	0.68784	1			61	15	15	0.649453	1			61	2	36	0.692555	1			61	4	31	0.766203	1			61	15	30	0.772406	1
61	2	2	0.704455	1			61	4	19	1.11135	1			61	15	14	0.668294	1			61	2	41	0.699818	1			61	4	27	0.648684	1			61	15	34	0.664719	1
61	2	21	0.590073	1			61	4	21	0.531694	1			61	15	3	0.545808	1			61	2	46	0.665525	1			61	4	45	0.820968	1			61	15	42	0.738319	1
61	2	24	0.823806	1			61	4	7	0.928289	1			61	15	22	1.13533	1			61	2	50	0.588329	1			61	4	29	0.683887	1			61	15	29	1.20711	1
61	13	24	0.701771	1			62	17	21	0.79961	1			61	15	6	1.13876	1			61	2	37	0.592742	1			62	17	39	0.571649	1			61	15	31	0.901959	1
61	13	20	1.41868	1			62	17	9	0.588803	1			61	15	19	0.817865	1			61	13	36	0.848681	1			62	17	30	0.635922	1			61	15	45	0.942433	1
61	13	11	0.811595	1			62	17	4	0.745126	1			61	15	11	0.815786	1			61	13	44	0.793596	1			62	17	36	0.738077	1			61	15	43	0.975232	1
61	13	14	0.693259	1			62	17	8	0.601606	1			61	15	23	0.638146	1			61	13	31	0.728356	1			62	17	41	0.518105	1			61	15	47	0.916337	1
61	13	13	0.773304	1			62	17	16	0.652848	1			61	15	17	0.604812	1			61	13	33	0.616352	1			62	17	26	0.651539	1			61	15	36	0.69149	1
61	13	18	0.736842	1			62	17	13	0.605831	1			61	15	21	0.624363	1			61	13	27	0.644	1			62	17	40	0.687061	1			61	15	37	0.696238	1
61	13	2	0.665268	1			62	17	2	0.559561	1			61	15	5	0.849383	1			61	13	38	0.709353	1			62	17	46	0.894616	1			61	15	44	0.839268	1
61	13	3	0.697549	1			62	17	11	0.756402	1			61	15	12	0.636046	1			61	13	46	1.17349	1			62	17	42	0.622935	1			61	15	40	0.920267	1
61	13	4	0.716591	1			62	17	24	0.717559	1			61	15	4	0.809818	1			61	13	49	0.657539	1			62	17	48	0.614103	1			61	15	39	0.883443	1
61	13	12	0.663487	1			62	17	19	0.812711	1			61	15	16	0.534026	1			61	13	29	0.627013	1			62	17	35	0.626821	1			61	15	46	1.07035	1
61	13	17	0.67348	1			62	17	5	0.795156	1			61	15	24	0.52631	1			61	13	39	1.17978	1			62	17	34	0.761478	1			61	15	35	1.16013	1
61	13	16	0.624001	1			62	17	12	0.581479	1			61	15	9	0.545201	1			61	13	45	0.613716	1			62	17	37	0.721484	1			61	15	33	1.01419	1
61	13	5	0.866739	1			62	17	14	0.506219	1			61	15	2	0.54157	1			61	13	34	1.05941	1			62	17	44	0.556284	1			61	15	28	0.550416	1
61	13	8	0.617315	1			62	17	10	0.696014	1			61	15	1	0.58474	1			61	13	48	0.607352	1			62	17	32	0.5791	1			61	15	50	0.66895	1
61	13	21	0.846754	1			62	17	25	0.590086	1			61	15	8	0.465795	1			61	13	50	0.615639	1			62	17	31	0.49639	1			61	15	32	0.621781	1
61	13	23	0.814514	1			62	17	23	0.498427	1			61	15	20	0.889776	1			61	13	41	0.603364	1			62	17	49	0.710586	1			61	15	48	0.595426	1
61	13	22	0.74098	1			62	17	17	0.559236	1			61	16	25	1.14049	1			61	13	32	1.40776	1			62	17	29	0.589193	1			61	15	41	0.57316	1
61	13	19	0.96663	1			62	17	3	0.66568	1			61	16	6	0.788783	1			61	13	37	0.709026	1			62	17	28	0.634128	1			61	15	27	0.576368	1
61	13	10	0.66933	1			62	17	6	0.518373	1			61	16	18	0.534484	1			61	13	42	0.627315	1			62	17	43	0.570274	1			61	16	40	0.60713	1
61	13	6	0.585474	1			62	17	1	0.511906	1			61	16	2	0.609916	1			61	13	35	0.629095	1			62	17	27	0.559985	1			61	16	37	0.658536	1
61	13	1	0.645532	1			62	17	18	0.603527	1			61	16	7	0.646322	1			61	13	43	0.694194	1			62	17	33	0.553149	1			61	16	28	0.606918	1
61	13	15	0.639409	1			62	17	22	0.51934	1			61	16	17	0.603305	1			61	13	26	0.702064	1			62	17	50	0.57653	1			61	16	26	0.5528	1
61	13	9	0.643531	1			62	17	7	0.613356	1			61	16	13	0.558797	1			61	13	28	0.720829	1			62	17	47	0.598306	1			61	16	44	0.674158	1
61	13	7	0.670956	1			62	17	15	0.6428	1			61	16	8	0.585163	1			61	13	30	0.592294	1			62	17	45	1.06091	1			61	16	30	0.65675	1
61	14	22	0.816374	1			62	17	20	1.30532	1			61	16	20	1.16568	1			61	13	40	0.604369	1			62	18	28	0.561161	1			61	16	33	0.615051	1
61	14	19	0.720469	1			62	18	7	0.726016	1			61	16	4	0.881243	1			61	14	36	0.674629	1			62	18	37	0.672867	1			61	16	48	1.64879	1
61	14	3	0.702082	1			62	18	19	0.729578	1			61	16	16	0.75444	1			61	14	34	2.09596	1			62	18	47	0.606962	1			61	16	38	0.62736	1
61	14	17	0.967259	1			62	18	8	0.728872	1			61	16	9	0.598081	1			61	14	26	0.744294	1			62	18	42	0.5935	1			61	16	47	0.610477	1
61	14	7	1.97744	1			62	18	23	0.567169	1			61	16	10	0.490719	1			61	14	35	2.98173	1			62	18	38	0.514519	1			61	16	43	0.544234	1
61	14	20	1.2349	1			62	18	9	0.533768	1			61	16	23	0.615594	1			61	14	39	0.899751	1			62	18	34	0.763311	1			61	16	46	0.639674	1
61	14	16	0.833661	1			62	18	15	0.715103	1			61	16	12	0.706661	1			61	14	50	1.00214	1			62	18	27	0.641502	1			61	16	36	0.6697	1
61	14	21	0.771784	1			62	18	5	0.655317	1			61	16	24	0.579683	1			61	14	28	0.940256	1			62	18	50	0.629021	1			61	16	50	0.534522	1
61	14	6	0.932142	1			62	18	22	0.579791	1			61	16	14	0.536639	1			61	14	38	0.622472	1			62	18	41	0.610691	1			61	16	34	0.706147	1
61	14	24	0.749677	1			62	18	2	0.494805	1			61	16	11	0.922374	1			61	14	49	0.650724	1			62	18	30	0.799313	1			61	16	29	0.617971	1
61	14	4	0.931846	1			62	18	16	0.624625	1			61	16	19	0.554675	1			61	14	46	0.687715	1			62	18	46	0.702989	1			61	16	32	0.573679	1
61	14	1	1.64917	1			62	18	25	0.642423	1			61	16	22	0.62016	1			61	14	42	1.0132	1			62	18	43	0.957153	1			61	16	42	0.570866	1
61	14	13	0.669306	1			62	18	12	0.76646	1			61	16	15	0.569255	1			61	14	41	0.837957	1			62	18	49	1.72752	1			61	16	35	0.572468	1
61	14	5	0.679663	1			62	18	6	0.682468	1			61	16	5	0.602653	1			61	14	33	0.794107	1			62	18	33	0.733928	1			61	16	31	0.63862	1
61	14	23	0.569158	1			62	18	4	0.827904	1			61	16	1	0.497245	1			61	14	32	0.714732	1			62	18	39	0.77609	1			61	16	39	0.662339	1
61	14	8	0.620539	1			62	18	3	0.62388	1			61	16	21	0.875352	1			61	14	29	1.23971	1			62	18	32	0.601186	1			61	16	27	0.634819	1
61	14	12	0.615721	1			62	18	21	0.63175	1			61	16	3	0.586172	1			61	14	48	0.87287	1			62	18	36	0.624026	1			61	16	45	0.607243	1
61	14	14	0.539014	1			62	18	10	0.717695	1										61	14	47	0.764947	1			62	18	31	0.708816	1			61	16	41	0.718055	1
61	14	2	0.642374	1			62	18	24	0.642339	1										61	14	27	0.667331	1			62	18	35	0.6472	1			61	16	49	1.00063	1
61	14	9	0.658534	1			62	18	1	0.629307	1										61	14	31	0.895562	1			62	18	48	0.588405	1
61	14	25	0.57984	1			62	18	20	1.03181	1										61	14	30	0.741777	1			62	18	45	0.821287	1
61	14	18	0.627677	1			62	18	18	0.879319	1										61	14	45	0.885101	1			62	18	40	0.761709	1
61	14	11	0.842662	1																	61	14	44	0.859455	1			62	18	44	0.602336	1
																					61	14	43	0.608108	1			62	18	26	0.68078	1
																					61	14	40	0.703979	1			62	18	29	0.676966	1
																					61	14	37	0.927505	1
										0.643033						0.668607															0.695953						0.685444
										0.648642						0.681908															0.654116						0.728151
Q1	0.645069						Q1	0.576944						Q1	0.575449						Q1	0.627164						Q1	0.587773						Q1	0.607077
Q3	0.818232						Q3	0.727444						Q3	0.805409						Q3	0.806982						Q3	0.76903						Q3	0.850312
IQ	0.173163						IQ	0.1505						IQ	0.229961						IQ	0.179817						IQ	0.181258						IQ	0.243235
upper	1.07798						upper	0.953195						upper	1.15035						upper	1.07671						upper	1.04092						upper	1.21516
lower	0.385324						lower	0.351193						lower	0.230507						lower	0.357438						lower	0.315886						lower	0.242225
FALSE	FALSE	0.899226					FALSE	FALSE	0.566471					FALSE	FALSE	0.995713					FALSE	FALSE	0.673208					FALSE	FALSE	0.932214					FALSE	FALSE	0.799212
	FALSE	0.898027						FALSE	0.562862						FALSE	0.637482						FALSE	0.832854						FALSE	0.777186						FALSE	0.597174
	FALSE	0.689743						FALSE	0.721933						FALSE	0.613993						FALSE	0.62873						FALSE	0.804095						FALSE	0.753769
	FALSE	0.757721						FALSE	0.731348						FALSE	0.491426						FALSE	0.763444						FALSE	0.584864						FALSE	0.694268
	TRUE	1.22164						FALSE	0.689048						FALSE	0.652425						FALSE	0.595407						FALSE	0.566563						FALSE	0.632961
	FALSE	0.666988						FALSE	0.734626						FALSE	0.61594						FALSE	0.651952						FALSE	0.588168						FALSE	0.958618
	FALSE	0.850218						FALSE	0.665505						FALSE	0.973053						FALSE	0.72162						FALSE	0.540615						FALSE	0.595859
	FALSE	0.963247						FALSE	0.58516						TRUE	1.51187						FALSE	0.656186						FALSE	0.721189						FALSE	0.97585
	FALSE	0.654241						FALSE	0.638822						FALSE	0.693578						FALSE	0.697966						FALSE	0.578966						FALSE	0.629208
	FALSE	0.675626						FALSE	0.67104						FALSE	0.517285						FALSE	0.739586						FALSE	0.741986						FALSE	0.669213
	FALSE	0.6699						FALSE	0.644083						FALSE	0.527077						FALSE	0.713379						FALSE	0.678539						FALSE	0.721736
	FALSE	0.650578						FALSE	0.59906						FALSE	0.695766						FALSE	0.674965						FALSE	0.49973						FALSE	0.655938
	FALSE	0.881078						FALSE	0.571513						FALSE	0.632791						FALSE	0.676322						FALSE	0.629981						FALSE	0.582146
	FALSE	0.558751						TRUE	1.14806						FALSE	0.732174						FALSE	0.967021						FALSE	0.789714						FALSE	0.720244
	FALSE	0.696593						FALSE	0.857788						FALSE	0.552603						FALSE	0.65133						FALSE	0.769973						FALSE	0.639223
	FALSE	0.666795						FALSE	0.571742						FALSE	0.599288						FALSE	0.765848						FALSE	0.539854						TRUE	1.22127
	FALSE	0.654756						FALSE	0.614781						TRUE	1.18901						FALSE	0.600152						FALSE	0.688494						FALSE	0.91123
	FALSE	0.679255						FALSE	0.637927						FALSE	1.01827						FALSE	0.628421						FALSE	0.545997						FALSE	0.789203
	TRUE	1.70136						FALSE	0.640257						FALSE	0.589429						FALSE	0.860231						FALSE	0.630561						FALSE	0.947369
	FALSE	0.733097						FALSE	0.624361						FALSE	0.494538						FALSE	0.778999						FALSE	0.553238						FALSE	0.59619
	FALSE	1.03797						FALSE	0.579157						FALSE	0.725004						FALSE	0.563373						FALSE	0.549268						FALSE	0.626689
	FALSE	0.589598						FALSE	0.546393						FALSE	0.608384						FALSE	0.78254						FALSE	0.481677						TRUE	1.42049
	FALSE	0.581758						FALSE	0.511623						FALSE	0.617977						FALSE	0.632409						FALSE	0.622421						FALSE	0.616732
	FALSE	0.807642						FALSE	0.532793						FALSE	0.544755						FALSE	0.610072						FALSE	0.587641						FALSE	0.567064
	FALSE	0.61998						FALSE	0.593062						FALSE	0.903658						FALSE	0.886357						FALSE	0.804245						FALSE	0.798106
	FALSE	0.615062						FALSE	0.57473						FALSE	0.640796						FALSE	0.650545						FALSE	0.937943						FALSE	0.550977
	FALSE	0.845273						TRUE	1.06939						FALSE	0.826966						FALSE	0.778386						FALSE	0.847693						FALSE	0.612177
	FALSE	0.6727						FALSE	0.56843						FALSE	0.764725						FALSE	0.631976						FALSE	0.62624						FALSE	0.536349
	FALSE	0.856527						FALSE	0.722538						FALSE	0.720145						FALSE	0.750536						FALSE	0.672395						FALSE	0.548437
	FALSE	0.79878						FALSE	0.621133						FALSE	0.805542						FALSE	0.567473						FALSE	0.565403						FALSE	0.655991
	FALSE	0.686324						FALSE	0.556823						FALSE	0.573209						FALSE	0.742503						FALSE	0.564001						FALSE	0.753941
	FALSE	0.643679						FALSE	0.593634						FALSE	0.577616						FALSE	0.819856						FALSE	0.576065						FALSE	0.630123
	FALSE	0.713021						FALSE	0.53616						FALSE	0.574726						FALSE	0.682793						FALSE	0.811481						FALSE	0.520469
	FALSE	0.803629						FALSE	0.702421						FALSE	0.644516						FALSE	0.605779						FALSE	0.600697						TRUE	3.11477
	FALSE	0.609751						FALSE	0.822597						FALSE	0.705993						FALSE	0.599732						FALSE	0.636464						FALSE	0.988205
	FALSE	0.626027						FALSE	0.583135						TRUE	1.57447						FALSE	0.562871						FALSE	1.01295						FALSE	0.530207
	FALSE	0.623249						FALSE	0.763235						TRUE	1.62235						FALSE	0.558302						TRUE	2.30384						FALSE	0.727758
	TRUE	1.3414						FALSE	0.678725						FALSE	0.662331						FALSE	0.868651						FALSE	0.85737						FALSE	0.931413
	FALSE	0.803682						TRUE	0.963864						FALSE	0.59907						FALSE	0.830588						FALSE	0.83192						FALSE	0.616929
	FALSE	0.533845						FALSE	0.551273						FALSE	0.544433						FALSE	0.717516						FALSE	0.630054						FALSE	0.491971
	FALSE	0.621549						FALSE	0.676708						FALSE	0.665773						FALSE	0.528316						FALSE	0.649276						FALSE	0.666982
	FALSE	0.744582						FALSE	0.658931						FALSE	0.805011						FALSE	0.530466						FALSE	0.81619						FALSE	0.492376
	FALSE	0.674633						FALSE	0.551732						FALSE	0.507513						FALSE	0.773938						TRUE	1.58248						FALSE	0.695799
	FALSE	0.693178						FALSE	0.750226						FALSE	0.86331						FALSE	0.571736						FALSE	0.949076						FALSE	0.975278
	FALSE	0.756444						FALSE	0.784894						FALSE	0.676242						FALSE	0.560902						FALSE	0.997644						TRUE	1.74682
	FALSE	0.653686						FALSE	0.68784						FALSE	0.649453						FALSE	0.692555						FALSE	0.766203						FALSE	0.772406
	FALSE	0.704455						TRUE	1.11135						FALSE	0.668294						FALSE	0.699818						FALSE	0.648684						FALSE	0.664719
	FALSE	0.590073						FALSE	0.531694						FALSE	0.545808						FALSE	0.665525						FALSE	0.820968						FALSE	0.738319
	FALSE	0.823806						FALSE	0.928289						FALSE	1.13533						FALSE	0.588329						FALSE	0.683887						FALSE	1.20711
	FALSE	0.701771						FALSE	0.79961						FALSE	1.13876						FALSE	0.592742						FALSE	0.571649						FALSE	0.901959
	TRUE	1.41868						FALSE	0.588803						FALSE	0.817865						FALSE	0.848681						FALSE	0.635922						FALSE	0.942433
	FALSE	0.811595						FALSE	0.745126						FALSE	0.815786						FALSE	0.793596						FALSE	0.738077						FALSE	0.975232
	FALSE	0.693259						FALSE	0.601606						FALSE	0.638146						FALSE	0.728356						FALSE	0.518105						FALSE	0.916337
	FALSE	0.773304						FALSE	0.652848						FALSE	0.604812						FALSE	0.616352						FALSE	0.651539						FALSE	0.69149
	FALSE	0.736842						FALSE	0.605831						FALSE	0.624363						FALSE	0.644						FALSE	0.687061						FALSE	0.696238
	FALSE	0.665268						FALSE	0.559561						FALSE	0.849383						FALSE	0.709353						FALSE	0.894616						FALSE	0.839268
	FALSE	0.697549						FALSE	0.756402						FALSE	0.636046						TRUE	1.17349						FALSE	0.622935						FALSE	0.920267
	FALSE	0.716591						FALSE	0.717559						FALSE	0.809818						FALSE	0.657539						FALSE	0.614103						FALSE	0.883443
	FALSE	0.663487						FALSE	0.812711						FALSE	0.534026						FALSE	0.627013						FALSE	0.626821						FALSE	1.07035
	FALSE	0.67348						FALSE	0.795156						FALSE	0.52631						TRUE	1.17978						FALSE	0.761478						FALSE	1.16013
	FALSE	0.624001						FALSE	0.581479						FALSE	0.545201						FALSE	0.613716						FALSE	0.721484						FALSE	1.01419
	FALSE	0.866739						FALSE	0.506219						FALSE	0.54157						FALSE	1.05941						FALSE	0.556284						FALSE	0.550416
	FALSE	0.617315						FALSE	0.696014						FALSE	0.58474						FALSE	0.607352						FALSE	0.5791						FALSE	0.66895
	FALSE	0.846754						FALSE	0.590086						FALSE	0.465795						FALSE	0.615639						FALSE	0.49639						FALSE	0.621781
	FALSE	0.814514						FALSE	0.498427						FALSE	0.889776						FALSE	0.603364						FALSE	0.710586						FALSE	0.595426
	FALSE	0.74098						FALSE	0.559236						FALSE	1.14049						TRUE	1.40776						FALSE	0.589193						FALSE	0.57316
	FALSE	0.96663						FALSE	0.66568						FALSE	0.788783						FALSE	0.709026						FALSE	0.634128						FALSE	0.576368
	FALSE	0.66933						FALSE	0.518373						FALSE	0.534484						FALSE	0.627315						FALSE	0.570274						FALSE	0.60713
	FALSE	0.585474						FALSE	0.511906						FALSE	0.609916						FALSE	0.629095						FALSE	0.559985						FALSE	0.658536
	FALSE	0.645532						FALSE	0.603527						FALSE	0.646322						FALSE	0.694194						FALSE	0.553149						FALSE	0.606918
	FALSE	0.639409						FALSE	0.51934						FALSE	0.603305						FALSE	0.702064						FALSE	0.57653						FALSE	0.5528
	FALSE	0.643531						FALSE	0.613356						FALSE	0.558797						FALSE	0.720829						FALSE	0.598306						FALSE	0.674158
	FALSE	0.670956						FALSE	0.6428						FALSE	0.585163						FALSE	0.592294						TRUE	1.06091						FALSE	0.65675
	FALSE	0.816374						TRUE	1.30532						TRUE	1.16568						FALSE	0.604369						FALSE	0.561161						FALSE	0.615051
	FALSE	0.720469						FALSE	0.726016						FALSE	0.881243						FALSE	0.674629						FALSE	0.672867						TRUE	1.64879
	FALSE	0.702082						FALSE	0.729578						FALSE	0.75444						TRUE	2.09596						FALSE	0.606962						FALSE	0.62736
	FALSE	0.967259						FALSE	0.728872						FALSE	0.598081						FALSE	0.744294						FALSE	0.5935						FALSE	0.610477
	TRUE	1.97744						FALSE	0.567169						FALSE	0.490719						TRUE	2.98173						FALSE	0.514519						FALSE	0.544234
	TRUE	1.2349						FALSE	0.533768						FALSE	0.615594						FALSE	0.899751						FALSE	0.763311						FALSE	0.639674
	FALSE	0.833661						FALSE	0.715103						FALSE	0.706661						FALSE	1.00214						FALSE	0.641502						FALSE	0.6697
	FALSE	0.771784						FALSE	0.655317						FALSE	0.579683						FALSE	0.940256						FALSE	0.629021						FALSE	0.534522
	FALSE	0.932142						FALSE	0.579791						FALSE	0.536639						FALSE	0.622472						FALSE	0.610691						FALSE	0.706147
	FALSE	0.749677						FALSE	0.494805						FALSE	0.922374						FALSE	0.650724						FALSE	0.799313						FALSE	0.617971
	FALSE	0.931846						FALSE	0.624625						FALSE	0.554675						FALSE	0.687715						FALSE	0.702989						FALSE	0.573679
	TRUE	1.64917						FALSE	0.642423						FALSE	0.62016						FALSE	1.0132						FALSE	0.957153						FALSE	0.570866
	FALSE	0.669306						FALSE	0.76646						FALSE	0.569255						FALSE	0.837957						TRUE	1.72752						FALSE	0.572468
	FALSE	0.679663						FALSE	0.682468						FALSE	0.602653						FALSE	0.794107						FALSE	0.733928						FALSE	0.63862
	FALSE	0.569158						FALSE	0.827904						FALSE	0.497245						FALSE	0.714732						FALSE	0.77609						FALSE	0.662339
	FALSE	0.620539						FALSE	0.62388						FALSE	0.875352						TRUE	1.23971						FALSE	0.601186						FALSE	0.634819
	FALSE	0.615721						FALSE	0.63175						FALSE	0.586172						FALSE	0.87287						FALSE	0.624026						FALSE	0.607243
	FALSE	0.539014						FALSE	0.717695													FALSE	0.764947						FALSE	0.708816						FALSE	0.718055
	FALSE	0.642374						FALSE	0.642339													FALSE	0.667331						FALSE	0.6472						FALSE	1.00063
	FALSE	0.658534						FALSE	0.629307													FALSE	0.895562						FALSE	0.588405
	FALSE	0.57984						TRUE	1.03181													FALSE	0.741777						FALSE	0.821287
	FALSE	0.627677						FALSE	0.879319													FALSE	0.885101						FALSE	0.761709
	FALSE	0.842662																				FALSE	0.859455						FALSE	0.602336
																						FALSE	0.608108						FALSE	0.68078
																						FALSE	0.703979						FALSE	0.676966
																						FALSE	0.927505
		0.718099							0.645806							0.676118							0.712219							0.675034							0.709006

## Sheet: 62m
62	1	12	0.922935	1			62	3	13	0.674803	1			62	5	12	0.631093	1			62	1	31	1.97925	1			62	3	36	1.58653	1			62	5	34	0.717769	1
62	1	1	0.64109	1			62	3	21	0.759964	1			62	5	7	0.496317	1			62	1	34	0.637394	1			62	3	41	0.878412	1			62	5	27	0.563993	1
62	1	20	1.36656	1			62	3	7	0.508435	1			62	5	15	0.500855	1			62	1	37	0.537351	1			62	3	43	0.572653	1			62	5	39	0.716233	1
62	1	17	0.681787	1			62	3	8	0.478749	1			62	5	20	0.673554	1			62	1	36	0.677382	1			62	3	29	0.533567	1			62	5	46	0.442534	1
62	1	19	0.590052	1			62	3	19	0.519007	1			62	5	14	0.49695	1			62	1	27	0.573226	1			62	3	33	0.526928	1			62	5	37	0.700966	1
62	1	8	0.562934	1			62	3	17	0.540493	1			62	5	6	0.539147	1			62	1	42	0.605785	1			62	3	35	0.542736	1			62	5	26	0.50849	1
62	1	9	0.612607	1			62	3	16	0.675633	1			62	5	22	0.661198	1			62	1	47	0.601531	1			62	3	38	0.889319	1			62	5	33	0.635823	1
62	1	6	0.771467	1			62	3	18	0.587798	1			62	5	11	0.618097	1			62	1	40	0.681524	1			62	3	46	0.569535	1			62	5	38	0.607355	1
62	1	16	0.581922	1			62	3	24	0.533471	1			62	5	13	0.499375	1			62	1	44	1.38863	1			62	3	44	0.482997	1			62	5	32	0.499329	1
62	1	4	0.606507	1			62	3	3	0.517983	1			62	5	24	0.405227	1			62	1	30	1.06017	1			62	3	27	0.696688	1			62	5	50	0.450804	1
62	1	2	0.570273	1			62	3	1	0.479413	1			62	5	4	0.453955	1			62	1	29	0.578872	1			62	3	32	0.650307	1			62	5	42	0.405607	1
62	1	7	0.674808	1			62	3	12	0.526082	1			62	5	17	0.468045	1			62	1	46	0.600224	1			62	3	26	0.534644	1			62	5	44	0.434952	1
62	1	24	0.579372	1			62	3	6	0.462096	1			62	5	8	0.514886	1			62	1	26	0.587471	1			62	3	50	0.444624	1			62	5	49	0.587967	1
62	1	5	0.499533	1			62	3	5	0.411368	1			62	5	2	0.546412	1			62	1	35	0.593645	1			62	3	34	0.495	1			62	5	30	0.515094	1
62	1	11	0.494978	1			62	3	2	0.363829	1			62	5	23	0.458729	1			62	1	32	0.741783	1			62	3	37	0.430185	1			62	5	35	0.440966	1
62	1	15	0.506628	1			62	3	9	0.42822	1			62	5	19	0.793545	1			62	1	28	0.460348	1			62	3	40	0.516925	1			62	5	36	1.04077	1
62	1	14	0.621083	1			62	3	15	0.43688	1			62	5	5	0.583374	1			62	1	39	0.47899	1			62	3	45	0.511836	1			62	5	28	0.662981	1
62	1	3	0.529074	1			62	3	14	0.395296	1			62	5	9	0.914728	1			62	1	49	0.46684	1			62	3	30	0.514531	1			62	5	45	0.731307	1
62	1	21	0.458196	1			62	3	23	0.43647	1			62	5	1	0.435088	1			62	1	41	0.464743	1			62	3	48	0.62223	1			62	5	47	0.851318	1
62	1	22	0.580997	1			62	3	25	0.492382	1			62	5	10	0.805242	1			62	1	48	0.428501	1			62	3	39	0.71027	1			62	5	48	0.478085	1
62	1	10	0.480672	1			62	3	20	0.522191	1			62	5	21	0.497696	1			62	1	50	0.452562	1			62	3	47	0.811991	1			62	5	43	0.448454	1
62	1	18	0.649939	1			62	3	4	1.94656	1			62	5	3	0.38562	1			62	1	33	0.441475	1			62	3	42	0.64125	1			62	5	40	0.562084	1
62	1	23	0.500537	1			62	3	22	0.577228	1			62	5	25	0.510017	1			62	1	38	0.429458	1			62	3	28	0.429619	1			62	5	41	0.825327	1
62	1	25	0.568958	1			62	3	10	0.566269	1			62	5	16	0.434149	1			62	2	45	0.655753	1			62	4	42	0.567118	1			62	6	39	0.689152	1
62	1	13	0.7711	1			62	3	11	0.784873	1			62	6	5	0.510391	1			62	2	41	0.49812	1			62	4	44	0.832652	1			62	6	28	0.44376	1
62	2	17	0.80338	1			62	4	3	0.707722	1			62	6	19	0.902394	1			62	2	32	0.718869	1			62	4	43	0.522634	1			62	6	35	0.540664	1
62	2	1	0.509961	1			62	4	9	0.688032	1			62	6	4	0.450352	1			62	2	35	0.502957	1			62	4	41	0.503563	1			62	6	46	0.571996	1
62	2	12	0.814031	1			62	4	10	0.546795	1			62	6	2	0.528792	1			62	2	33	0.569149	1			62	4	39	0.757685	1			62	6	47	0.487225	1
62	2	16	0.576559	1			62	4	7	0.586326	1			62	6	8	0.533286	1			62	2	37	0.438511	1			62	4	35	0.487591	1			62	6	44	1.1745	1
62	2	25	0.574742	1			62	4	25	0.560991	1			62	6	9	0.487756	1			62	2	43	0.523124	1			62	4	37	0.467165	1			62	6	29	0.50459	1
62	2	22	0.666202	1			62	4	20	2.37039	1			62	6	1	0.487095	1			62	2	38	0.513003	1			62	4	26	0.41085	1			62	6	27	0.44274	1
62	2	6	0.525299	1			62	4	11	0.537018	1			62	6	16	0.532702	1			62	2	27	0.403374	1			62	4	48	0.473572	1			62	6	38	0.502334	1
62	2	9	0.47818	1			62	4	2	0.490622	1			62	6	22	0.566959	1			62	2	44	0.430904	1			62	4	45	0.662414	1			62	6	30	0.606561	1
62	2	5	0.506728	1			62	4	14	0.471031	1			62	6	18	0.543664	1			62	2	26	0.761586	1			62	4	30	0.554007	1			62	6	41	0.458582	1
62	2	13	0.452915	1			62	4	15	0.507475	1			62	6	10	0.42827	1			62	2	39	0.487514	1			62	4	27	0.413349	1			62	6	49	1.01333	1
62	2	8	0.573295	1			62	4	8	0.426102	1			62	6	11	0.449789	1			62	2	50	0.417916	1			62	4	34	0.45659	1			62	6	50	0.43287	1
62	2	24	0.588692	1			62	4	12	0.548039	1			62	6	6	0.592439	1			62	2	48	0.46607	1			62	4	28	0.518183	1			62	6	42	0.411736	1
62	2	4	0.492426	1			62	4	18	0.671596	1			62	6	3	0.578759	1			62	2	34	0.66624	1			62	4	33	0.488886	1			62	6	26	0.447463	1
62	2	15	0.622115	1			62	4	21	0.49974	1			62	6	25	0.462098	1			62	2	49	0.475551	1			62	4	38	1.4189	1			62	6	37	0.481078	1
62	2	23	0.615914	1			62	4	19	0.506764	1			62	6	14	0.461408	1			62	2	42	0.391971	1			62	4	32	0.637415	1			62	6	43	0.450764	1
62	2	3	0.999891	1			62	4	1	0.624376	1			62	6	23	0.40799	1			62	2	47	0.451309	1			62	4	29	0.425125	1			62	6	45	0.850381	1
62	2	11	0.518669	1			62	4	16	0.44757	1			62	6	13	0.535385	1			62	2	36	0.547973	1			62	4	49	0.649255	1			62	6	33	0.764448	1
62	2	19	0.43754	1			62	4	17	0.456612	1			62	6	15	0.518699	1			62	2	46	0.732661	1			62	4	46	0.522313	1			62	6	40	0.718119	1
62	2	21	0.866527	1			62	4	22	0.388651	1			62	6	12	0.489965	1			62	2	29	0.917857	1			62	4	40	0.74108	1			62	6	48	0.471438	1
62	2	7	0.439539	1			62	4	5	0.596536	1			62	6	17	0.655701	1			62	2	30	1.2075	1			62	4	50	0.740042	1			62	6	36	0.582252	1
62	2	18	0.472034	1			62	4	24	0.568994	1			62	6	24	1.05088	1			62	7	38	0.677118	1			62	11	44	0.534181	1			62	6	32	0.639037	1
62	2	2	0.384388	1			62	4	13	0.528277	1			62	6	7	0.619734	1			62	7	42	0.566976	1			62	11	48	0.519627	1			62	9	50	0.615136	1
62	2	10	0.527849	1			62	4	23	0.587988	1			62	9	25	0.537868	1			62	7	47	0.77014	1			62	11	29	0.427087	1			62	9	47	0.526172	1
62	2	20	0.551136	1			62	4	6	0.650595	1			62	9	13	0.468728	1			62	7	44	0.700985	1			62	11	27	0.496067	1			62	9	46	0.598296	1
62	2	14	0.55697	1			62	11	12	0.953457	1			62	9	8	0.500328	1			62	7	40	0.879138	1			62	11	49	0.573967	1			62	9	48	0.6161	1
62	7	17	0.484	1			62	11	9	0.897018	1			62	9	7	0.624527	1			62	7	45	0.586334	1			62	11	39	0.446419	1			62	9	34	0.576547	1
62	7	16	0.524382	1			62	11	11	0.518217	1			62	9	11	0.646124	1			62	7	33	0.459039	1			62	11	46	0.547447	1			62	9	38	0.603458	1
62	7	13	0.687477	1			62	11	4	0.488541	1			62	9	6	0.549504	1			62	7	43	0.433136	1			62	11	45	0.52045	1			62	9	45	0.837878	1
62	7	23	0.495321	1			62	11	18	0.546235	1			62	9	15	0.509194	1			62	7	37	0.428244	1			62	11	34	0.511098	1			62	9	28	0.473983	1
62	7	15	0.476434	1			62	11	19	0.711828	1			62	9	17	0.518379	1			62	7	28	0.611654	1			62	11	35	0.389914	1			62	9	37	0.398787	1
62	7	8	0.709955	1			62	11	3	0.534996	1			62	9	18	0.933557	1			62	7	29	0.479754	1			62	11	40	0.435656	1			62	9	26	0.429806	1
62	7	2	0.53945	1			62	11	6	0.566593	1			62	9	2	0.575971	1			62	7	48	0.392022	1			62	11	37	0.480547	1			62	9	31	0.487843	1
62	7	22	0.627501	1			62	11	21	0.636504	1			62	9	23	0.516583	1			62	7	46	0.710406	1			62	11	36	0.800965	1			62	9	36	0.861863	1
62	7	1	0.634919	1			62	11	10	0.740119	1			62	9	16	0.49289	1			62	7	26	0.540877	1			62	11	32	0.516786	1			62	9	35	0.721007	1
62	7	18	0.553312	1			62	11	14	0.443861	1			62	9	14	0.457248	1			62	7	41	0.662344	1			62	11	41	0.394539	1			62	9	40	0.640786	1
62	7	6	0.446822	1			62	11	2	0.388602	1			62	9	10	0.415963	1			62	7	35	0.608896	1			62	11	30	0.432498	1			62	9	42	0.672788	1
62	7	3	0.470086	1			62	11	1	0.422385	1			62	9	24	0.539723	1			62	7	50	0.725096	1			62	11	26	0.505052	1			62	9	39	0.482535	1
62	7	14	0.453601	1			62	11	24	0.58011	1			62	9	5	0.480873	1			62	7	27	0.53884	1			62	11	42	0.417855	1			62	9	43	0.486651	1
62	7	21	0.621656	1			62	11	13	0.520273	1			62	9	21	0.497394	1			62	7	32	0.478114	1			62	11	38	0.894867	1			62	9	29	0.4871	1
62	7	11	0.785149	1			62	11	5	0.467377	1			62	9	4	0.59312	1			62	7	49	0.659933	1			62	11	50	0.528096	1			62	9	27	0.521143	1
62	7	25	0.612889	1			62	11	16	0.50124	1			62	9	19	0.473929	1			62	7	39	0.606552	1			62	11	43	0.539681	1			62	9	30	0.645937	1
62	7	24	0.671111	1			62	11	22	0.516676	1			62	9	12	0.643826	1			62	8	28	0.710868	1			62	11	28	0.516213	1			62	9	41	0.493403	1
62	7	5	0.60529	1			62	11	17	0.557739	1			62	9	3	0.298073	1			62	8	29	0.542345	1			62	11	47	0.991471	1			62	9	33	0.527025	1
62	7	10	0.618815	1			62	11	8	0.462926	1			62	10	13	0.638191	1			62	8	50	0.414881	1			62	11	33	0.565986	1			62	9	44	0.463341	1
62	7	12	0.868863	1			62	11	25	0.469232	1			62	10	15	0.583962	1			62	8	41	0.511018	1			62	12	33	0.749136	1			62	9	49	0.46634	1
62	7	4	0.411705	1			62	11	23	0.555526	1			62	10	21	0.644024	1			62	8	33	0.528475	1			62	12	39	0.477433	1			62	9	32	0.432186	1
62	7	9	0.630496	1			62	11	7	0.665064	1			62	10	12	0.505663	1			62	8	43	0.450841	1			62	12	36	0.852021	1			62	10	29	0.659783	1
62	7	7	0.628177	1			62	12	2	0.488411	1			62	10	7	0.552219	1			62	8	27	0.65586	1			62	12	42	0.508716	1			62	10	41	0.497288	1
62	8	14	0.561759	1			62	12	14	0.606823	1			62	10	11	0.485947	1			62	8	48	0.472822	1			62	12	44	0.597606	1			62	10	49	0.426444	1
62	8	23	0.476747	1			62	12	24	0.522251	1			62	10	9	0.622678	1			62	8	30	0.754068	1			62	12	48	0.632592	1			62	10	27	0.547977	1
62	8	1	0.585384	1			62	12	8	0.496151	1			62	10	24	0.603176	1			62	8	47	0.548458	1			62	12	35	0.566151	1			62	10	45	0.547966	1
62	8	18	0.586384	1			62	12	1	0.462026	1			62	10	20	0.52633	1			62	8	40	0.624281	1			62	12	30	0.767907	1			62	10	39	0.56577	1
62	8	24	0.62339	1			62	12	7	0.535167	1			62	10	4	0.562205	1			62	8	35	0.406378	1			62	12	26	0.45506	1			62	10	33	0.552099	1
62	8	12	0.616665	1			62	12	11	0.598092	1			62	10	19	0.643177	1			62	8	38	0.515298	1			62	12	46	0.427105	1			62	10	40	0.494307	1
62	8	13	0.58748	1			62	12	3	0.584905	1			62	10	23	0.481721	1			62	8	39	0.586987	1			62	12	37	0.362001	1			62	10	28	0.495155	1
62	8	2	0.556909	1			62	12	9	0.4736	1			62	10	22	0.622611	1			62	8	45	0.563057	1			62	12	41	0.524737	1			62	10	30	0.602525	1
62	8	25	0.604768	1			62	12	25	0.493815	1			62	10	16	0.740681	1			62	8	44	0.784367	1			62	12	49	0.638791	1			62	10	34	0.518319	1
62	8	17	0.398995	1			62	12	5	0.409948	1			62	10	25	0.552042	1			62	8	34	0.542854	1			62	12	40	1.23602	1			62	10	26	0.447819	1
62	8	16	0.418277	1			62	12	23	0.428875	1			62	10	5	0.557176	1			62	8	49	0.42579	1			62	12	34	0.765149	1			62	10	35	0.481401	1
62	8	8	0.525137	1			62	12	13	0.559024	1			62	10	6	0.374172	1			62	8	37	0.517504	1			62	12	29	0.680222	1			62	10	44	0.721591	1
62	8	6	0.573276	1			62	12	12	0.61379	1			62	10	1	0.715673	1			62	8	32	0.432785	1			62	12	32	0.484268	1			62	10	48	0.645174	1
62	8	7	0.531632	1			62	12	16	0.841318	1			62	10	10	0.784312	1			62	8	46	0.578527	1			62	12	38	0.535661	1			62	10	50	0.679385	1
62	8	22	0.573946	1			62	12	10	0.503593	1			62	10	2	0.602257	1			62	8	42	0.507958	1			62	12	43	0.550565	1			62	10	43	0.668005	1
62	8	11	0.675338	1			62	12	15	0.501629	1			62	10	14	0.96592	1			62	8	26	0.51216	1			62	12	45	0.553591	1			62	10	32	0.500472	1
62	8	19	0.551928	1			62	12	21	0.782992	1			62	10	17	0.600771	1			62	8	36	0.999861	1			62	12	47	0.49151	1			62	10	42	0.595154	1
62	8	21	0.568431	1			62	12	17	0.494802	1			62	10	18	0.445268	1										62	12	50	0.36154	1			62	10	46	0.635537	1
62	8	4	0.491812	1			62	12	22	0.532687	1			62	10	8	0.626279	1										62	12	31	0.340228	1			62	10	37	0.477979	1
62	8	15	0.541027	1			62	12	6	0.458978	1																	62	12	28	0.389973	1			62	10	38	0.59922	1
62	8	9	0.778153	1			62	12	19	0.714359	1																	62	12	27	0.453598	1
62	8	3	0.598777	1			62	12	4	0.436337	1
62	8	10	0.517123	1
62	8	5	0.549667	1
										0.532433						0.528405															0.5702						0.564759
										0.528793						0.553739															0.527515						0.562244
Q1	0.506728						Q1	0.476175						Q1	0.486808						Q1	0.468336						Q1	0.478212						Q1	0.478085
Q3	0.62339						Q3	0.592262						Q3	0.620453						Q3	0.661741						Q3	0.640635						Q3	0.645174
IQ	0.116662						IQ	0.116087						IQ	0.133645						IQ	0.193406						IQ	0.162424						IQ	0.167089
upper	0.798383						upper	0.766393						upper	0.820921						upper	0.95185						upper	0.884271						upper	0.895808
lower	0.331735						lower	0.302043						lower	0.28634						lower	0.178227						lower	0.234576						lower	0.227451
FALSE	TRUE	0.922935					FALSE	FALSE	0.674803					FALSE	FALSE	0.631093					FALSE	TRUE	1.97925					FALSE	TRUE	1.58653					FALSE	FALSE	0.717769
	FALSE	0.64109						FALSE	0.759964						FALSE	0.496317						FALSE	0.637394						FALSE	0.878412						FALSE	0.563993
	TRUE	1.36656						FALSE	0.508435						FALSE	0.500855						FALSE	0.537351						FALSE	0.572653						FALSE	0.716233
	FALSE	0.681787						FALSE	0.478749						FALSE	0.673554						FALSE	0.677382						FALSE	0.533567						FALSE	0.442534
	FALSE	0.590052						FALSE	0.519007						FALSE	0.49695						FALSE	0.573226						FALSE	0.526928						FALSE	0.700966
	FALSE	0.562934						FALSE	0.540493						FALSE	0.539147						FALSE	0.605785						FALSE	0.542736						FALSE	0.50849
	FALSE	0.612607						FALSE	0.675633						FALSE	0.661198						FALSE	0.601531						TRUE	0.889319						FALSE	0.635823
	FALSE	0.771467						FALSE	0.587798						FALSE	0.618097						FALSE	0.681524						FALSE	0.569535						FALSE	0.607355
	FALSE	0.581922						FALSE	0.533471						FALSE	0.499375						TRUE	1.38863						FALSE	0.482997						FALSE	0.499329
	FALSE	0.606507						FALSE	0.517983						FALSE	0.405227						TRUE	1.06017						FALSE	0.696688						FALSE	0.450804
	FALSE	0.570273						FALSE	0.479413						FALSE	0.453955						FALSE	0.578872						FALSE	0.650307						FALSE	0.405607
	FALSE	0.674808						FALSE	0.526082						FALSE	0.468045						FALSE	0.600224						FALSE	0.534644						FALSE	0.434952
	FALSE	0.579372						FALSE	0.462096						FALSE	0.514886						FALSE	0.587471						FALSE	0.444624						FALSE	0.587967
	FALSE	0.499533						FALSE	0.411368						FALSE	0.546412						FALSE	0.593645						FALSE	0.495						FALSE	0.515094
	FALSE	0.494978						FALSE	0.363829						FALSE	0.458729						FALSE	0.741783						FALSE	0.430185						FALSE	0.440966
	FALSE	0.506628						FALSE	0.42822						FALSE	0.793545						FALSE	0.460348						FALSE	0.516925						TRUE	1.04077
	FALSE	0.621083						FALSE	0.43688						FALSE	0.583374						FALSE	0.47899						FALSE	0.511836						FALSE	0.662981
	FALSE	0.529074						FALSE	0.395296						TRUE	0.914728						FALSE	0.46684						FALSE	0.514531						FALSE	0.731307
	FALSE	0.458196						FALSE	0.43647						FALSE	0.435088						FALSE	0.464743						FALSE	0.62223						FALSE	0.851318
	FALSE	0.580997						FALSE	0.492382						FALSE	0.805242						FALSE	0.428501						FALSE	0.71027						FALSE	0.478085
	FALSE	0.480672						FALSE	0.522191						FALSE	0.497696						FALSE	0.452562						FALSE	0.811991						FALSE	0.448454
	FALSE	0.649939						TRUE	1.94656						FALSE	0.38562						FALSE	0.441475						FALSE	0.64125						FALSE	0.562084
	FALSE	0.500537						FALSE	0.577228						FALSE	0.510017						FALSE	0.429458						FALSE	0.429619						FALSE	0.825327
	FALSE	0.568958						FALSE	0.566269						FALSE	0.434149						FALSE	0.655753						FALSE	0.567118						FALSE	0.689152
	FALSE	0.7711						TRUE	0.784873						FALSE	0.510391						FALSE	0.49812						FALSE	0.832652						FALSE	0.44376
	TRUE	0.80338						FALSE	0.707722						TRUE	0.902394						FALSE	0.718869						FALSE	0.522634						FALSE	0.540664
	FALSE	0.509961						FALSE	0.688032						FALSE	0.450352						FALSE	0.502957						FALSE	0.503563						FALSE	0.571996
	TRUE	0.814031						FALSE	0.546795						FALSE	0.528792						FALSE	0.569149						FALSE	0.757685						FALSE	0.487225
	FALSE	0.576559						FALSE	0.586326						FALSE	0.533286						FALSE	0.438511						FALSE	0.487591						TRUE	1.1745
	FALSE	0.574742						FALSE	0.560991						FALSE	0.487756						FALSE	0.523124						FALSE	0.467165						FALSE	0.50459
	FALSE	0.666202						TRUE	2.37039						FALSE	0.487095						FALSE	0.513003						FALSE	0.41085						FALSE	0.44274
	FALSE	0.525299						FALSE	0.537018						FALSE	0.532702						FALSE	0.403374						FALSE	0.473572						FALSE	0.502334
	FALSE	0.47818						FALSE	0.490622						FALSE	0.566959						FALSE	0.430904						FALSE	0.662414						FALSE	0.606561
	FALSE	0.506728						FALSE	0.471031						FALSE	0.543664						FALSE	0.761586						FALSE	0.554007						FALSE	0.458582
	FALSE	0.452915						FALSE	0.507475						FALSE	0.42827						FALSE	0.487514						FALSE	0.413349						TRUE	1.01333
	FALSE	0.573295						FALSE	0.426102						FALSE	0.449789						FALSE	0.417916						FALSE	0.45659						FALSE	0.43287
	FALSE	0.588692						FALSE	0.548039						FALSE	0.592439						FALSE	0.46607						FALSE	0.518183						FALSE	0.411736
	FALSE	0.492426						FALSE	0.671596						FALSE	0.578759						FALSE	0.66624						FALSE	0.488886						FALSE	0.447463
	FALSE	0.622115						FALSE	0.49974						FALSE	0.462098						FALSE	0.475551						TRUE	1.4189						FALSE	0.481078
	FALSE	0.615914						FALSE	0.506764						FALSE	0.461408						FALSE	0.391971						FALSE	0.637415						FALSE	0.450764
	TRUE	0.999891						FALSE	0.624376						FALSE	0.40799						FALSE	0.451309						FALSE	0.425125						FALSE	0.850381
	FALSE	0.518669						FALSE	0.44757						FALSE	0.535385						FALSE	0.547973						FALSE	0.649255						FALSE	0.764448
	FALSE	0.43754						FALSE	0.456612						FALSE	0.518699						FALSE	0.732661						FALSE	0.522313						FALSE	0.718119
	TRUE	0.866527						FALSE	0.388651						FALSE	0.489965						FALSE	0.917857						FALSE	0.74108						FALSE	0.471438
	FALSE	0.439539						FALSE	0.596536						FALSE	0.655701						TRUE	1.2075						FALSE	0.740042						FALSE	0.582252
	FALSE	0.472034						FALSE	0.568994						TRUE	1.05088						FALSE	0.677118						FALSE	0.534181						FALSE	0.639037
	FALSE	0.384388						FALSE	0.528277						FALSE	0.619734						FALSE	0.566976						FALSE	0.519627						FALSE	0.615136
	FALSE	0.527849						FALSE	0.587988						FALSE	0.537868						FALSE	0.77014						FALSE	0.427087						FALSE	0.526172
	FALSE	0.551136						FALSE	0.650595						FALSE	0.468728						FALSE	0.700985						FALSE	0.496067						FALSE	0.598296
	FALSE	0.55697						TRUE	0.953457						FALSE	0.500328						FALSE	0.879138						FALSE	0.573967						FALSE	0.6161
	FALSE	0.484						TRUE	0.897018						FALSE	0.624527						FALSE	0.586334						FALSE	0.446419						FALSE	0.576547
	FALSE	0.524382						FALSE	0.518217						FALSE	0.646124						FALSE	0.459039						FALSE	0.547447						FALSE	0.603458
	FALSE	0.687477						FALSE	0.488541						FALSE	0.549504						FALSE	0.433136						FALSE	0.52045						FALSE	0.837878
	FALSE	0.495321						FALSE	0.546235						FALSE	0.509194						FALSE	0.428244						FALSE	0.511098						FALSE	0.473983
	FALSE	0.476434						FALSE	0.711828						FALSE	0.518379						FALSE	0.611654						FALSE	0.389914						FALSE	0.398787
	FALSE	0.709955						FALSE	0.534996						TRUE	0.933557						FALSE	0.479754						FALSE	0.435656						FALSE	0.429806
	FALSE	0.53945						FALSE	0.566593						FALSE	0.575971						FALSE	0.392022						FALSE	0.480547						FALSE	0.487843
	FALSE	0.627501						FALSE	0.636504						FALSE	0.516583						FALSE	0.710406						FALSE	0.800965						FALSE	0.861863
	FALSE	0.634919						FALSE	0.740119						FALSE	0.49289						FALSE	0.540877						FALSE	0.516786						FALSE	0.721007
	FALSE	0.553312						FALSE	0.443861						FALSE	0.457248						FALSE	0.662344						FALSE	0.394539						FALSE	0.640786
	FALSE	0.446822						FALSE	0.388602						FALSE	0.415963						FALSE	0.608896						FALSE	0.432498						FALSE	0.672788
	FALSE	0.470086						FALSE	0.422385						FALSE	0.539723						FALSE	0.725096						FALSE	0.505052						FALSE	0.482535
	FALSE	0.453601						FALSE	0.58011						FALSE	0.480873						FALSE	0.53884						FALSE	0.417855						FALSE	0.486651
	FALSE	0.621656						FALSE	0.520273						FALSE	0.497394						FALSE	0.478114						TRUE	0.894867						FALSE	0.4871
	FALSE	0.785149						FALSE	0.467377						FALSE	0.59312						FALSE	0.659933						FALSE	0.528096						FALSE	0.521143
	FALSE	0.612889						FALSE	0.50124						FALSE	0.473929						FALSE	0.606552						FALSE	0.539681						FALSE	0.645937
	FALSE	0.671111						FALSE	0.516676						FALSE	0.643826						FALSE	0.710868						FALSE	0.516213						FALSE	0.493403
	FALSE	0.60529						FALSE	0.557739						FALSE	0.298073						FALSE	0.542345						TRUE	0.991471						FALSE	0.527025
	FALSE	0.618815						FALSE	0.462926						FALSE	0.638191						FALSE	0.414881						FALSE	0.565986						FALSE	0.463341
	TRUE	0.868863						FALSE	0.469232						FALSE	0.583962						FALSE	0.511018						FALSE	0.749136						FALSE	0.46634
	FALSE	0.411705						FALSE	0.555526						FALSE	0.644024						FALSE	0.528475						FALSE	0.477433						FALSE	0.432186
	FALSE	0.630496						FALSE	0.665064						FALSE	0.505663						FALSE	0.450841						FALSE	0.852021						FALSE	0.659783
	FALSE	0.628177						FALSE	0.488411						FALSE	0.552219						FALSE	0.65586						FALSE	0.508716						FALSE	0.497288
	FALSE	0.561759						FALSE	0.606823						FALSE	0.485947						FALSE	0.472822						FALSE	0.597606						FALSE	0.426444
	FALSE	0.476747						FALSE	0.522251						FALSE	0.622678						FALSE	0.754068						FALSE	0.632592						FALSE	0.547977
	FALSE	0.585384						FALSE	0.496151						FALSE	0.603176						FALSE	0.548458						FALSE	0.566151						FALSE	0.547966
	FALSE	0.586384						FALSE	0.462026						FALSE	0.52633						FALSE	0.624281						FALSE	0.767907						FALSE	0.56577
	FALSE	0.62339						FALSE	0.535167						FALSE	0.562205						FALSE	0.406378						FALSE	0.45506						FALSE	0.552099
	FALSE	0.616665						FALSE	0.598092						FALSE	0.643177						FALSE	0.515298						FALSE	0.427105						FALSE	0.494307
	FALSE	0.58748						FALSE	0.584905						FALSE	0.481721						FALSE	0.586987						FALSE	0.362001						FALSE	0.495155
	FALSE	0.556909						FALSE	0.4736						FALSE	0.622611						FALSE	0.563057						FALSE	0.524737						FALSE	0.602525
	FALSE	0.604768						FALSE	0.493815						FALSE	0.740681						FALSE	0.784367						FALSE	0.638791						FALSE	0.518319
	FALSE	0.398995						FALSE	0.409948						FALSE	0.552042						FALSE	0.542854						TRUE	1.23602						FALSE	0.447819
	FALSE	0.418277						FALSE	0.428875						FALSE	0.557176						FALSE	0.42579						FALSE	0.765149						FALSE	0.481401
	FALSE	0.525137						FALSE	0.559024						FALSE	0.374172						FALSE	0.517504						FALSE	0.680222						FALSE	0.721591
	FALSE	0.573276						FALSE	0.61379						FALSE	0.715673						FALSE	0.432785						FALSE	0.484268						FALSE	0.645174
	FALSE	0.531632						TRUE	0.841318						FALSE	0.784312						FALSE	0.578527						FALSE	0.535661						FALSE	0.679385
	FALSE	0.573946						FALSE	0.503593						FALSE	0.602257						FALSE	0.507958						FALSE	0.550565						FALSE	0.668005
	FALSE	0.675338						FALSE	0.501629						TRUE	0.96592						FALSE	0.51216						FALSE	0.553591						FALSE	0.500472
	FALSE	0.551928						TRUE	0.782992						FALSE	0.600771						TRUE	0.999861						FALSE	0.49151						FALSE	0.595154
	FALSE	0.568431						FALSE	0.494802						FALSE	0.445268													FALSE	0.36154						FALSE	0.635537
	FALSE	0.491812						FALSE	0.532687						FALSE	0.626279													FALSE	0.340228						FALSE	0.477979
	FALSE	0.541027						FALSE	0.458978																				FALSE	0.389973						FALSE	0.59922
	FALSE	0.778153						FALSE	0.714359																				FALSE	0.453598
	FALSE	0.598777						FALSE	0.436337
	FALSE	0.517123
	FALSE	0.549667
		0.564302							0.530696							0.540926							0.561326							0.547888							0.563446

## Sheet: 63f
63	1	18	1.00849	1			63	3	8	0.592606	1			63	5	13	0.587965	1			63	1	27	0.711473	1			63	3	27	0.541458	1			63	5	37	0.899873	1
63	1	3	0.643541	1			63	3	22	0.544025	1			63	5	7	0.679108	1			63	1	43	0.758569	1			63	3	47	0.665909	1			63	5	46	0.571665	1
63	1	11	1.05096	1			63	3	13	0.561072	1			63	5	3	0.531615	1			63	1	48	0.637427	1			63	3	41	0.531423	1			63	5	26	0.569608	1
63	1	5	0.561641	1			63	3	7	0.749851	1			63	5	15	0.557838	1			63	1	38	0.563482	1			63	3	35	0.555717	1			63	5	44	0.642014	1
63	1	25	0.594795	1			63	3	24	0.635709	1			63	5	22	0.573767	1			63	1	45	0.63495	1			63	3	34	0.679382	1			63	5	43	0.584028	1
63	1	10	0.607888	1			63	3	17	0.622762	1			63	5	2	0.569643	1			63	1	37	0.786259	1			63	3	46	0.570666	1			63	5	39	0.611237	1
63	1	7	0.924729	1			63	3	9	0.607836	1			63	5	4	0.579838	1			63	1	35	0.594717	1			63	3	50	0.68138	1			63	5	33	0.542587	1
63	1	2	0.599253	1			63	3	2	0.599719	1			63	5	19	0.691277	1			63	1	33	0.548922	1			63	3	42	0.674048	1			63	5	28	0.521304	1
63	1	12	0.551902	1			63	3	1	0.648385	1			63	5	11	0.695892	1			63	1	40	0.564318	1			63	3	36	0.757385	1			63	5	35	0.543839	1
63	1	16	0.546343	1			63	3	12	0.617267	1			63	5	6	0.589198	1			63	1	32	0.659001	1			63	3	33	0.569584	1			63	5	38	0.522561	1
63	1	6	0.551956	1			63	3	11	0.756259	1			63	5	23	0.518381	1			63	1	44	0.536509	1			63	3	38	0.642049	1			63	5	27	0.465633	1
63	1	4	0.581854	1			63	3	15	0.717888	1			63	5	12	0.454913	1			63	1	41	0.521769	1			63	3	32	0.567783	1			63	5	41	1.45375	1
63	1	8	0.683858	1			63	3	4	0.548564	1			63	5	1	0.691937	1			63	1	34	0.761193	1			63	3	28	0.53325	1			63	5	47	0.571786	1
63	1	9	0.524674	1			63	3	5	0.549237	1			63	5	20	0.6895	1			63	1	36	0.609883	1			63	3	44	0.667387	1			63	5	48	0.77053	1
63	1	1	0.78024	1			63	3	23	0.570094	1			63	5	14	0.528732	1			63	1	46	0.822345	1			63	3	49	0.576526	1			63	5	32	0.611508	1
63	1	23	0.724099	1			63	3	25	0.48687	1			63	5	9	0.522918	1			63	1	42	0.665453	1			63	3	29	0.569404	1			63	5	34	0.586188	1
63	1	14	0.520191	1			63	3	19	0.566059	1			63	5	16	0.562655	1			63	1	29	0.596043	1			63	3	30	0.61055	1			63	5	45	0.679654	1
63	1	13	0.620695	1			63	3	21	0.592843	1			63	5	21	0.586789	1			63	1	50	0.64725	1			63	3	26	0.580006	1			63	5	31	0.507021	1
63	1	15	0.641219	1			63	3	6	0.542045	1			63	5	17	0.523076	1			63	1	39	1.03909	1			63	3	39	0.676776	1			63	5	36	0.649941	1
63	1	19	0.830259	1			63	3	3	0.558189	1			63	5	24	0.568699	1			63	1	30	0.635879	1			63	3	31	0.583216	1			63	5	42	0.599239	1
63	1	24	0.73405	1			63	3	18	0.64533	1			63	5	25	0.535727	1			63	1	26	0.633856	1			63	3	40	0.59524	1			63	5	30	0.488814	1
63	1	22	0.601081	1			63	3	10	0.559976	1			63	5	8	0.508388	1			63	1	47	0.792648	1			63	3	45	0.668153	1			63	5	49	0.531561	1
63	1	21	0.679499	1			63	4	1	0.753356	1			63	5	5	0.612165	1			63	1	28	0.540802	1			63	3	37	0.864264	1			63	5	50	0.562279	1
63	2	15	0.691584	1			63	4	13	0.555716	1			63	5	10	0.516682	1			63	1	31	0.802089	1			63	3	48	0.690247	1			63	5	40	0.499355	1
63	2	3	0.606673	1			63	4	16	0.680058	1			63	6	7	0.775457	1			63	1	49	1.77868	1			63	3	43	0.729328	1			63	6	37	0.72846	1
63	2	1	0.713608	1			63	4	25	0.494884	1			63	6	21	0.631457	1			63	2	45	0.818946	1			63	4	26	0.587631	1			63	6	36	0.678858	1
63	2	4	0.592899	1			63	4	12	0.538742	1			63	6	6	0.489688	1			63	2	38	0.601584	1			63	4	48	1.95852	1			63	6	29	0.568134	1
63	2	16	0.536423	1			63	4	22	0.529013	1			63	6	3	0.55152	1			63	2	46	0.689694	1			63	4	41	0.534189	1			63	6	40	0.635528	1
63	2	2	0.593882	1			63	4	21	0.575376	1			63	6	2	0.512176	1			63	2	49	0.609099	1			63	4	36	0.752672	1			63	6	35	0.651658	1
63	2	13	0.596715	1			63	4	3	0.50465	1			63	6	8	0.5679	1			63	2	28	0.551634	1			63	4	33	0.493039	1			63	6	49	0.534571	1
63	2	6	0.601133	1			63	4	24	0.582404	1			63	6	20	0.770526	1			63	2	37	0.547021	1			63	4	50	0.580938	1			63	6	30	0.516669	1
63	2	22	0.556938	1			63	4	6	0.491315	1			63	6	23	0.578174	1			63	2	42	0.538971	1			63	4	44	0.61276	1			63	6	44	0.553332	1
63	2	17	0.752294	1			63	4	19	0.607192	1			63	6	24	0.522827	1			63	2	34	0.881621	1			63	4	43	0.554968	1			63	6	38	0.516578	1
63	2	9	0.65064	1			63	4	17	0.527035	1			63	6	16	0.531912	1			63	2	40	0.632013	1			63	4	40	0.608056	1			63	6	33	0.564642	1
63	2	19	0.660902	1			63	4	23	0.617534	1			63	6	11	0.733384	1			63	2	43	0.601878	1			63	4	29	0.556063	1			63	6	50	0.65659	1
63	2	10	0.592174	1			63	4	18	0.615254	1			63	6	5	0.518395	1			63	2	41	0.565358	1			63	4	46	0.628126	1			63	6	39	0.632318	1
63	2	18	0.73089	1			63	4	2	0.496011	1			63	6	19	0.648626	1			63	2	36	0.688998	1			63	4	27	0.501213	1			63	6	42	0.477205	1
63	2	7	0.673182	1			63	4	11	0.554869	1			63	6	18	0.601332	1			63	2	47	0.640051	1			63	4	38	0.59526	1			63	6	28	0.671084	1
63	2	25	0.567979	1			63	4	4	0.519265	1			63	6	1	0.830614	1			63	2	33	0.621356	1			63	4	31	0.59952	1			63	6	43	0.562276	1
63	2	21	0.619568	1			63	4	9	0.566097	1			63	6	17	0.627712	1			63	2	50	0.673794	1			63	4	28	0.516529	1			63	6	45	0.489327	1
63	2	23	0.5632	1			63	4	5	0.48982	1			63	6	14	0.545978	1			63	2	48	0.584338	1			63	4	30	0.751868	1			63	6	31	0.579613	1
63	2	5	0.50074	1			63	4	15	0.6123	1			63	6	10	0.527549	1			63	2	27	0.671161	1			63	4	37	0.557855	1			63	6	34	0.588843	1
63	2	20	0.599388	1			63	4	8	0.67129	1			63	6	9	0.479909	1			63	2	31	0.562663	1			63	4	32	0.597969	1			63	6	32	0.607588	1
63	2	11	0.771357	1			63	4	14	0.666538	1			63	6	13	0.464817	1			63	2	26	0.565375	1			63	4	47	0.647618	1			63	6	48	0.518929	1
63	2	12	0.587225	1			63	4	10	0.562738	1			63	6	15	0.575242	1			63	2	32	0.698034	1			63	4	39	0.712453	1			63	6	27	0.491869	1
63	2	14	0.608012	1			63	11	13	0.6967	1			63	6	4	0.502836	1			63	2	44	0.594546	1			63	4	34	0.649638	1			63	6	41	0.446455	1
63	2	24	0.54376	1			63	11	25	0.474085	1			63	6	22	0.566425	1			63	2	39	0.686768	1			63	4	45	0.620648	1			63	6	47	0.536481	1
63	7	3	0.581236	1			63	11	9	0.450417	1			63	6	25	0.464892	1			63	2	29	0.589455	1			63	4	42	0.618996	1			63	6	26	0.552264	1
63	7	22	0.56451	1			63	11	18	0.577091	1			63	6	12	0.424947	1			63	2	35	0.659999	1			63	4	35	0.65371	1			63	6	46	0.572576	1
63	7	20	0.527384	1			63	11	7	0.529236	1			63	9	25	0.551615	1			63	2	30	0.639176	1			63	4	49	0.52288	1			63	9	44	0.710609	1
63	7	9	0.603424	1			63	11	22	0.519826	1			63	9	24	0.549596	1			63	7	47	0.900452	1			63	11	49	0.547762	1			63	9	28	0.507735	1
63	7	17	0.442841	1			63	11	19	0.571596	1			63	9	23	0.448337	1			63	7	36	0.561798	1			63	11	39	0.492553	1			63	9	43	0.544198	1
63	7	8	0.767253	1			63	11	5	0.568302	1			63	9	20	0.600014	1			63	7	48	0.550726	1			63	11	48	0.551389	1			63	9	30	0.553691	1
63	7	7	0.510332	1			63	11	4	0.468133	1			63	9	6	0.571513	1			63	7	46	0.552301	1			63	11	28	0.530686	1			63	9	34	0.63831	1
63	7	2	0.534889	1			63	11	23	0.469933	1			63	9	1	0.642047	1			63	7	39	0.534948	1			63	11	44	0.548335	1			63	9	48	0.482332	1
63	7	10	0.64436	1			63	11	14	0.485521	1			63	9	17	0.562969	1			63	7	38	0.574043	1			63	11	30	0.565759	1			63	9	27	0.470022	1
63	7	23	0.536125	1			63	11	15	0.655195	1			63	9	4	0.491484	1			63	7	43	0.512514	1			63	11	43	0.578152	1			63	9	49	0.487224	1
63	7	12	0.655078	1			63	11	21	0.494709	1			63	9	22	0.482739	1			63	7	27	0.493972	1			63	11	33	0.487477	1			63	9	37	0.733621	1
63	7	13	0.538502	1			63	11	12	0.564217	1			63	9	14	0.554799	1			63	7	31	0.533294	1			63	11	40	0.457073	1			63	9	33	0.473421	1
63	7	18	0.485051	1			63	11	24	0.531394	1			63	9	10	0.457568	1			63	7	49	0.567513	1			63	11	50	0.610855	1			63	9	36	0.482533	1
63	7	19	0.533131	1			63	11	10	0.505262	1			63	9	11	0.661215	1			63	7	50	0.669099	1			63	11	35	0.561257	1			63	9	38	0.466805	1
63	7	24	0.500634	1			63	11	3	0.534475	1			63	9	13	0.516572	1			63	7	42	0.491302	1			63	11	42	0.580898	1			63	9	46	0.485013	1
63	7	4	0.47267	1			63	11	2	0.468439	1			63	9	19	0.558342	1			63	7	32	0.512181	1			63	11	38	0.462109	1			63	9	35	0.668655	1
63	7	15	0.484056	1			63	11	8	0.575178	1			63	9	9	0.631013	1			63	7	29	0.495306	1			63	11	37	0.55191	1			63	9	42	0.562402	1
63	7	25	0.457965	1			63	11	11	0.768393	1			63	9	8	0.441649	1			63	7	40	0.54598	1			63	11	34	0.646853	1			63	9	26	0.452362	1
63	7	16	0.564763	1			63	11	1	0.536898	1			63	9	21	0.506859	1			63	7	28	0.507716	1			63	11	26	0.516069	1			63	9	41	0.433018	1
63	7	5	0.555251	1			63	11	16	0.471902	1			63	9	7	0.629966	1			63	7	34	0.592935	1			63	11	45	0.664254	1			63	9	47	0.518195	1
63	7	21	0.585612	1			63	11	17	0.562921	1			63	9	15	0.488832	1			63	7	44	0.572415	1			63	11	31	0.486591	1			63	9	32	0.684861	1
63	7	6	0.592876	1			63	11	6	0.52461	1			63	9	12	0.423866	1			63	7	26	0.507287	1			63	11	27	0.465783	1			63	9	39	0.522963	1
63	7	14	0.618019	1			63	12	10	0.473588	1			63	9	2	0.454238	1			63	7	37	0.62668	1			63	11	29	0.485004	1			63	9	40	0.440915	1
63	7	1	0.685008	1			63	12	21	0.596588	1			63	9	3	0.521173	1			63	7	41	0.574623	1			63	11	46	0.758057	1			63	9	31	0.477746	1
63	8	16	0.549141	1			63	12	11	0.668365	1			63	9	5	0.591977	1			63	7	45	0.549722	1			63	11	47	0.650463	1			63	9	50	0.571209	1
63	8	17	0.541402	1			63	12	5	0.57613	1			63	10	18	0.585555	1			63	7	33	0.509391	1			63	11	32	0.569452	1			63	9	45	0.618552	1
63	8	19	0.566196	1			63	12	3	0.488485	1			63	10	16	0.610565	1			63	7	30	0.550071	1			63	11	36	0.663514	1			63	10	44	0.712621	1
63	8	4	0.60754	1			63	12	23	0.484009	1			63	10	1	0.513396	1			63	8	36	0.705433	1			63	11	41	0.586168	1			63	10	31	0.434633	1
63	8	13	0.507974	1			63	12	2	0.428102	1			63	10	8	0.588813	1			63	8	43	0.548306	1			63	12	38	0.586614	1			63	10	33	0.511924	1
63	8	3	0.519237	1			63	12	14	0.48801	1			63	10	10	0.536766	1			63	8	41	0.517839	1			63	12	29	0.487946	1			63	10	29	0.497059	1
63	8	20	0.54782	1			63	12	17	0.403877	1			63	10	4	0.56858	1			63	8	42	0.527716	1			63	12	40	0.5284	1			63	10	32	0.522465	1
63	8	10	0.558572	1			63	12	8	0.490983	1			63	10	14	0.624374	1			63	8	49	0.559689	1			63	12	32	0.548931	1			63	10	48	0.485889	1
63	8	2	0.533814	1			63	12	15	0.549355	1			63	10	24	0.631528	1			63	8	27	0.488219	1			63	12	36	0.649745	1			63	10	42	0.475144	1
63	8	21	0.507367	1			63	12	12	0.779005	1			63	10	15	0.484045	1			63	8	34	0.456949	1			63	12	42	0.462333	1			63	10	36	0.766321	1
63	8	11	0.681708	1			63	12	20	0.715445	1			63	10	25	0.504452	1			63	8	35	0.494261	1			63	12	45	0.578129	1			63	10	46	0.621088	1
63	8	5	0.490054	1			63	12	7	0.556112	1			63	10	23	0.665101	1			63	8	48	0.598382	1			63	12	37	0.624487	1			63	10	50	0.510747	1
63	8	6	0.503332	1			63	12	24	0.515989	1			63	10	9	0.472112	1			63	8	44	0.894301	1			63	12	47	0.661132	1			63	10	26	0.516028	1
63	8	22	0.512816	1			63	12	22	0.549052	1			63	10	22	0.527592	1			63	8	39	0.484418	1			63	12	26	0.512713	1			63	10	27	0.459917	1
63	8	8	0.576441	1			63	12	6	0.428833	1			63	10	21	0.54226	1			63	8	31	0.487158	1			63	12	34	0.558889	1			63	10	41	0.511608	1
63	8	25	0.596952	1			63	12	18	0.498406	1			63	10	2	0.545203	1			63	8	37	0.551804	1			63	12	31	0.490352	1			63	10	28	0.554422	1
63	8	23	1.04652	1			63	12	9	0.555421	1			63	10	12	0.626126	1			63	8	30	0.57658	1			63	12	46	0.608723	1			63	10	47	0.630464	1
63	8	15	0.537725	1			63	12	19	0.746175	1			63	10	19	0.575206	1			63	8	28	0.536255	1			63	12	48	0.509926	1			63	10	38	0.524237	1
63	8	18	0.508077	1			63	12	4	0.509114	1			63	10	3	0.508765	1			63	8	33	0.515389	1			63	12	41	0.435103	1			63	10	34	0.658958	1
63	8	14	0.534462	1			63	12	13	0.507714	1			63	10	17	0.68468	1			63	8	32	0.576685	1			63	12	28	0.414182	1			63	10	45	0.571235	1
63	8	12	0.540582	1			63	12	25	0.487504	1			63	10	7	0.633581	1			63	8	46	0.524443	1			63	12	50	0.50121	1			63	10	49	0.563934	1
63	8	7	0.557288	1			63	12	1	0.542458	1			63	10	5	0.571412	1			63	8	40	0.549384	1			63	12	27	0.511257	1			63	10	39	0.683467	1
63	8	1	0.771653	1										63	10	6	0.5652	1			63	8	38	0.602965	1			63	12	35	0.563416	1			63	10	43	0.599181	1
63	8	24	0.561216	1										63	10	13	0.644159	1			63	8	26	0.487777	1			63	12	43	0.605979	1			63	10	40	0.587425	1
63	8	9	0.518515	1																	63	8	50	0.784188	1			63	12	49	0.679507	1			63	10	30	0.525524	1
																					63	8	47	0.568576	1			63	12	44	0.686984	1
																					63	8	45	0.743878	1			63	12	30	0.537493	1
																					63	8	29	0.515357	1
										0.590886						0.564009															0.611906						0.573706
										0.532516						0.555388															0.557539						0.551291
Q1	0.536349						Q1	0.50465						Q1	0.516627						Q1	0.539886						Q1	0.533485						Q1	0.507557
Q3	0.643746						Q3	0.607192						Q3	0.611365						Q3	0.6595						Q3	0.649133						Q3	0.619186
IQ	0.107397						IQ	0.102542						IQ	0.094738						IQ	0.119614						IQ	0.115648						IQ	0.111629
upper	0.804842						upper	0.761005						upper	0.753472						upper	0.83892						upper	0.822605						upper	0.78663
lower	0.375253						lower	0.350837						lower	0.37452						lower	0.360466						lower	0.360012						lower	0.340112
FALSE	TRUE	1.00849					FALSE	FALSE	0.592606					FALSE	FALSE	0.587965					FALSE	FALSE	0.711473					FALSE	FALSE	0.541458					FALSE	TRUE	0.899873
	FALSE	0.643541						FALSE	0.544025						FALSE	0.679108						FALSE	0.758569						FALSE	0.665909						FALSE	0.571665
	TRUE	1.05096						FALSE	0.561072						FALSE	0.531615						FALSE	0.637427						FALSE	0.531423						FALSE	0.569608
	FALSE	0.561641						FALSE	0.749851						FALSE	0.557838						FALSE	0.563482						FALSE	0.555717						FALSE	0.642014
	FALSE	0.594795						FALSE	0.635709						FALSE	0.573767						FALSE	0.63495						FALSE	0.679382						FALSE	0.584028
	FALSE	0.607888						FALSE	0.622762						FALSE	0.569643						FALSE	0.786259						FALSE	0.570666						FALSE	0.611237
	TRUE	0.924729						FALSE	0.607836						FALSE	0.579838						FALSE	0.594717						FALSE	0.68138						FALSE	0.542587
	FALSE	0.599253						FALSE	0.599719						FALSE	0.691277						FALSE	0.548922						FALSE	0.674048						FALSE	0.521304
	FALSE	0.551902						FALSE	0.648385						FALSE	0.695892						FALSE	0.564318						FALSE	0.757385						FALSE	0.543839
	FALSE	0.546343						FALSE	0.617267						FALSE	0.589198						FALSE	0.659001						FALSE	0.569584						FALSE	0.522561
	FALSE	0.551956						FALSE	0.756259						FALSE	0.518381						FALSE	0.536509						FALSE	0.642049						FALSE	0.465633
	FALSE	0.581854						FALSE	0.717888						FALSE	0.454913						FALSE	0.521769						FALSE	0.567783						TRUE	1.45375
	FALSE	0.683858						FALSE	0.548564						FALSE	0.691937						FALSE	0.761193						FALSE	0.53325						FALSE	0.571786
	FALSE	0.524674						FALSE	0.549237						FALSE	0.6895						FALSE	0.609883						FALSE	0.667387						FALSE	0.77053
	FALSE	0.78024						FALSE	0.570094						FALSE	0.528732						FALSE	0.822345						FALSE	0.576526						FALSE	0.611508
	FALSE	0.724099						FALSE	0.48687						FALSE	0.522918						FALSE	0.665453						FALSE	0.569404						FALSE	0.586188
	FALSE	0.520191						FALSE	0.566059						FALSE	0.562655						FALSE	0.596043						FALSE	0.61055						FALSE	0.679654
	FALSE	0.620695						FALSE	0.592843						FALSE	0.586789						FALSE	0.64725						FALSE	0.580006						FALSE	0.507021
	FALSE	0.641219						FALSE	0.542045						FALSE	0.523076						TRUE	1.03909						FALSE	0.676776						FALSE	0.649941
	TRUE	0.830259						FALSE	0.558189						FALSE	0.568699						FALSE	0.635879						FALSE	0.583216						FALSE	0.599239
	FALSE	0.73405						FALSE	0.64533						FALSE	0.535727						FALSE	0.633856						FALSE	0.59524						FALSE	0.488814
	FALSE	0.601081						FALSE	0.559976						FALSE	0.508388						FALSE	0.792648						FALSE	0.668153						FALSE	0.531561
	FALSE	0.679499						FALSE	0.753356						FALSE	0.612165						FALSE	0.540802						TRUE	0.864264						FALSE	0.562279
	FALSE	0.691584						FALSE	0.555716						FALSE	0.516682						FALSE	0.802089						FALSE	0.690247						FALSE	0.499355
	FALSE	0.606673						FALSE	0.680058						TRUE	0.775457						TRUE	1.77868						FALSE	0.729328						FALSE	0.72846
	FALSE	0.713608						FALSE	0.494884						FALSE	0.631457						FALSE	0.818946						FALSE	0.587631						FALSE	0.678858
	FALSE	0.592899						FALSE	0.538742						FALSE	0.489688						FALSE	0.601584						TRUE	1.95852						FALSE	0.568134
	FALSE	0.536423						FALSE	0.529013						FALSE	0.55152						FALSE	0.689694						FALSE	0.534189						FALSE	0.635528
	FALSE	0.593882						FALSE	0.575376						FALSE	0.512176						FALSE	0.609099						FALSE	0.752672						FALSE	0.651658
	FALSE	0.596715						FALSE	0.50465						FALSE	0.5679						FALSE	0.551634						FALSE	0.493039						FALSE	0.534571
	FALSE	0.601133						FALSE	0.582404						TRUE	0.770526						FALSE	0.547021						FALSE	0.580938						FALSE	0.516669
	FALSE	0.556938						FALSE	0.491315						FALSE	0.578174						FALSE	0.538971						FALSE	0.61276						FALSE	0.553332
	FALSE	0.752294						FALSE	0.607192						FALSE	0.522827						TRUE	0.881621						FALSE	0.554968						FALSE	0.516578
	FALSE	0.65064						FALSE	0.527035						FALSE	0.531912						FALSE	0.632013						FALSE	0.608056						FALSE	0.564642
	FALSE	0.660902						FALSE	0.617534						FALSE	0.733384						FALSE	0.601878						FALSE	0.556063						FALSE	0.65659
	FALSE	0.592174						FALSE	0.615254						FALSE	0.518395						FALSE	0.565358						FALSE	0.628126						FALSE	0.632318
	FALSE	0.73089						FALSE	0.496011						FALSE	0.648626						FALSE	0.688998						FALSE	0.501213						FALSE	0.477205
	FALSE	0.673182						FALSE	0.554869						FALSE	0.601332						FALSE	0.640051						FALSE	0.59526						FALSE	0.671084
	FALSE	0.567979						FALSE	0.519265						TRUE	0.830614						FALSE	0.621356						FALSE	0.59952						FALSE	0.562276
	FALSE	0.619568						FALSE	0.566097						FALSE	0.627712						FALSE	0.673794						FALSE	0.516529						FALSE	0.489327
	FALSE	0.5632						FALSE	0.48982						FALSE	0.545978						FALSE	0.584338						FALSE	0.751868						FALSE	0.579613
	FALSE	0.50074						FALSE	0.6123						FALSE	0.527549						FALSE	0.671161						FALSE	0.557855						FALSE	0.588843
	FALSE	0.599388						FALSE	0.67129						FALSE	0.479909						FALSE	0.562663						FALSE	0.597969						FALSE	0.607588
	FALSE	0.771357						FALSE	0.666538						FALSE	0.464817						FALSE	0.565375						FALSE	0.647618						FALSE	0.518929
	FALSE	0.587225						FALSE	0.562738						FALSE	0.575242						FALSE	0.698034						FALSE	0.712453						FALSE	0.491869
	FALSE	0.608012						FALSE	0.6967						FALSE	0.502836						FALSE	0.594546						FALSE	0.649638						FALSE	0.446455
	FALSE	0.54376						FALSE	0.474085						FALSE	0.566425						FALSE	0.686768						FALSE	0.620648						FALSE	0.536481
	FALSE	0.581236						FALSE	0.450417						FALSE	0.464892						FALSE	0.589455						FALSE	0.618996						FALSE	0.552264
	FALSE	0.56451						FALSE	0.577091						FALSE	0.424947						FALSE	0.659999						FALSE	0.65371						FALSE	0.572576
	FALSE	0.527384						FALSE	0.529236						FALSE	0.551615						FALSE	0.639176						FALSE	0.52288						FALSE	0.710609
	FALSE	0.603424						FALSE	0.519826						FALSE	0.549596						TRUE	0.900452						FALSE	0.547762						FALSE	0.507735
	FALSE	0.442841						FALSE	0.571596						FALSE	0.448337						FALSE	0.561798						FALSE	0.492553						FALSE	0.544198
	FALSE	0.767253						FALSE	0.568302						FALSE	0.600014						FALSE	0.550726						FALSE	0.551389						FALSE	0.553691
	FALSE	0.510332						FALSE	0.468133						FALSE	0.571513						FALSE	0.552301						FALSE	0.530686						FALSE	0.63831
	FALSE	0.534889						FALSE	0.469933						FALSE	0.642047						FALSE	0.534948						FALSE	0.548335						FALSE	0.482332
	FALSE	0.64436						FALSE	0.485521						FALSE	0.562969						FALSE	0.574043						FALSE	0.565759						FALSE	0.470022
	FALSE	0.536125						FALSE	0.655195						FALSE	0.491484						FALSE	0.512514						FALSE	0.578152						FALSE	0.487224
	FALSE	0.655078						FALSE	0.494709						FALSE	0.482739						FALSE	0.493972						FALSE	0.487477						FALSE	0.733621
	FALSE	0.538502						FALSE	0.564217						FALSE	0.554799						FALSE	0.533294						FALSE	0.457073						FALSE	0.473421
	FALSE	0.485051						FALSE	0.531394						FALSE	0.457568						FALSE	0.567513						FALSE	0.610855						FALSE	0.482533
	FALSE	0.533131						FALSE	0.505262						FALSE	0.661215						FALSE	0.669099						FALSE	0.561257						FALSE	0.466805
	FALSE	0.500634						FALSE	0.534475						FALSE	0.516572						FALSE	0.491302						FALSE	0.580898						FALSE	0.485013
	FALSE	0.47267						FALSE	0.468439						FALSE	0.558342						FALSE	0.512181						FALSE	0.462109						FALSE	0.668655
	FALSE	0.484056						FALSE	0.575178						FALSE	0.631013						FALSE	0.495306						FALSE	0.55191						FALSE	0.562402
	FALSE	0.457965						TRUE	0.768393						FALSE	0.441649						FALSE	0.54598						FALSE	0.646853						FALSE	0.452362
	FALSE	0.564763						FALSE	0.536898						FALSE	0.506859						FALSE	0.507716						FALSE	0.516069						FALSE	0.433018
	FALSE	0.555251						FALSE	0.471902						FALSE	0.629966						FALSE	0.592935						FALSE	0.664254						FALSE	0.518195
	FALSE	0.585612						FALSE	0.562921						FALSE	0.488832						FALSE	0.572415						FALSE	0.486591						FALSE	0.684861
	FALSE	0.592876						FALSE	0.52461						FALSE	0.423866						FALSE	0.507287						FALSE	0.465783						FALSE	0.522963
	FALSE	0.618019						FALSE	0.473588						FALSE	0.454238						FALSE	0.62668						FALSE	0.485004						FALSE	0.440915
	FALSE	0.685008						FALSE	0.596588						FALSE	0.521173						FALSE	0.574623						FALSE	0.758057						FALSE	0.477746
	FALSE	0.549141						FALSE	0.668365						FALSE	0.591977						FALSE	0.549722						FALSE	0.650463						FALSE	0.571209
	FALSE	0.541402						FALSE	0.57613						FALSE	0.585555						FALSE	0.509391						FALSE	0.569452						FALSE	0.618552
	FALSE	0.566196						FALSE	0.488485						FALSE	0.610565						FALSE	0.550071						FALSE	0.663514						FALSE	0.712621
	FALSE	0.60754						FALSE	0.484009						FALSE	0.513396						FALSE	0.705433						FALSE	0.586168						FALSE	0.434633
	FALSE	0.507974						FALSE	0.428102						FALSE	0.588813						FALSE	0.548306						FALSE	0.586614						FALSE	0.511924
	FALSE	0.519237						FALSE	0.48801						FALSE	0.536766						FALSE	0.517839						FALSE	0.487946						FALSE	0.497059
	FALSE	0.54782						FALSE	0.403877						FALSE	0.56858						FALSE	0.527716						FALSE	0.5284						FALSE	0.522465
	FALSE	0.558572						FALSE	0.490983						FALSE	0.624374						FALSE	0.559689						FALSE	0.548931						FALSE	0.485889
	FALSE	0.533814						FALSE	0.549355						FALSE	0.631528						FALSE	0.488219						FALSE	0.649745						FALSE	0.475144
	FALSE	0.507367						TRUE	0.779005						FALSE	0.484045						FALSE	0.456949						FALSE	0.462333						FALSE	0.766321
	FALSE	0.681708						FALSE	0.715445						FALSE	0.504452						FALSE	0.494261						FALSE	0.578129						FALSE	0.621088
	FALSE	0.490054						FALSE	0.556112						FALSE	0.665101						FALSE	0.598382						FALSE	0.624487						FALSE	0.510747
	FALSE	0.503332						FALSE	0.515989						FALSE	0.472112						TRUE	0.894301						FALSE	0.661132						FALSE	0.516028
	FALSE	0.512816						FALSE	0.549052						FALSE	0.527592						FALSE	0.484418						FALSE	0.512713						FALSE	0.459917
	FALSE	0.576441						FALSE	0.428833						FALSE	0.54226						FALSE	0.487158						FALSE	0.558889						FALSE	0.511608
	FALSE	0.596952						FALSE	0.498406						FALSE	0.545203						FALSE	0.551804						FALSE	0.490352						FALSE	0.554422
	TRUE	1.04652						FALSE	0.555421						FALSE	0.626126						FALSE	0.57658						FALSE	0.608723						FALSE	0.630464
	FALSE	0.537725						FALSE	0.746175						FALSE	0.575206						FALSE	0.536255						FALSE	0.509926						FALSE	0.524237
	FALSE	0.508077						FALSE	0.509114						FALSE	0.508765						FALSE	0.515389						FALSE	0.435103						FALSE	0.658958
	FALSE	0.534462						FALSE	0.507714						FALSE	0.68468						FALSE	0.576685						FALSE	0.414182						FALSE	0.571235
	FALSE	0.540582						FALSE	0.487504						FALSE	0.633581						FALSE	0.524443						FALSE	0.50121						FALSE	0.563934
	FALSE	0.557288						FALSE	0.542458						FALSE	0.571412						FALSE	0.549384						FALSE	0.511257						FALSE	0.683467
	FALSE	0.771653													FALSE	0.5652						FALSE	0.602965						FALSE	0.563416						FALSE	0.599181
	FALSE	0.561216													FALSE	0.644159						FALSE	0.487777						FALSE	0.605979						FALSE	0.587425
	FALSE	0.518515																				FALSE	0.784188						FALSE	0.679507						FALSE	0.525524
																						FALSE	0.568576						FALSE	0.686984
																						FALSE	0.743878						FALSE	0.537493
																						FALSE	0.515357
		0.587152							0.560218							0.559698							0.596215							0.584722							0.562499

## Sheet: 64f
64	1	22	1.40195	1			64	3	5	0.842728	1			64	5	7	0.534864	1			64	1	36	2.4703	1			64	3	43	0.457289	1			64	5	36	0.737562	1
64	1	17	0.837909	1			64	3	10	0.465095	1			64	5	10	0.475817	1			64	1	45	0.865547	1			64	3	32	0.609417	1			64	5	32	0.535317	1
64	1	15	0.839054	1			64	3	11	0.630636	1			64	5	8	0.525218	1			64	1	32	0.656236	1			64	3	41	0.504353	1			64	5	45	0.797054	1
64	1	23	0.68672	1			64	3	22	0.508484	1			64	5	11	0.538458	1			64	1	31	0.983834	1			64	3	50	0.496702	1			64	5	40	0.451417	1
64	1	14	0.686839	1			64	3	8	0.552069	1			64	5	2	0.478439	1			64	1	30	0.746786	1			64	3	49	0.605101	1			64	5	44	0.5543	1
64	1	16	0.851594	1			64	3	23	0.506705	1			64	5	20	0.782399	1			64	1	46	1.03787	1			64	3	26	0.698897	1			64	5	50	0.427088	1
64	1	25	0.647072	1			64	3	16	0.630647	1			64	5	4	0.462032	1			64	1	44	0.819646	1			64	3	34	0.767492	1			64	5	28	0.46314	1
64	1	19	0.871685	1			64	3	17	0.50476	1			64	5	14	0.49757	1			64	1	28	0.632101	1			64	3	38	0.612872	1			64	5	46	0.640482	1
64	1	8	0.60241	1			64	3	7	0.568381	1			64	5	16	0.484251	1			64	1	38	0.685619	1			64	3	46	0.546102	1			64	5	41	0.475227	1
64	1	6	0.624898	1			64	3	20	0.57488	1			64	5	13	0.531153	1			64	1	37	0.580743	1			64	3	31	1.10425	1			64	5	49	0.47894	1
64	1	7	0.608601	1			64	3	2	0.578359	1			64	5	22	0.568693	1			64	1	35	0.617597	1			64	3	47	1.16775	1			64	5	48	0.447917	1
64	1	24	0.559987	1			64	3	12	0.546861	1			64	5	19	0.706402	1			64	1	40	0.688275	1			64	3	36	0.623107	1			64	5	30	0.601149	1
64	1	1	0.545581	1			64	3	3	0.550658	1			64	5	17	0.478398	1			64	1	26	0.566425	1			64	3	27	0.706287	1			64	5	43	0.444408	1
64	1	10	0.4592	1			64	3	6	0.48655	1			64	5	9	0.420061	1			64	1	39	0.532356	1			64	3	45	1.08365	1			64	5	31	0.827896	1
64	1	20	1.20876	1			64	3	21	0.500665	1			64	5	6	0.389723	1			64	1	41	0.622073	1			64	3	42	0.636229	1			64	5	42	0.497075	1
64	1	4	0.620137	1			64	3	25	0.54463	1			64	5	15	0.488068	1			64	1	42	0.781508	1			64	3	44	0.684038	1			64	5	27	0.464121	1
64	1	5	0.629492	1			64	3	9	0.589335	1			64	5	5	0.381816	1			64	1	29	1.27972	1			64	3	39	0.536136	1			64	5	29	0.560845	1
64	1	9	0.523261	1			64	3	15	0.415769	1			64	5	1	0.731319	1			64	1	43	0.50388	1			64	3	35	0.566734	1			64	5	39	0.542225	1
64	1	12	0.449374	1			64	3	24	0.45876	1			64	5	21	0.436108	1			64	1	34	0.986157	1			64	3	29	0.619108	1			64	5	37	0.549578	1
64	1	2	0.55768	1			64	3	14	0.575722	1			64	5	24	0.525779	1			64	1	49	0.723276	1			64	3	40	0.661424	1			64	5	34	0.638641	1
64	1	13	0.642345	1			64	3	19	0.659139	1			64	5	25	0.531665	1			64	1	50	0.563045	1			64	3	30	0.450017	1			64	5	38	0.56298	1
64	1	3	0.574057	1			64	3	4	0.541798	1			64	5	12	0.577457	1			64	1	27	0.493801	1			64	3	48	0.554731	1			64	5	47	0.484856	1
64	1	21	0.598717	1			64	3	13	0.499248	1			64	5	23	0.523637	1			64	1	33	0.440968	1			64	3	37	0.76909	1			64	5	35	0.522737	1
64	1	18	0.561023	1			64	3	18	0.483835	1			64	5	18	0.413997	1			64	1	48	0.563268	1			64	3	28	0.628811	1			64	5	33	0.564811	1
64	1	11	0.607595	1			64	4	5	0.603692	1			64	5	3	0.421013	1			64	1	47	0.533633	1			64	4	40	0.762244	1			64	5	26	0.510105	1
64	2	4	0.557811	1			64	4	1	1.05122	1			64	6	11	0.581972	1			64	2	31	0.811255	1			64	4	44	0.64901	1			64	6	32	0.611278	1
64	2	19	0.593721	1			64	4	8	0.637161	1			64	6	22	0.462816	1			64	2	26	0.56171	1			64	4	30	0.546485	1			64	6	42	0.488445	1
64	2	12	0.491641	1			64	4	4	0.429484	1			64	6	12	0.46532	1			64	2	33	0.576154	1			64	4	48	0.443956	1			64	6	48	0.472069	1
64	2	10	0.44222	1			64	4	3	0.572517	1			64	6	21	0.490249	1			64	2	32	0.634566	1			64	4	31	0.474606	1			64	6	33	0.449375	1
64	2	3	0.446194	1			64	4	19	0.59582	1			64	6	10	0.503471	1			64	2	42	0.559959	1			64	4	50	0.452951	1			64	6	36	0.602772	1
64	2	5	0.446671	1			64	4	11	0.540413	1			64	6	15	0.481212	1			64	2	39	0.556614	1			64	4	32	0.555482	1			64	6	31	0.4817	1
64	2	14	0.517967	1			64	4	7	0.452402	1			64	6	2	0.480189	1			64	2	47	0.580491	1			64	4	49	0.578224	1			64	6	49	0.584032	1
64	2	2	0.584213	1			64	4	10	0.446898	1			64	6	6	0.474939	1			64	2	48	0.480822	1			64	4	36	0.432798	1			64	6	38	0.546504	1
64	2	15	0.433501	1			64	4	16	0.494437	1			64	6	20	0.796488	1			64	2	38	0.62459	1			64	4	29	0.526127	1			64	6	44	0.695064	1
64	2	11	0.564226	1			64	4	6	0.471707	1			64	6	9	0.414891	1			64	2	30	0.521481	1			64	4	45	0.61355	1			64	6	43	0.758708	1
64	2	9	0.658908	1			64	4	18	0.650259	1			64	6	23	0.556887	1			64	2	37	0.595364	1			64	4	38	0.589413	1			64	6	34	0.686509	1
64	2	16	0.439895	1			64	4	17	0.493869	1			64	6	7	0.449353	1			64	2	35	0.461561	1			64	4	35	0.556603	1			64	6	27	0.423409	1
64	2	22	0.478252	1			64	4	25	0.494464	1			64	6	5	0.388292	1			64	2	28	0.552377	1			64	4	47	0.510153	1			64	6	50	0.426705	1
64	2	23	0.527814	1			64	4	14	0.538378	1			64	6	14	0.444241	1			64	2	34	0.596308	1			64	4	43	0.524766	1			64	6	37	0.687872	1
64	2	8	0.650843	1			64	4	20	1.36329	1			64	6	16	0.949008	1			64	2	41	0.547361	1			64	4	27	0.442514	1			64	6	40	0.604614	1
64	2	13	0.564817	1			64	4	13	0.743591	1			64	6	19	0.569599	1			64	2	43	0.722578	1			64	4	41	0.540326	1			64	6	26	0.614863	1
64	2	6	0.441634	1			64	4	2	0.528053	1			64	6	13	0.473282	1			64	2	29	0.542563	1			64	4	46	0.6553	1			64	6	30	0.633026	1
64	2	20	1.03048	1			64	4	24	0.579982	1			64	6	3	0.497588	1			64	2	45	0.582742	1			64	4	28	0.445843	1			64	6	29	0.525945	1
64	2	17	0.620245	1			64	4	23	0.577314	1			64	6	4	0.523677	1			64	2	46	0.656515	1			64	4	42	0.567421	1			64	6	28	0.506214	1
64	2	7	0.507187	1			64	4	12	0.494373	1			64	6	1	0.561529	1			64	2	44	0.657964	1			64	4	39	0.601677	1			64	6	39	0.55316	1
64	2	25	0.438182	1			64	4	21	0.494603	1			64	6	24	0.570326	1			64	2	40	0.562852	1			64	4	26	0.435107	1			64	6	41	0.540697	1
64	2	1	0.689435	1			64	4	9	0.497283	1			64	6	25	0.533654	1			64	2	50	0.674841	1			64	4	37	0.483442	1			64	6	35	0.639326	1
64	2	18	0.58271	1			64	4	22	0.528985	1			64	6	8	0.451018	1			64	2	49	0.749787	1			64	4	33	0.407424	1			64	6	45	0.956879	1
64	2	21	0.539376	1			64	4	15	0.489898	1			64	6	18	0.506237	1			64	2	27	0.614206	1			64	11	27	0.480841	1			64	6	47	0.853869	1
64	7	9	0.5632	1			64	11	5	0.499312	1			64	9	13	0.680843	1			64	2	36	0.78203	1			64	11	36	0.518108	1			64	9	47	0.713353	1
64	7	13	0.438243	1			64	11	23	0.37149	1			64	9	7	0.590629	1			64	7	47	0.718472	1			64	11	28	0.411876	1			64	9	38	0.560011	1
64	7	23	0.399677	1			64	11	18	0.552067	1			64	9	6	0.382956	1			64	7	29	0.468791	1			64	11	32	0.397986	1			64	9	31	0.414128	1
64	7	6	0.45357	1			64	11	16	0.424145	1			64	9	24	0.416711	1			64	7	44	0.676734	1			64	11	42	0.388614	1			64	9	42	0.459623	1
64	7	5	0.381423	1			64	11	11	0.480325	1			64	9	5	0.433062	1			64	7	26	0.436055	1			64	11	40	0.393505	1			64	9	36	0.567651	1
64	7	14	0.525854	1			64	11	14	0.504784	1			64	9	25	0.509475	1			64	7	49	0.597292	1			64	11	29	0.536525	1			64	9	32	0.468568	1
64	7	25	0.483827	1			64	11	1	0.498994	1			64	9	9	0.421367	1			64	7	38	0.52855	1			64	11	31	0.431461	1			64	9	49	0.449335	1
64	7	11	0.517331	1			64	11	7	0.45238	1			64	9	16	0.473195	1			64	7	46	0.694015	1			64	11	39	0.399549	1			64	9	34	0.527393	1
64	7	15	0.558836	1			64	11	21	0.44567	1			64	9	14	0.561291	1			64	7	36	0.552289	1			64	11	26	0.495093	1			64	9	26	0.429196	1
64	7	20	1.11066	1			64	11	3	0.417003	1			64	9	12	0.42283	1			64	7	33	0.479159	1			64	11	44	0.538071	1			64	9	43	0.47154	1
64	7	18	0.788087	1			64	11	24	0.406783	1			64	9	20	0.521909	1			64	7	50	0.492177	1			64	11	37	0.429287	1			64	9	41	0.470571	1
64	7	1	0.78337	1			64	11	8	0.474885	1			64	9	15	0.50219	1			64	7	43	0.697559	1			64	11	45	0.373741	1			64	9	45	0.451668	1
64	7	22	0.471064	1			64	11	25	0.463097	1			64	9	11	0.50985	1			64	7	41	1.34208	1			64	11	46	0.614158	1			64	9	48	0.4885	1
64	7	19	0.990704	1			64	11	4	0.406882	1			64	9	17	0.422438	1			64	7	34	0.644059	1			64	11	38	0.422771	1			64	9	44	0.49747	1
64	7	12	0.540815	1			64	11	6	0.383963	1			64	9	8	0.511581	1			64	7	32	0.511296	1			64	11	35	0.376614	1			64	9	39	0.39868	1
64	7	8	0.561142	1			64	11	13	0.379758	1			64	9	21	0.536603	1			64	7	45	0.904315	1			64	11	47	0.573983	1			64	9	27	0.404709	1
64	7	21	0.4755	1			64	11	19	0.405581	1			64	9	1	0.597329	1			64	7	31	0.871074	1			64	11	41	0.473928	1			64	9	33	0.462373	1
64	7	24	0.551499	1			64	11	10	0.467423	1			64	9	22	0.463418	1			64	7	48	0.500651	1			64	11	49	0.554033	1			64	9	46	0.39653	1
64	7	4	0.536789	1			64	11	17	0.499162	1			64	9	4	0.488315	1			64	7	28	0.609225	1			64	11	43	0.564661	1			64	9	29	0.44826	1
64	7	7	0.480798	1			64	11	9	0.516587	1			64	9	23	0.488156	1			64	7	39	0.536361	1			64	11	50	0.481975	1			64	9	30	0.402847	1
64	7	2	0.504671	1			64	11	15	0.433408	1			64	9	18	0.592599	1			64	7	30	0.546965	1			64	11	30	0.376766	1			64	9	50	0.389446	1
64	7	17	0.475151	1			64	11	2	0.613855	1			64	9	3	0.558481	1			64	7	40	0.508033	1			64	11	33	0.539123	1			64	9	37	1.32422	1
64	7	16	0.548882	1			64	11	12	0.572238	1			64	9	2	0.404938	1			64	7	27	0.403224	1			64	11	48	0.550044	1			64	9	28	0.450524	1
64	7	3	0.470013	1			64	11	20	0.781053	1			64	9	19	0.623715	1			64	7	35	0.581884	1			64	12	38	0.584915	1			64	9	40	0.446297	1
64	7	10	0.502334	1			64	12	18	0.768596	1			64	10	24	0.849463	1			64	7	37	0.407857	1			64	12	43	0.434915	1			64	10	30	0.409158	1
64	8	14	0.754462	1			64	12	5	0.463811	1			64	10	5	0.478089	1			64	7	42	0.543116	1			64	12	45	0.500359	1			64	10	44	0.563598	1
64	8	5	0.57332	1			64	12	11	0.54368	1			64	10	20	0.389181	1			64	8	35	0.510646	1			64	12	46	0.476846	1			64	10	41	0.408863	1
64	8	1	0.717447	1			64	12	23	0.404454	1			64	10	23	0.400202	1			64	8	36	0.59056	1			64	12	33	0.500197	1			64	10	29	0.407896	1
64	8	21	0.540507	1			64	12	7	0.504343	1			64	10	17	0.475226	1			64	8	32	0.363096	1			64	12	31	0.485005	1			64	10	48	0.390794	1
64	8	22	0.509442	1			64	12	3	0.550094	1			64	10	11	0.412049	1			64	8	40	0.59163	1			64	12	39	0.442727	1			64	10	45	0.620982	1
64	8	2	0.567975	1			64	12	25	0.528102	1			64	10	8	0.573412	1			64	8	42	0.431583	1			64	12	29	0.447957	1			64	10	31	0.458819	1
64	8	9	0.637853	1			64	12	9	0.408366	1			64	10	16	0.42088	1			64	8	44	0.520524	1			64	12	40	0.506666	1			64	10	37	0.584214	1
64	8	6	1.75328	1			64	12	21	0.489867	1			64	10	2	0.51089	1			64	8	26	0.53509	1			64	12	47	0.451192	1			64	10	40	0.574869	1
64	8	18	0.51443	1			64	12	15	0.543184	1			64	10	7	0.435269	1			64	8	38	0.441749	1			64	12	41	0.430109	1			64	10	27	0.405108	1
64	8	4	0.481901	1			64	12	16	0.523478	1			64	10	10	0.456129	1			64	8	41	0.45988	1			64	12	30	0.474308	1			64	10	43	0.383685	1
64	8	3	0.516182	1			64	12	6	0.611733	1			64	10	13	0.485619	1			64	8	37	0.449637	1			64	12	26	0.55704	1			64	10	26	0.410917	1
64	8	20	0.901181	1			64	12	24	0.48311	1			64	10	19	0.577332	1			64	8	46	0.539938	1			64	12	27	0.500302	1			64	10	36	0.388838	1
64	8	16	0.606579	1			64	12	20	0.63511	1			64	10	21	0.508846	1			64	8	39	0.504266	1			64	12	35	0.530099	1			64	10	39	0.381615	1
64	8	7	0.658771	1			64	12	1	0.617455	1			64	10	9	0.488767	1			64	8	29	0.47385	1			64	12	34	0.521906	1			64	10	50	0.411237	1
64	8	23	0.574029	1			64	12	14	0.452051	1			64	10	1	0.617603	1			64	8	30	0.390383	1			64	12	28	0.423439	1			64	10	38	0.383742	1
64	8	8	0.523694	1			64	12	2	0.45579	1			64	10	14	0.45133	1			64	8	28	0.369727	1			64	12	42	0.595865	1			64	10	46	0.641965	1
64	8	11	0.532205	1			64	12	22	0.446124	1			64	10	3	0.472083	1			64	8	31	0.481003	1			64	12	48	0.513271	1			64	10	28	0.403032	1
64	8	25	0.466318	1			64	12	8	0.441748	1			64	10	12	0.531275	1			64	8	27	0.453709	1			64	12	37	0.4327	1			64	10	47	0.675359	1
64	8	15	0.605353	1			64	12	12	0.541793	1			64	10	6	0.386451	1			64	8	45	0.811073	1			64	12	49	0.375435	1			64	10	33	0.568264	1
64	8	10	0.510455	1			64	12	13	0.571935	1			64	10	22	0.461089	1			64	8	47	0.457068	1			64	12	44	0.62156	1			64	10	35	0.484581	1
64	8	13	0.553183	1			64	12	19	0.613866	1			64	10	25	0.540942	1			64	8	48	0.355461	1			64	12	32	0.399024	1			64	10	32	0.418457	1
64	8	24	0.439878	1			64	12	17	0.513197	1			64	10	15	0.546514	1			64	8	50	0.375389	1			64	12	50	0.443226	1
64	8	12	0.445756	1			64	12	4	0.461395	1			64	10	18	0.55084	1			64	8	33	0.457675	1
64	8	17	0.436134	1			64	12	10	0.510488	1										64	8	43	0.44736	1
64	8	19	0.452145	1																	64	8	49	0.398745	1
										0.533						0.490113															0.567319						0.548605
										0.489042						0.495402															0.478579						0.469881
Q1	0.482864						Q1	0.464132						Q1	0.45133						Q1	0.492989						Q1	0.445371						Q1	0.445353
Q3	0.627195						Q3	0.572447						Q3	0.546514						Q3	0.666403						Q3	0.591026						Q3	0.584123
IQ	0.144331						IQ	0.108315						IQ	0.095184						IQ	0.173413						IQ	0.145655						IQ	0.13877
upper	0.843691						upper	0.73492						upper	0.68929						upper	0.926523						upper	0.809508						upper	0.792279
lower	0.266368						lower	0.301659						lower	0.308554						lower	0.232869						lower	0.226889						lower	0.237197
FALSE	TRUE	1.40195					FALSE	TRUE	0.842728					FALSE	FALSE	0.534864					FALSE	TRUE	2.4703					FALSE	FALSE	0.457289					FALSE	FALSE	0.737562
	FALSE	0.837909						FALSE	0.465095						FALSE	0.475817						FALSE	0.865547						FALSE	0.609417						FALSE	0.535317
	FALSE	0.839054						FALSE	0.630636						FALSE	0.525218						FALSE	0.656236						FALSE	0.504353						TRUE	0.797054
	FALSE	0.68672						FALSE	0.508484						FALSE	0.538458						TRUE	0.983834						FALSE	0.496702						FALSE	0.451417
	FALSE	0.686839						FALSE	0.552069						FALSE	0.478439						FALSE	0.746786						FALSE	0.605101						FALSE	0.5543
	TRUE	0.851594						FALSE	0.506705						TRUE	0.782399						TRUE	1.03787						FALSE	0.698897						FALSE	0.427088
	FALSE	0.647072						FALSE	0.630647						FALSE	0.462032						FALSE	0.819646						FALSE	0.767492						FALSE	0.46314
	TRUE	0.871685						FALSE	0.50476						FALSE	0.49757						FALSE	0.632101						FALSE	0.612872						FALSE	0.640482
	FALSE	0.60241						FALSE	0.568381						FALSE	0.484251						FALSE	0.685619						FALSE	0.546102						FALSE	0.475227
	FALSE	0.624898						FALSE	0.57488						FALSE	0.531153						FALSE	0.580743						TRUE	1.10425						FALSE	0.47894
	FALSE	0.608601						FALSE	0.578359						FALSE	0.568693						FALSE	0.617597						TRUE	1.16775						FALSE	0.447917
	FALSE	0.559987						FALSE	0.546861						TRUE	0.706402						FALSE	0.688275						FALSE	0.623107						FALSE	0.601149
	FALSE	0.545581						FALSE	0.550658						FALSE	0.478398						FALSE	0.566425						FALSE	0.706287						FALSE	0.444408
	FALSE	0.4592						FALSE	0.48655						FALSE	0.420061						FALSE	0.532356						TRUE	1.08365						TRUE	0.827896
	TRUE	1.20876						FALSE	0.500665						FALSE	0.389723						FALSE	0.622073						FALSE	0.636229						FALSE	0.497075
	FALSE	0.620137						FALSE	0.54463						FALSE	0.488068						FALSE	0.781508						FALSE	0.684038						FALSE	0.464121
	FALSE	0.629492						FALSE	0.589335						FALSE	0.381816						TRUE	1.27972						FALSE	0.536136						FALSE	0.560845
	FALSE	0.523261						FALSE	0.415769						TRUE	0.731319						FALSE	0.50388						FALSE	0.566734						FALSE	0.542225
	FALSE	0.449374						FALSE	0.45876						FALSE	0.436108						TRUE	0.986157						FALSE	0.619108						FALSE	0.549578
	FALSE	0.55768						FALSE	0.575722						FALSE	0.525779						FALSE	0.723276						FALSE	0.661424						FALSE	0.638641
	FALSE	0.642345						FALSE	0.659139						FALSE	0.531665						FALSE	0.563045						FALSE	0.450017						FALSE	0.56298
	FALSE	0.574057						FALSE	0.541798						FALSE	0.577457						FALSE	0.493801						FALSE	0.554731						FALSE	0.484856
	FALSE	0.598717						FALSE	0.499248						FALSE	0.523637						FALSE	0.440968						FALSE	0.76909						FALSE	0.522737
	FALSE	0.561023						FALSE	0.483835						FALSE	0.413997						FALSE	0.563268						FALSE	0.628811						FALSE	0.564811
	FALSE	0.607595						FALSE	0.603692						FALSE	0.421013						FALSE	0.533633						FALSE	0.762244						FALSE	0.510105
	FALSE	0.557811						TRUE	1.05122						FALSE	0.581972						FALSE	0.811255						FALSE	0.64901						FALSE	0.611278
	FALSE	0.593721						FALSE	0.637161						FALSE	0.462816						FALSE	0.56171						FALSE	0.546485						FALSE	0.488445
	FALSE	0.491641						FALSE	0.429484						FALSE	0.46532						FALSE	0.576154						FALSE	0.443956						FALSE	0.472069
	FALSE	0.44222						FALSE	0.572517						FALSE	0.490249						FALSE	0.634566						FALSE	0.474606						FALSE	0.449375
	FALSE	0.446194						FALSE	0.59582						FALSE	0.503471						FALSE	0.559959						FALSE	0.452951						FALSE	0.602772
	FALSE	0.446671						FALSE	0.540413						FALSE	0.481212						FALSE	0.556614						FALSE	0.555482						FALSE	0.4817
	FALSE	0.517967						FALSE	0.452402						FALSE	0.480189						FALSE	0.580491						FALSE	0.578224						FALSE	0.584032
	FALSE	0.584213						FALSE	0.446898						FALSE	0.474939						FALSE	0.480822						FALSE	0.432798						FALSE	0.546504
	FALSE	0.433501						FALSE	0.494437						TRUE	0.796488						FALSE	0.62459						FALSE	0.526127						FALSE	0.695064
	FALSE	0.564226						FALSE	0.471707						FALSE	0.414891						FALSE	0.521481						FALSE	0.61355						FALSE	0.758708
	FALSE	0.658908						FALSE	0.650259						FALSE	0.556887						FALSE	0.595364						FALSE	0.589413						FALSE	0.686509
	FALSE	0.439895						FALSE	0.493869						FALSE	0.449353						FALSE	0.461561						FALSE	0.556603						FALSE	0.423409
	FALSE	0.478252						FALSE	0.494464						FALSE	0.388292						FALSE	0.552377						FALSE	0.510153						FALSE	0.426705
	FALSE	0.527814						FALSE	0.538378						FALSE	0.444241						FALSE	0.596308						FALSE	0.524766						FALSE	0.687872
	FALSE	0.650843						TRUE	1.36329						TRUE	0.949008						FALSE	0.547361						FALSE	0.442514						FALSE	0.604614
	FALSE	0.564817						TRUE	0.743591						FALSE	0.569599						FALSE	0.722578						FALSE	0.540326						FALSE	0.614863
	FALSE	0.441634						FALSE	0.528053						FALSE	0.473282						FALSE	0.542563						FALSE	0.6553						FALSE	0.633026
	TRUE	1.03048						FALSE	0.579982						FALSE	0.497588						FALSE	0.582742						FALSE	0.445843						FALSE	0.525945
	FALSE	0.620245						FALSE	0.577314						FALSE	0.523677						FALSE	0.656515						FALSE	0.567421						FALSE	0.506214
	FALSE	0.507187						FALSE	0.494373						FALSE	0.561529						FALSE	0.657964						FALSE	0.601677						FALSE	0.55316
	FALSE	0.438182						FALSE	0.494603						FALSE	0.570326						FALSE	0.562852						FALSE	0.435107						FALSE	0.540697
	FALSE	0.689435						FALSE	0.497283						FALSE	0.533654						FALSE	0.674841						FALSE	0.483442						FALSE	0.639326
	FALSE	0.58271						FALSE	0.528985						FALSE	0.451018						FALSE	0.749787						FALSE	0.407424						TRUE	0.956879
	FALSE	0.539376						FALSE	0.489898						FALSE	0.506237						FALSE	0.614206						FALSE	0.480841						TRUE	0.853869
	FALSE	0.5632						FALSE	0.499312						FALSE	0.680843						FALSE	0.78203						FALSE	0.518108						FALSE	0.713353
	FALSE	0.438243						FALSE	0.37149						FALSE	0.590629						FALSE	0.718472						FALSE	0.411876						FALSE	0.560011
	FALSE	0.399677						FALSE	0.552067						FALSE	0.382956						FALSE	0.468791						FALSE	0.397986						FALSE	0.414128
	FALSE	0.45357						FALSE	0.424145						FALSE	0.416711						FALSE	0.676734						FALSE	0.388614						FALSE	0.459623
	FALSE	0.381423						FALSE	0.480325						FALSE	0.433062						FALSE	0.436055						FALSE	0.393505						FALSE	0.567651
	FALSE	0.525854						FALSE	0.504784						FALSE	0.509475						FALSE	0.597292						FALSE	0.536525						FALSE	0.468568
	FALSE	0.483827						FALSE	0.498994						FALSE	0.421367						FALSE	0.52855						FALSE	0.431461						FALSE	0.449335
	FALSE	0.517331						FALSE	0.45238						FALSE	0.473195						FALSE	0.694015						FALSE	0.399549						FALSE	0.527393
	FALSE	0.558836						FALSE	0.44567						FALSE	0.561291						FALSE	0.552289						FALSE	0.495093						FALSE	0.429196
	TRUE	1.11066						FALSE	0.417003						FALSE	0.42283						FALSE	0.479159						FALSE	0.538071						FALSE	0.47154
	FALSE	0.788087						FALSE	0.406783						FALSE	0.521909						FALSE	0.492177						FALSE	0.429287						FALSE	0.470571
	FALSE	0.78337						FALSE	0.474885						FALSE	0.50219						FALSE	0.697559						FALSE	0.373741						FALSE	0.451668
	FALSE	0.471064						FALSE	0.463097						FALSE	0.50985						TRUE	1.34208						FALSE	0.614158						FALSE	0.4885
	TRUE	0.990704						FALSE	0.406882						FALSE	0.422438						FALSE	0.644059						FALSE	0.422771						FALSE	0.49747
	FALSE	0.540815						FALSE	0.383963						FALSE	0.511581						FALSE	0.511296						FALSE	0.376614						FALSE	0.39868
	FALSE	0.561142						FALSE	0.379758						FALSE	0.536603						FALSE	0.904315						FALSE	0.573983						FALSE	0.404709
	FALSE	0.4755						FALSE	0.405581						FALSE	0.597329						FALSE	0.871074						FALSE	0.473928						FALSE	0.462373
	FALSE	0.551499						FALSE	0.467423						FALSE	0.463418						FALSE	0.500651						FALSE	0.554033						FALSE	0.39653
	FALSE	0.536789						FALSE	0.499162						FALSE	0.488315						FALSE	0.609225						FALSE	0.564661						FALSE	0.44826
	FALSE	0.480798						FALSE	0.516587						FALSE	0.488156						FALSE	0.536361						FALSE	0.481975						FALSE	0.402847
	FALSE	0.504671						FALSE	0.433408						FALSE	0.592599						FALSE	0.546965						FALSE	0.376766						FALSE	0.389446
	FALSE	0.475151						FALSE	0.613855						FALSE	0.558481						FALSE	0.508033						FALSE	0.539123						TRUE	1.32422
	FALSE	0.548882						FALSE	0.572238						FALSE	0.404938						FALSE	0.403224						FALSE	0.550044						FALSE	0.450524
	FALSE	0.470013						TRUE	0.781053						FALSE	0.623715						FALSE	0.581884						FALSE	0.584915						FALSE	0.446297
	FALSE	0.502334						TRUE	0.768596						TRUE	0.849463						FALSE	0.407857						FALSE	0.434915						FALSE	0.409158
	FALSE	0.754462						FALSE	0.463811						FALSE	0.478089						FALSE	0.543116						FALSE	0.500359						FALSE	0.563598
	FALSE	0.57332						FALSE	0.54368						FALSE	0.389181						FALSE	0.510646						FALSE	0.476846						FALSE	0.408863
	FALSE	0.717447						FALSE	0.404454						FALSE	0.400202						FALSE	0.59056						FALSE	0.500197						FALSE	0.407896
	FALSE	0.540507						FALSE	0.504343						FALSE	0.475226						FALSE	0.363096						FALSE	0.485005						FALSE	0.390794
	FALSE	0.509442						FALSE	0.550094						FALSE	0.412049						FALSE	0.59163						FALSE	0.442727						FALSE	0.620982
	FALSE	0.567975						FALSE	0.528102						FALSE	0.573412						FALSE	0.431583						FALSE	0.447957						FALSE	0.458819
	FALSE	0.637853						FALSE	0.408366						FALSE	0.42088						FALSE	0.520524						FALSE	0.506666						FALSE	0.584214
	TRUE	1.75328						FALSE	0.489867						FALSE	0.51089						FALSE	0.53509						FALSE	0.451192						FALSE	0.574869
	FALSE	0.51443						FALSE	0.543184						FALSE	0.435269						FALSE	0.441749						FALSE	0.430109						FALSE	0.405108
	FALSE	0.481901						FALSE	0.523478						FALSE	0.456129						FALSE	0.45988						FALSE	0.474308						FALSE	0.383685
	FALSE	0.516182						FALSE	0.611733						FALSE	0.485619						FALSE	0.449637						FALSE	0.55704						FALSE	0.410917
	TRUE	0.901181						FALSE	0.48311						FALSE	0.577332						FALSE	0.539938						FALSE	0.500302						FALSE	0.388838
	FALSE	0.606579						FALSE	0.63511						FALSE	0.508846						FALSE	0.504266						FALSE	0.530099						FALSE	0.381615
	FALSE	0.658771						FALSE	0.617455						FALSE	0.488767						FALSE	0.47385						FALSE	0.521906						FALSE	0.411237
	FALSE	0.574029						FALSE	0.452051						FALSE	0.617603						FALSE	0.390383						FALSE	0.423439						FALSE	0.383742
	FALSE	0.523694						FALSE	0.45579						FALSE	0.45133						FALSE	0.369727						FALSE	0.595865						FALSE	0.641965
	FALSE	0.532205						FALSE	0.446124						FALSE	0.472083						FALSE	0.481003						FALSE	0.513271						FALSE	0.403032
	FALSE	0.466318						FALSE	0.441748						FALSE	0.531275						FALSE	0.453709						FALSE	0.4327						FALSE	0.675359
	FALSE	0.605353						FALSE	0.541793						FALSE	0.386451						FALSE	0.811073						FALSE	0.375435						FALSE	0.568264
	FALSE	0.510455						FALSE	0.571935						FALSE	0.461089						FALSE	0.457068						FALSE	0.62156						FALSE	0.484581
	FALSE	0.553183						FALSE	0.613866						FALSE	0.540942						FALSE	0.355461						FALSE	0.399024						FALSE	0.418457
	FALSE	0.439878						FALSE	0.513197						FALSE	0.546514						FALSE	0.375389						FALSE	0.443226
	FALSE	0.445756						FALSE	0.461395						FALSE	0.55084						FALSE	0.457675
	FALSE	0.436134						FALSE	0.510488													FALSE	0.44736
	FALSE	0.452145																				FALSE	0.398745
		0.552328							0.510543							0.492845							0.571427							0.521518							0.509243

## Sheet: 65f
65	1	2	0.634844	1			65	3	9	0.743443	1			65	5	15	0.862812	1			65	1	34	1.65882	1			65	3	35	1.22256	1			65	5	42	1.23263	1
65	1	22	0.679837	1			65	3	2	0.51735	1			65	5	13	0.588685	1			65	1	37	0.807275	1			65	3	50	0.645787	1			65	5	41	1.21729	1
65	1	19	2.44991	1			65	3	25	0.549566	1			65	5	18	0.563293	1			65	1	46	0.707076	1			65	3	45	0.668548	1			65	5	47	0.653179	1
65	1	24	0.67733	1			65	3	15	0.575429	1			65	5	11	0.663941	1			65	1	35	0.687717	1			65	3	41	0.509599	1			65	5	45	0.783024	1
65	1	13	0.605969	1			65	3	10	0.485519	1			65	5	3	0.599978	1			65	1	26	0.569194	1			65	3	40	0.487903	1			65	5	38	0.828398	1
65	1	18	1.38484	1			65	3	18	0.497427	1			65	5	10	0.509715	1			65	1	29	0.840366	1			65	3	49	0.57385	1			65	5	43	0.508767	1
65	1	4	0.855379	1			65	3	11	0.647961	1			65	5	25	0.458197	1			65	1	44	1.06825	1			65	3	29	0.627596	1			65	5	50	0.609525	1
65	1	1	0.749972	1			65	3	21	0.492438	1			65	5	20	1.03701	1			65	1	42	0.619768	1			65	3	31	0.642727	1			65	5	36	0.574212	1
65	1	21	1.04507	1			65	3	16	0.581224	1			65	5	12	0.551378	1			65	1	48	0.770299	1			65	3	34	0.76374	1			65	5	33	0.600345	1
65	1	11	0.717048	1			65	3	3	0.525874	1			65	5	21	0.528638	1			65	1	36	0.808877	1			65	3	32	0.626056	1			65	5	48	0.497635	1
65	1	10	0.620495	1			65	3	13	0.8572	1			65	5	24	0.51954	1			65	1	40	0.625382	1			65	3	37	0.86729	1			65	5	31	0.633051	1
65	1	3	0.710168	1			65	3	24	0.527595	1			65	5	23	0.609498	1			65	1	45	0.889022	1			65	3	30	0.725546	1			65	5	27	0.462861	1
65	1	5	0.598638	1			65	3	20	1.37394	1			65	5	4	0.570462	1			65	1	43	0.591881	1			65	3	42	0.589708	1			65	5	40	0.624985	1
65	1	25	0.572637	1			65	3	4	0.863882	1			65	5	5	0.505974	1			65	1	28	0.506171	1			65	3	43	0.579667	1			65	5	32	0.501404	1
65	1	15	0.775348	1			65	3	19	0.973494	1			65	5	17	0.544585	1			65	1	27	0.561658	1			65	3	26	0.569206	1			65	5	39	0.632522	1
65	1	12	0.599607	1			65	3	5	0.606678	1			65	5	9	0.50654	1			65	1	33	0.594973	1			65	3	28	0.526307	1			65	5	35	0.739818	1
65	1	9	0.521677	1			65	3	12	0.606774	1			65	5	8	0.574754	1			65	1	38	0.653992	1			65	3	47	0.657402	1			65	5	34	0.692105	1
65	1	14	0.599752	1			65	3	23	0.529678	1			65	5	19	1.19081	1			65	1	32	0.70225	1			65	3	36	0.631434	1			65	5	28	0.806332	1
65	1	16	0.690188	1			65	3	14	0.47725	1			65	5	22	0.570478	1			65	1	50	0.67796	1			65	3	33	0.541338	1			65	5	26	0.575437	1
65	1	17	0.97314	1			65	3	22	0.514216	1			65	5	16	0.488372	1			65	1	31	1.50929	1			65	3	27	0.597113	1			65	5	49	0.591843	1
65	1	8	0.647682	1			65	3	1	0.639644	1			65	5	1	0.568826	1			65	1	39	0.57044	1			65	3	39	0.737771	1			65	5	30	0.636343	1
65	1	23	0.575768	1			65	3	8	0.568696	1			65	5	14	0.571162	1			65	1	47	0.867973	1			65	3	44	1.03059	1			65	5	44	1.51154	1
65	1	20	1.4801	1			65	4	23	0.53796	1			65	5	2	1.04888	1			65	1	41	0.627259	1			65	3	48	0.636324	1			65	5	37	0.990127	1
65	2	12	0.792233	1			65	4	20	1.10138	1			65	6	17	0.565497	1			65	1	49	1.04405	1			65	3	38	0.599906	1			65	5	46	4.64772	1
65	2	14	0.586736	1			65	4	1	0.758277	1			65	6	14	0.424086	1			65	1	30	0.686635	1			65	3	46	1.48763	1			65	5	29	0.690638	1
65	2	25	0.564179	1			65	4	15	0.696696	1			65	6	22	0.786534	1			65	2	39	1.7593	1			65	4	30	0.824777	1			65	6	40	1.54747	1
65	2	4	0.618663	1			65	4	21	0.547149	1			65	6	25	0.503595	1			65	2	26	0.639277	1			65	4	40	0.566294	1			65	6	27	0.620698	1
65	2	8	0.605845	1			65	4	14	0.543429	1			65	6	23	0.518468	1			65	2	50	2.0403	1			65	4	37	0.636688	1			65	6	46	0.966199	1
65	2	1	0.580815	1			65	4	16	0.587698	1			65	6	13	0.495385	1			65	2	44	0.793024	1			65	4	47	0.572932	1			65	6	42	0.49737	1
65	2	17	0.690643	1			65	4	2	0.745363	1			65	6	16	0.673572	1			65	2	36	0.734369	1			65	4	38	0.547594	1			65	6	44	0.754729	1
65	2	2	0.792998	1			65	4	12	0.518727	1			65	6	4	0.594128	1			65	2	38	0.666641	1			65	4	28	0.573995	1			65	6	29	0.52119	1
65	2	16	0.593683	1			65	4	3	0.481399	1			65	6	15	0.862534	1			65	2	48	0.650733	1			65	4	35	0.666119	1			65	6	43	0.573243	1
65	2	22	0.69598	1			65	4	11	0.584939	1			65	6	2	0.683842	1			65	2	49	0.667818	1			65	4	44	1.32303	1			65	6	48	0.528621	1
65	2	5	0.5117	1			65	4	19	1.03623	1			65	6	5	0.460466	1			65	2	31	0.694096	1			65	4	32	0.595025	1			65	6	33	0.577248	1
65	2	3	1.02274	1			65	4	9	1.22967	1			65	6	12	0.562338	1			65	2	46	2.25598	1			65	4	27	0.451443	1			65	6	39	0.854125	1
65	2	15	0.649685	1			65	4	10	0.547451	1			65	6	20	1.95138	1			65	2	40	0.623942	1			65	4	43	0.450489	1			65	6	41	0.541552	1
65	2	23	0.520029	1			65	4	5	0.647218	1			65	6	21	0.503267	1			65	2	43	0.526316	1			65	4	41	0.624669	1			65	6	37	0.629903	1
65	2	24	0.668374	1			65	4	18	0.644569	1			65	6	11	0.600721	1			65	2	34	0.681289	1			65	4	31	0.478493	1			65	6	31	0.674151	1
65	2	20	1.25616	1			65	4	4	0.653154	1			65	6	24	0.623513	1			65	2	27	0.551757	1			65	4	39	0.731841	1			65	6	38	0.822044	1
65	2	11	0.577005	1			65	4	25	0.51344	1			65	6	18	0.525226	1			65	2	37	0.647957	1			65	4	29	0.74509	1			65	6	50	0.829389	1
65	2	18	0.651055	1			65	4	8	0.563817	1			65	6	10	0.564858	1			65	2	30	0.612726	1			65	4	42	0.508062	1			65	6	32	1.07947	1
65	2	10	0.516225	1			65	4	17	0.480665	1			65	6	1	0.676307	1			65	2	29	0.568479	1			65	4	50	0.610832	1			65	6	30	0.770924	1
65	2	13	0.644411	1			65	4	13	0.476027	1			65	6	19	0.949643	1			65	2	47	0.598151	1			65	4	45	0.811869	1			65	6	28	0.516691	1
65	2	21	0.576229	1			65	4	22	0.66545	1			65	6	8	0.568784	1			65	2	41	0.793857	1			65	4	26	0.611547	1			65	6	34	0.664314	1
65	2	19	1.03399	1			65	4	24	0.542939	1			65	6	3	0.753312	1			65	2	35	0.564575	1			65	4	36	0.623467	1			65	6	35	0.605809	1
65	2	9	0.52509	1			65	11	15	0.815423	1			65	9	4	1.42112	1			65	2	42	0.545072	1			65	4	33	0.513153	1			65	6	45	0.602279	1
65	7	4	1.31803	1			65	11	12	0.534571	1			65	9	11	0.556114	1			65	2	45	1.15917	1			65	4	49	0.65049	1			65	6	47	0.603898	1
65	7	13	0.572703	1			65	11	8	0.456378	1			65	9	16	0.565117	1			65	2	28	0.584114	1			65	11	43	0.772249	1			65	6	26	0.671096	1
65	7	9	0.527474	1			65	11	11	0.564397	1			65	9	10	0.578651	1			65	2	33	0.652646	1			65	11	40	0.483964	1			65	6	49	0.906167	1
65	7	24	0.558762	1			65	11	17	0.507508	1			65	9	13	0.6361	1			65	2	32	0.592556	1			65	11	47	0.625063	1			65	6	36	0.832353	1
65	7	14	0.580279	1			65	11	20	0.517431	1			65	9	12	0.510187	1			65	7	29	0.629728	1			65	11	26	0.480289	1			65	9	33	0.574581	1
65	7	16	0.582768	1			65	11	2	0.591361	1			65	9	1	0.611338	1			65	7	26	0.563045	1			65	11	46	0.507504	1			65	9	37	0.535652	1
65	7	3	0.744263	1			65	11	18	0.476465	1			65	9	23	0.591979	1			65	7	34	0.498433	1			65	11	48	0.467698	1			65	9	47	0.582558	1
65	7	2	0.554163	1			65	11	14	0.459647	1			65	9	21	0.69962	1			65	7	43	0.5225	1			65	11	29	0.488778	1			65	9	50	0.537736	1
65	7	1	0.599406	1			65	11	1	0.510797	1			65	9	24	0.620822	1			65	7	46	1.29685	1			65	11	49	0.514029	1			65	9	27	0.454788	1
65	7	10	0.449913	1			65	11	13	0.494533	1			65	9	17	0.649748	1			65	7	31	0.630031	1			65	11	33	0.508134	1			65	9	44	0.694707	1
65	7	17	0.460683	1			65	11	25	0.456097	1			65	9	8	0.484225	1			65	7	30	0.707663	1			65	11	42	0.493869	1			65	9	34	0.500218	1
65	7	21	0.476757	1			65	11	3	0.720587	1			65	9	2	0.593343	1			65	7	27	0.576852	1			65	11	35	0.689313	1			65	9	41	0.47802	1
65	7	19	0.853305	1			65	11	16	0.510768	1			65	9	20	0.891808	1			65	7	41	0.499448	1			65	11	50	0.659341	1			65	9	35	0.480691	1
65	7	11	0.568679	1			65	11	5	0.495908	1			65	9	9	0.538488	1			65	7	40	0.52077	1			65	11	39	0.522773	1			65	9	39	0.433918	1
65	7	20	0.529076	1			65	11	22	0.575979	1			65	9	18	0.509601	1			65	7	42	0.502677	1			65	11	27	0.557586	1			65	9	28	0.487705	1
65	7	8	0.537416	1			65	11	21	0.491373	1			65	9	15	0.571833	1			65	7	50	0.486374	1			65	11	38	0.699065	1			65	9	32	0.539176	1
65	7	12	0.463629	1			65	11	24	0.561953	1			65	9	14	0.547761	1			65	7	45	0.618931	1			65	11	44	0.899731	1			65	9	29	0.465199	1
65	7	23	0.446065	1			65	11	19	0.768329	1			65	9	22	0.479821	1			65	7	38	0.614707	1			65	11	36	0.604864	1			65	9	31	0.464101	1
65	7	25	0.470165	1			65	11	23	0.656137	1			65	9	25	0.56801	1			65	7	47	0.540391	1			65	11	30	0.551819	1			65	9	43	0.462789	1
65	7	18	0.551292	1			65	11	9	0.474662	1			65	9	3	0.563374	1			65	7	36	0.749206	1			65	11	41	0.577509	1			65	9	49	0.577025	1
65	7	15	0.543792	1			65	11	10	0.46696	1			65	9	5	0.586255	1			65	7	44	0.73293	1			65	11	37	0.745303	1			65	9	48	0.522178	1
65	7	22	0.675712	1			65	11	4	0.633998	1			65	10	21	0.955242	1			65	7	39	0.548237	1			65	11	34	0.553424	1			65	9	46	0.749479	1
65	7	5	0.470705	1			65	12	19	1.0033	1			65	10	9	0.802898	1			65	7	33	0.53551	1			65	11	45	0.550521	1			65	9	45	0.516224	1
65	8	3	0.614469	1			65	12	17	0.481085	1			65	10	15	0.586111	1			65	7	48	0.603715	1			65	11	31	0.549292	1			65	9	42	0.577045	1
65	8	16	0.576318	1			65	12	11	0.613853	1			65	10	11	0.684298	1			65	7	35	0.553332	1			65	11	28	0.536701	1			65	9	30	0.716709	1
65	8	23	0.491058	1			65	12	13	0.62156	1			65	10	8	0.555036	1			65	7	28	0.42661	1			65	11	32	0.606189	1			65	9	40	0.500063	1
65	8	17	0.571642	1			65	12	24	0.546185	1			65	10	22	0.581016	1			65	7	49	0.504392	1			65	12	39	0.484848	1			65	9	38	0.52873	1
65	8	15	0.503405	1			65	12	15	0.564533	1			65	10	19	0.925983	1			65	7	37	0.540749	1			65	12	49	0.527048	1			65	9	26	0.534199	1
65	8	14	0.466343	1			65	12	22	0.543931	1			65	10	2	0.491285	1			65	7	32	0.61976	1			65	12	50	0.489787	1			65	10	31	0.929477	1
65	8	9	0.552379	1			65	12	3	0.59806	1			65	10	25	0.479783	1			65	8	47	0.582783	1			65	12	27	0.458664	1			65	10	27	1.01646	1
65	8	2	0.460733	1			65	12	9	1.55025	1			65	10	12	0.587001	1			65	8	42	1.17267	1			65	12	31	0.498708	1			65	10	43	0.485818	1
65	8	10	0.423072	1			65	12	16	0.519167	1			65	10	16	0.564419	1			65	8	34	0.51639	1			65	12	29	0.503321	1			65	10	44	0.650687	1
65	8	21	0.52562	1			65	12	10	0.530985	1			65	10	3	0.774134	1			65	8	32	0.511894	1			65	12	34	0.597901	1			65	10	36	0.725351	1
65	8	25	0.48032	1			65	12	23	0.623059	1			65	10	5	0.768356	1			65	8	46	0.743837	1			65	12	48	0.739547	1			65	10	26	0.647624	1
65	8	6	0.492271	1			65	12	1	0.553948	1			65	10	14	0.571839	1			65	8	26	0.536986	1			65	12	38	0.544672	1			65	10	47	0.58614	1
65	8	8	0.529735	1			65	12	21	0.599337	1			65	10	18	0.633166	1			65	8	37	0.534415	1			65	12	32	0.463388	1			65	10	45	0.666287	1
65	8	22	0.4766	1			65	12	25	0.628043	1			65	10	4	0.641358	1			65	8	27	0.477388	1			65	12	30	0.512254	1			65	10	41	0.554104	1
65	8	1	0.471929	1			65	12	2	0.779198	1			65	10	17	0.58432	1			65	8	28	0.52225	1			65	12	43	0.477674	1			65	10	35	0.787294	1
65	8	4	0.461597	1			65	12	20	1.0971	1			65	10	13	0.497385	1			65	8	43	0.483575	1			65	12	36	0.514755	1			65	10	39	0.669128	1
65	8	13	0.474111	1			65	12	18	0.637058	1			65	10	20	0.647333	1			65	8	33	0.555413	1			65	12	42	0.458779	1			65	10	46	0.681757	1
65	8	18	0.520992	1			65	12	12	0.612905	1			65	10	1	0.599708	1			65	8	50	0.988812	1			65	12	33	0.467679	1			65	10	33	0.516632	1
65	8	24	0.62367	1			65	12	5	0.555541	1			65	10	10	0.474482	1			65	8	48	0.558595	1			65	12	44	0.540615	1			65	10	30	0.52591	1
65	8	19	0.636937	1			65	12	8	0.714655	1			65	10	23	0.49421	1			65	8	38	0.483251	1			65	12	45	0.59881	1			65	10	37	0.984955	1
65	8	20	0.719604	1										65	10	24	0.737484	1			65	8	30	0.519	1			65	12	28	0.833219	1			65	10	49	0.520007	1
65	8	5	0.443689	1																	65	8	40	0.52692	1			65	12	26	0.498219	1			65	10	40	0.566437	1
65	8	12	0.511369	1																	65	8	39	0.481027	1			65	12	35	0.506762	1			65	10	28	0.57432	1
65	8	11	0.667878	1																	65	8	36	0.506908	1			65	12	41	0.535442	1			65	10	32	0.814889	1
																					65	8	41	0.513772	1			65	12	46	0.749413	1			65	10	29	0.620613	1
																					65	8	35	0.519645	1			65	12	40	0.548938	1			65	10	50	0.524216	1
																					65	8	45	0.920786	1			65	12	37	0.648096	1			65	10	38	0.611722	1
																					65	8	49	0.494016	1			65	12	47	0.68713	1			65	10	42	0.644547	1
																					65	8	44	0.665899	1										65	10	48	0.550885	1
																					65	8	31	0.561504	1										65	10	34	0.598141	1
																					65	8	29	0.711889	1
										0.574293						0.56784															0.618597						0.663558
										0.572302						0.590683															0.563897						0.599324
Q1	0.520992						Q1	0.51735						Q1	0.5311						Q1	0.536617						Q1	0.512254						Q1	0.528676
Q3	0.67733						Q3	0.647961						Q3	0.660393						Q3	0.70872						Q3	0.657402						Q3	0.732584
IQ	0.156338						IQ	0.130611						IQ	0.129292						IQ	0.172103						IQ	0.145148						IQ	0.203909
upper	0.911837						upper	0.843878						upper	0.854331						upper	0.966873						upper	0.875124						upper	1.03845
lower	0.286485						lower	0.321433						lower	0.337162						lower	0.278463						lower	0.294532						lower	0.222812
FALSE	FALSE	0.634844					FALSE	FALSE	0.743443					FALSE	TRUE	0.862812					FALSE	TRUE	1.65882					FALSE	TRUE	1.22256					FALSE	TRUE	1.23263
	FALSE	0.679837						FALSE	0.51735						FALSE	0.588685						FALSE	0.807275						FALSE	0.645787						TRUE	1.21729
	TRUE	2.44991						FALSE	0.549566						FALSE	0.563293						FALSE	0.707076						FALSE	0.668548						FALSE	0.653179
	FALSE	0.67733						FALSE	0.575429						FALSE	0.663941						FALSE	0.687717						FALSE	0.509599						FALSE	0.783024
	FALSE	0.605969						FALSE	0.485519						FALSE	0.599978						FALSE	0.569194						FALSE	0.487903						FALSE	0.828398
	TRUE	1.38484						FALSE	0.497427						FALSE	0.509715						FALSE	0.840366						FALSE	0.57385						FALSE	0.508767
	FALSE	0.855379						FALSE	0.647961						FALSE	0.458197						TRUE	1.06825						FALSE	0.627596						FALSE	0.609525
	FALSE	0.749972						FALSE	0.492438						TRUE	1.03701						FALSE	0.619768						FALSE	0.642727						FALSE	0.574212
	TRUE	1.04507						FALSE	0.581224						FALSE	0.551378						FALSE	0.770299						FALSE	0.76374						FALSE	0.600345
	FALSE	0.717048						FALSE	0.525874						FALSE	0.528638						FALSE	0.808877						FALSE	0.626056						FALSE	0.497635
	FALSE	0.620495						TRUE	0.8572						FALSE	0.51954						FALSE	0.625382						FALSE	0.86729						FALSE	0.633051
	FALSE	0.710168						FALSE	0.527595						FALSE	0.609498						FALSE	0.889022						FALSE	0.725546						FALSE	0.462861
	FALSE	0.598638						TRUE	1.37394						FALSE	0.570462						FALSE	0.591881						FALSE	0.589708						FALSE	0.624985
	FALSE	0.572637						TRUE	0.863882						FALSE	0.505974						FALSE	0.506171						FALSE	0.579667						FALSE	0.501404
	FALSE	0.775348						TRUE	0.973494						FALSE	0.544585						FALSE	0.561658						FALSE	0.569206						FALSE	0.632522
	FALSE	0.599607						FALSE	0.606678						FALSE	0.50654						FALSE	0.594973						FALSE	0.526307						FALSE	0.739818
	FALSE	0.521677						FALSE	0.606774						FALSE	0.574754						FALSE	0.653992						FALSE	0.657402						FALSE	0.692105
	FALSE	0.599752						FALSE	0.529678						TRUE	1.19081						FALSE	0.70225						FALSE	0.631434						FALSE	0.806332
	FALSE	0.690188						FALSE	0.47725						FALSE	0.570478						FALSE	0.67796						FALSE	0.541338						FALSE	0.575437
	TRUE	0.97314						FALSE	0.514216						FALSE	0.488372						TRUE	1.50929						FALSE	0.597113						FALSE	0.591843
	FALSE	0.647682						FALSE	0.639644						FALSE	0.568826						FALSE	0.57044						FALSE	0.737771						FALSE	0.636343
	FALSE	0.575768						FALSE	0.568696						FALSE	0.571162						FALSE	0.867973						TRUE	1.03059						TRUE	1.51154
	TRUE	1.4801						FALSE	0.53796						TRUE	1.04888						FALSE	0.627259						FALSE	0.636324						FALSE	0.990127
	FALSE	0.792233						TRUE	1.10138						FALSE	0.565497						TRUE	1.04405						FALSE	0.599906						TRUE	4.64772
	FALSE	0.586736						FALSE	0.758277						FALSE	0.424086						FALSE	0.686635						TRUE	1.48763						FALSE	0.690638
	FALSE	0.564179						FALSE	0.696696						FALSE	0.786534						TRUE	1.7593						FALSE	0.824777						TRUE	1.54747
	FALSE	0.618663						FALSE	0.547149						FALSE	0.503595						FALSE	0.639277						FALSE	0.566294						FALSE	0.620698
	FALSE	0.605845						FALSE	0.543429						FALSE	0.518468						TRUE	2.0403						FALSE	0.636688						FALSE	0.966199
	FALSE	0.580815						FALSE	0.587698						FALSE	0.495385						FALSE	0.793024						FALSE	0.572932						FALSE	0.49737
	FALSE	0.690643						FALSE	0.745363						FALSE	0.673572						FALSE	0.734369						FALSE	0.547594						FALSE	0.754729
	FALSE	0.792998						FALSE	0.518727						FALSE	0.594128						FALSE	0.666641						FALSE	0.573995						FALSE	0.52119
	FALSE	0.593683						FALSE	0.481399						TRUE	0.862534						FALSE	0.650733						FALSE	0.666119						FALSE	0.573243
	FALSE	0.69598						FALSE	0.584939						FALSE	0.683842						FALSE	0.667818						TRUE	1.32303						FALSE	0.528621
	FALSE	0.5117						TRUE	1.03623						FALSE	0.460466						FALSE	0.694096						FALSE	0.595025						FALSE	0.577248
	TRUE	1.02274						TRUE	1.22967						FALSE	0.562338						TRUE	2.25598						FALSE	0.451443						FALSE	0.854125
	FALSE	0.649685						FALSE	0.547451						TRUE	1.95138						FALSE	0.623942						FALSE	0.450489						FALSE	0.541552
	FALSE	0.520029						FALSE	0.647218						FALSE	0.503267						FALSE	0.526316						FALSE	0.624669						FALSE	0.629903
	FALSE	0.668374						FALSE	0.644569						FALSE	0.600721						FALSE	0.681289						FALSE	0.478493						FALSE	0.674151
	TRUE	1.25616						FALSE	0.653154						FALSE	0.623513						FALSE	0.551757						FALSE	0.731841						FALSE	0.822044
	FALSE	0.577005						FALSE	0.51344						FALSE	0.525226						FALSE	0.647957						FALSE	0.74509						FALSE	0.829389
	FALSE	0.651055						FALSE	0.563817						FALSE	0.564858						FALSE	0.612726						FALSE	0.508062						TRUE	1.07947
	FALSE	0.516225						FALSE	0.480665						FALSE	0.676307						FALSE	0.568479						FALSE	0.610832						FALSE	0.770924
	FALSE	0.644411						FALSE	0.476027						TRUE	0.949643						FALSE	0.598151						FALSE	0.811869						FALSE	0.516691
	FALSE	0.576229						FALSE	0.66545						FALSE	0.568784						FALSE	0.793857						FALSE	0.611547						FALSE	0.664314
	TRUE	1.03399						FALSE	0.542939						FALSE	0.753312						FALSE	0.564575						FALSE	0.623467						FALSE	0.605809
	FALSE	0.52509						FALSE	0.815423						TRUE	1.42112						FALSE	0.545072						FALSE	0.513153						FALSE	0.602279
	TRUE	1.31803						FALSE	0.534571						FALSE	0.556114						TRUE	1.15917						FALSE	0.65049						FALSE	0.603898
	FALSE	0.572703						FALSE	0.456378						FALSE	0.565117						FALSE	0.584114						FALSE	0.772249						FALSE	0.671096
	FALSE	0.527474						FALSE	0.564397						FALSE	0.578651						FALSE	0.652646						FALSE	0.483964						FALSE	0.906167
	FALSE	0.558762						FALSE	0.507508						FALSE	0.6361						FALSE	0.592556						FALSE	0.625063						FALSE	0.832353
	FALSE	0.580279						FALSE	0.517431						FALSE	0.510187						FALSE	0.629728						FALSE	0.480289						FALSE	0.574581
	FALSE	0.582768						FALSE	0.591361						FALSE	0.611338						FALSE	0.563045						FALSE	0.507504						FALSE	0.535652
	FALSE	0.744263						FALSE	0.476465						FALSE	0.591979						FALSE	0.498433						FALSE	0.467698						FALSE	0.582558
	FALSE	0.554163						FALSE	0.459647						FALSE	0.69962						FALSE	0.5225						FALSE	0.488778						FALSE	0.537736
	FALSE	0.599406						FALSE	0.510797						FALSE	0.620822						TRUE	1.29685						FALSE	0.514029						FALSE	0.454788
	FALSE	0.449913						FALSE	0.494533						FALSE	0.649748						FALSE	0.630031						FALSE	0.508134						FALSE	0.694707
	FALSE	0.460683						FALSE	0.456097						FALSE	0.484225						FALSE	0.707663						FALSE	0.493869						FALSE	0.500218
	FALSE	0.476757						FALSE	0.720587						FALSE	0.593343						FALSE	0.576852						FALSE	0.689313						FALSE	0.47802
	FALSE	0.853305						FALSE	0.510768						TRUE	0.891808						FALSE	0.499448						FALSE	0.659341						FALSE	0.480691
	FALSE	0.568679						FALSE	0.495908						FALSE	0.538488						FALSE	0.52077						FALSE	0.522773						FALSE	0.433918
	FALSE	0.529076						FALSE	0.575979						FALSE	0.509601						FALSE	0.502677						FALSE	0.557586						FALSE	0.487705
	FALSE	0.537416						FALSE	0.491373						FALSE	0.571833						FALSE	0.486374						FALSE	0.699065						FALSE	0.539176
	FALSE	0.463629						FALSE	0.561953						FALSE	0.547761						FALSE	0.618931						TRUE	0.899731						FALSE	0.465199
	FALSE	0.446065						FALSE	0.768329						FALSE	0.479821						FALSE	0.614707						FALSE	0.604864						FALSE	0.464101
	FALSE	0.470165						FALSE	0.656137						FALSE	0.56801						FALSE	0.540391						FALSE	0.551819						FALSE	0.462789
	FALSE	0.551292						FALSE	0.474662						FALSE	0.563374						FALSE	0.749206						FALSE	0.577509						FALSE	0.577025
	FALSE	0.543792						FALSE	0.46696						FALSE	0.586255						FALSE	0.73293						FALSE	0.745303						FALSE	0.522178
	FALSE	0.675712						FALSE	0.633998						TRUE	0.955242						FALSE	0.548237						FALSE	0.553424						FALSE	0.749479
	FALSE	0.470705						TRUE	1.0033						FALSE	0.802898						FALSE	0.53551						FALSE	0.550521						FALSE	0.516224
	FALSE	0.614469						FALSE	0.481085						FALSE	0.586111						FALSE	0.603715						FALSE	0.549292						FALSE	0.577045
	FALSE	0.576318						FALSE	0.613853						FALSE	0.684298						FALSE	0.553332						FALSE	0.536701						FALSE	0.716709
	FALSE	0.491058						FALSE	0.62156						FALSE	0.555036						FALSE	0.42661						FALSE	0.606189						FALSE	0.500063
	FALSE	0.571642						FALSE	0.546185						FALSE	0.581016						FALSE	0.504392						FALSE	0.484848						FALSE	0.52873
	FALSE	0.503405						FALSE	0.564533						TRUE	0.925983						FALSE	0.540749						FALSE	0.527048						FALSE	0.534199
	FALSE	0.466343						FALSE	0.543931						FALSE	0.491285						FALSE	0.61976						FALSE	0.489787						FALSE	0.929477
	FALSE	0.552379						FALSE	0.59806						FALSE	0.479783						FALSE	0.582783						FALSE	0.458664						FALSE	1.01646
	FALSE	0.460733						TRUE	1.55025						FALSE	0.587001						TRUE	1.17267						FALSE	0.498708						FALSE	0.485818
	FALSE	0.423072						FALSE	0.519167						FALSE	0.564419						FALSE	0.51639						FALSE	0.503321						FALSE	0.650687
	FALSE	0.52562						FALSE	0.530985						FALSE	0.774134						FALSE	0.511894						FALSE	0.597901						FALSE	0.725351
	FALSE	0.48032						FALSE	0.623059						FALSE	0.768356						FALSE	0.743837						FALSE	0.739547						FALSE	0.647624
	FALSE	0.492271						FALSE	0.553948						FALSE	0.571839						FALSE	0.536986						FALSE	0.544672						FALSE	0.58614
	FALSE	0.529735						FALSE	0.599337						FALSE	0.633166						FALSE	0.534415						FALSE	0.463388						FALSE	0.666287
	FALSE	0.4766						FALSE	0.628043						FALSE	0.641358						FALSE	0.477388						FALSE	0.512254						FALSE	0.554104
	FALSE	0.471929						FALSE	0.779198						FALSE	0.58432						FALSE	0.52225						FALSE	0.477674						FALSE	0.787294
	FALSE	0.461597						TRUE	1.0971						FALSE	0.497385						FALSE	0.483575						FALSE	0.514755						FALSE	0.669128
	FALSE	0.474111						FALSE	0.637058						FALSE	0.647333						FALSE	0.555413						FALSE	0.458779						FALSE	0.681757
	FALSE	0.520992						FALSE	0.612905						FALSE	0.599708						TRUE	0.988812						FALSE	0.467679						FALSE	0.516632
	FALSE	0.62367						FALSE	0.555541						FALSE	0.474482						FALSE	0.558595						FALSE	0.540615						FALSE	0.52591
	FALSE	0.636937						FALSE	0.714655						FALSE	0.49421						FALSE	0.483251						FALSE	0.59881						FALSE	0.984955
	FALSE	0.719604													FALSE	0.737484						FALSE	0.519						FALSE	0.833219						FALSE	0.520007
	FALSE	0.443689																				FALSE	0.52692						FALSE	0.498219						FALSE	0.566437
	FALSE	0.511369																				FALSE	0.481027						FALSE	0.506762						FALSE	0.57432
	FALSE	0.667878																				FALSE	0.506908						FALSE	0.535442						FALSE	0.814889
																						FALSE	0.513772						FALSE	0.749413						FALSE	0.620613
																						FALSE	0.519645						FALSE	0.548938						FALSE	0.524216
																						FALSE	0.920786						FALSE	0.648096						FALSE	0.611722
																						FALSE	0.494016						FALSE	0.68713						FALSE	0.644547
																						FALSE	0.665899													FALSE	0.550885
																						FALSE	0.561504													FALSE	0.598141
																						FALSE	0.711889
		0.584603							0.573259							0.579695							0.611345							0.589463							0.629714

## Sheet: 66f
66	1	22	0.869022	1			66	3	4	0.609998	1			66	5	4	0.575847	1			66	1	31	1.5272	1			66	3	44	1.2855	1			66	5	32	0.613239	1
66	1	14	0.664641	1			66	3	20	0.70504	1			66	5	25	0.646377	1			66	1	38	0.858969	1			66	3	33	0.6059	1			66	5	46	0.605011	1
66	1	25	0.838055	1			66	3	18	0.491065	1			66	5	10	0.603723	1			66	1	44	0.820838	1			66	3	39	0.57375	1			66	5	34	0.561951	1
66	1	2	3.12029	1			66	3	22	0.516049	1			66	5	20	0.710566	1			66	1	33	0.682881	1			66	3	47	0.72813	1			66	5	49	0.704194	1
66	1	1	0.759571	1			66	3	21	1.34936	1			66	5	2	0.59494	1			66	1	47	0.651415	1			66	3	32	0.662658	1			66	5	40	0.588595	1
66	1	23	0.680311	1			66	3	17	0.751608	1			66	5	15	0.593098	1			66	1	29	0.643572	1			66	3	42	0.768112	1			66	5	33	0.500466	1
66	1	5	0.661938	1			66	3	24	0.522491	1			66	5	24	0.582386	1			66	1	30	0.60552	1			66	3	46	0.851688	1			66	5	30	0.677666	1
66	1	6	0.536073	1			66	3	12	0.530574	1			66	5	9	0.664041	1			66	1	28	1.05589	1			66	3	35	0.547187	1			66	5	35	0.56501	1
66	1	13	0.741932	1			66	3	16	0.559553	1			66	5	22	0.55254	1			66	1	27	0.674252	1			66	3	49	1.0782	1			66	5	45	0.555906	1
66	1	21	0.60171	1			66	3	3	0.610778	1			66	5	18	0.619013	1			66	1	41	0.706442	1			66	3	50	0.614411	1			66	5	43	0.576346	1
66	1	3	0.646185	1			66	3	19	0.567062	1			66	5	23	0.566558	1			66	1	46	0.88277	1			66	3	37	0.592168	1			66	5	29	0.545169	1
66	1	10	0.645728	1			66	3	9	0.563273	1			66	5	19	0.655927	1			66	1	48	0.577014	1			66	3	34	0.566927	1			66	5	31	0.665771	1
66	1	17	0.652065	1			66	3	23	0.573499	1			66	5	1	0.621387	1			66	1	40	0.643572	1			66	3	38	0.51863	1			66	5	28	0.514584	1
66	1	9	0.615633	1			66	3	5	0.56168	1			66	5	14	0.453604	1			66	1	36	0.74407	1			66	3	43	0.63604	1			66	5	47	0.642615	1
66	1	18	0.705486	1			66	3	6	0.553168	1			66	5	11	0.640032	1			66	1	50	0.619179	1			66	3	36	0.745283	1			66	5	36	0.622197	1
66	1	8	0.779762	1			66	3	13	0.522138	1			66	5	7	0.655138	1			66	1	39	0.741814	1			66	3	45	0.593213	1			66	5	42	0.537238	1
66	1	19	0.857437	1			66	3	10	0.616046	1			66	5	8	0.465388	1			66	1	37	0.601947	1			66	3	29	0.549035	1			66	5	26	0.541075	1
66	1	15	0.722572	1			66	3	1	0.588022	1			66	5	21	0.473974	1			66	1	26	0.622196	1			66	3	30	0.731127	1			66	5	27	0.537829	1
66	1	4	0.606611	1			66	3	8	0.49545	1			66	5	5	0.484856	1			66	1	42	0.744693	1			66	3	41	0.560957	1			66	5	48	0.426376	1
66	1	7	0.685402	1			66	3	25	0.553631	1			66	5	13	0.562851	1			66	1	34	0.667984	1			66	3	28	0.822811	1			66	5	44	0.555893	1
66	1	12	0.588186	1			66	3	11	0.655653	1			66	5	12	0.58866	1			66	1	32	0.58322	1			66	3	27	0.600108	1			66	5	39	0.504287	1
66	1	24	0.663622	1			66	3	2	0.465407	1			66	5	16	0.555456	1			66	1	35	0.654297	1			66	3	40	0.660204	1			66	5	37	0.600701	1
66	1	16	0.634047	1			66	3	7	0.547753	1			66	5	3	0.948645	1			66	1	43	0.583494	1			66	3	31	0.600826	1			66	5	41	0.618454	1
66	2	12	0.571547	1			66	4	4	0.584323	1			66	5	17	0.511583	1			66	1	49	0.66845	1			66	3	26	0.571873	1			66	5	50	0.500828	1
66	2	11	0.737843	1			66	4	11	0.738092	1			66	5	6	0.508801	1			66	1	45	0.717197	1			66	3	48	0.601332	1			66	5	38	0.676428	1
66	2	14	0.540172	1			66	4	6	0.605014	1			66	6	5	0.436823	1			66	2	48	0.637311	1			66	4	43	0.657111	1			66	6	48	0.545907	1
66	2	22	0.53787	1			66	4	21	0.555913	1			66	6	19	0.47453	1			66	2	29	0.672316	1			66	4	45	0.607628	1			66	6	32	0.494405	1
66	2	24	0.664641	1			66	4	22	0.56878	1			66	6	24	0.624112	1			66	2	28	0.549352	1			66	4	38	0.671599	1			66	6	50	0.594361	1
66	2	21	0.529578	1			66	4	2	0.611676	1			66	6	9	0.663023	1			66	2	40	0.683338	1			66	4	27	0.540467	1			66	6	47	0.527516	1
66	2	23	0.691193	1			66	4	16	0.524031	1			66	6	20	0.819596	1			66	2	50	0.583131	1			66	4	46	0.75824	1			66	6	37	0.577314	1
66	2	25	0.527057	1			66	4	14	0.486557	1			66	6	10	0.539004	1			66	2	45	0.619218	1			66	4	33	0.486484	1			66	6	35	0.58001	1
66	2	17	0.434719	1			66	4	19	0.580666	1			66	6	11	0.523236	1			66	2	41	0.652264	1			66	4	32	0.742991	1			66	6	46	0.631763	1
66	2	20	0.474965	1			66	4	8	0.741693	1			66	6	14	0.626029	1			66	2	36	0.708794	1			66	4	50	0.482583	1			66	6	39	0.829883	1
66	2	8	0.548721	1			66	4	18	0.618667	1			66	6	4	0.59416	1			66	2	38	0.592161	1			66	4	36	0.835151	1			66	6	28	0.520877	1
66	2	6	0.499599	1			66	4	23	0.571826	1			66	6	1	0.795695	1			66	2	34	0.615788	1			66	4	37	0.580656	1			66	6	40	0.628427	1
66	2	2	0.532708	1			66	4	7	0.530331	1			66	6	22	0.535439	1			66	2	26	0.52982	1			66	4	42	0.562329	1			66	6	33	0.568045	1
66	2	16	0.476065	1			66	4	3	0.654525	1			66	6	18	0.678601	1			66	2	39	1.91305	1			66	4	34	0.49103	1			66	6	41	0.51924	1
66	2	18	0.467663	1			66	4	25	0.488774	1			66	6	2	1.25701	1			66	2	47	0.799589	1			66	4	41	0.550959	1			66	6	34	0.56669	1
66	2	13	0.498226	1			66	4	5	0.509732	1			66	6	12	0.43221	1			66	2	37	0.549098	1			66	4	29	0.462018	1			66	6	36	0.620289	1
66	2	1	0.716024	1			66	4	10	0.494772	1			66	6	6	0.444745	1			66	2	43	0.518761	1			66	4	44	0.541519	1			66	6	31	0.647902	1
66	2	4	0.438021	1			66	4	24	0.661786	1			66	6	13	0.512667	1			66	2	27	0.58221	1			66	4	31	0.661659	1			66	6	44	0.742789	1
66	2	5	0.46835	1			66	4	9	0.778928	1			66	6	17	0.615391	1			66	2	32	0.635542	1			66	4	39	0.537606	1			66	6	43	0.49984	1
66	2	9	0.447471	1			66	4	13	0.44771	1			66	6	8	0.60547	1			66	2	46	0.879615	1			66	4	28	0.47219	1			66	6	45	0.621444	1
66	2	3	0.75912	1			66	4	1	0.583378	1			66	6	21	0.815659	1			66	2	49	1.11341	1			66	4	49	0.498528	1			66	6	26	0.48092	1
66	2	19	0.892408	1			66	4	17	0.463797	1			66	6	7	0.668057	1			66	2	44	0.650857	1			66	4	35	0.699836	1			66	6	30	0.613241	1
66	2	10	0.57788	1			66	4	12	0.511168	1			66	6	3	0.661311	1			66	2	33	0.637828	1			66	4	30	0.557215	1			66	6	42	0.612883	1
66	2	7	0.688715	1			66	4	15	0.590325	1			66	6	23	0.646005	1			66	2	30	0.651709	1			66	4	26	0.471532	1			66	6	29	0.581766	1
66	2	15	0.665621	1			66	4	20	0.731061	1			66	6	16	0.549437	1			66	2	35	0.631892	1			66	4	48	0.477042	1			66	9	47	0.731091	1
66	7	8	0.60221	1			66	11	10	0.978271	1			66	6	15	0.600391	1			66	2	31	0.895351	1			66	4	47	0.678722	1			66	9	26	0.556257	1
66	7	9	0.698962	1			66	11	15	0.580506	1			66	9	4	0.611816	1			66	2	42	0.638661	1			66	11	49	0.601429	1			66	9	48	0.522032	1
66	7	6	0.632324	1			66	11	16	0.499592	1			66	9	21	0.749002	1			66	7	33	0.962638	1			66	11	35	0.505512	1			66	9	27	0.563039	1
66	7	21	0.519501	1			66	11	22	0.516056	1			66	9	24	0.549819	1			66	7	45	1.00417	1			66	11	33	0.501319	1			66	9	33	0.507356	1
66	7	5	0.604008	1			66	11	2	0.52011	1			66	9	23	0.523375	1			66	7	28	0.569909	1			66	11	46	0.574421	1			66	9	38	0.975361	1
66	7	23	0.515579	1			66	11	3	0.55705	1			66	9	14	0.474755	1			66	7	42	0.646685	1			66	11	30	0.625917	1			66	9	42	0.614874	1
66	7	10	0.57863	1			66	11	23	0.500528	1			66	9	8	0.524118	1			66	7	39	0.583137	1			66	11	28	0.499495	1			66	9	43	0.594735	1
66	7	15	0.546614	1			66	11	5	0.562828	1			66	9	10	0.681583	1			66	7	46	0.779301	1			66	11	47	0.584913	1			66	9	36	0.610546	1
66	7	20	0.653257	1			66	11	7	0.529537	1			66	9	1	0.652168	1			66	7	27	0.575474	1			66	11	44	0.665056	1			66	9	50	0.557664	1
66	7	22	0.519497	1			66	11	20	0.818227	1			66	9	3	0.557517	1			66	7	40	0.628864	1			66	11	50	0.503053	1			66	9	31	0.479234	1
66	7	1	0.607245	1			66	11	25	0.669908	1			66	9	6	0.607236	1			66	7	44	1.58362	1			66	11	29	0.502828	1			66	9	39	0.548938	1
66	7	11	0.620229	1			66	11	8	0.622409	1			66	9	19	0.614835	1			66	7	35	0.619931	1			66	11	31	0.640272	1			66	9	28	0.475825	1
66	7	25	0.524967	1			66	11	21	0.677529	1			66	9	12	0.580285	1			66	7	32	0.714768	1			66	11	48	0.708502	1			66	9	34	0.55063	1
66	7	13	0.522954	1			66	11	12	0.634568	1			66	9	13	0.605086	1			66	7	29	0.459598	1			66	11	43	0.527371	1			66	9	46	0.702918	1
66	7	3	0.536525	1			66	11	11	0.543194	1			66	9	9	0.757135	1			66	7	36	0.573608	1			66	11	39	0.75332	1			66	9	35	0.514879	1
66	7	16	0.544455	1			66	11	14	0.53507	1			66	9	7	0.97201	1			66	7	41	0.519516	1			66	11	37	0.520906	1			66	9	37	0.682543	1
66	7	24	0.580248	1			66	11	24	0.57078	1			66	9	22	0.663433	1			66	7	30	0.815633	1			66	11	42	0.481592	1			66	9	41	0.507531	1
66	7	4	0.489444	1			66	11	1	0.725863	1			66	9	15	0.642398	1			66	7	31	0.587801	1			66	11	41	0.531501	1			66	9	44	0.813197	1
66	7	14	0.460326	1			66	11	4	0.529008	1			66	9	2	0.581318	1			66	7	47	0.499494	1			66	11	34	0.713651	1			66	9	45	0.585945	1
66	7	12	0.553262	1			66	11	6	0.558864	1			66	9	5	0.640002	1			66	7	43	0.514711	1			66	11	27	0.52062	1			66	9	40	0.550856	1
66	7	19	0.882597	1			66	11	9	0.507962	1			66	9	25	0.902646	1			66	7	38	0.538748	1			66	11	32	0.619352	1			66	9	32	0.494615	1
66	7	7	0.615892	1			66	11	17	0.572706	1			66	9	16	0.497984	1			66	7	48	0.465963	1			66	11	38	0.589926	1			66	9	30	0.541652	1
66	7	2	0.536149	1			66	11	18	0.500988	1			66	9	18	0.632331	1			66	7	50	0.706374	1			66	11	45	0.570045	1			66	9	49	0.550136	1
66	7	17	0.557443	1			66	11	19	0.61986	1			66	9	11	0.743438	1			66	7	37	0.835761	1			66	11	40	0.541641	1			66	9	29	0.629162	1
66	8	16	0.475969	1			66	12	25	0.56065	1			66	9	17	0.640584	1			66	7	26	0.482717	1			66	11	26	0.519352	1			66	10	41	0.596629	1
66	8	21	0.473745	1			66	12	11	0.654091	1			66	9	20	1.00114	1			66	7	49	0.541689	1			66	11	36	0.7488	1			66	10	44	0.741223	1
66	8	5	0.555782	1			66	12	3	0.600576	1			66	10	25	0.476584	1			66	8	50	0.6252	1			66	12	29	0.837906	1			66	10	37	0.583303	1
66	8	24	0.547004	1			66	12	8	0.570514	1			66	10	11	0.704204	1			66	8	36	0.576512	1			66	12	27	0.549067	1			66	10	49	0.594759	1
66	8	2	0.554747	1			66	12	7	0.64715	1			66	10	8	0.702732	1			66	8	46	0.544419	1			66	12	45	0.698285	1			66	10	43	0.534884	1
66	8	10	0.582896	1			66	12	15	0.547891	1			66	10	2	0.569869	1			66	8	41	0.566568	1			66	12	32	0.656355	1			66	10	33	0.577165	1
66	8	12	0.622188	1			66	12	22	0.553041	1			66	10	10	0.472932	1			66	8	42	0.522232	1			66	12	44	0.664968	1			66	10	42	0.633826	1
66	8	4	0.501388	1			66	12	2	0.459787	1			66	10	15	0.568139	1			66	8	49	0.556291	1			66	12	40	0.534423	1			66	10	36	0.597853	1
66	8	23	0.620466	1			66	12	17	0.645246	1			66	10	21	0.453852	1			66	8	28	0.492084	1			66	12	31	0.582998	1			66	10	34	0.665765	1
66	8	19	0.746462	1			66	12	16	0.567627	1			66	10	16	0.464798	1			66	8	38	0.6662	1			66	12	43	0.551556	1			66	10	35	0.645849	1
66	8	9	0.438507	1			66	12	19	0.806262	1			66	10	23	0.640106	1			66	8	48	0.754733	1			66	12	34	0.543994	1			66	10	40	0.706916	1
66	8	15	0.602878	1			66	12	10	0.518656	1			66	10	22	0.540694	1			66	8	37	0.592025	1			66	12	30	0.630915	1			66	10	30	0.676288	1
66	8	3	0.602908	1			66	12	6	0.686382	1			66	10	7	0.790297	1			66	8	40	0.828712	1			66	12	26	0.531771	1			66	10	27	0.515406	1
66	8	8	0.622095	1			66	12	9	0.533689	1			66	10	17	0.5021	1			66	8	26	0.548505	1			66	12	41	0.516594	1			66	10	46	0.614407	1
66	8	14	0.533274	1			66	12	14	0.65584	1			66	10	1	0.648619	1			66	8	31	0.639669	1			66	12	38	0.485401	1			66	10	38	0.548995	1
66	8	11	0.791041	1			66	12	20	0.745836	1			66	10	4	0.682507	1			66	8	32	0.667251	1			66	12	28	0.469536	1			66	10	31	0.538025	1
66	8	17	0.439701	1			66	12	5	0.702922	1			66	10	20	0.772997	1			66	8	45	0.882057	1			66	12	42	0.497923	1			66	10	39	0.670385	1
66	8	6	0.50239	1			66	12	21	0.502871	1			66	10	18	0.487754	1			66	8	35	0.555157	1			66	12	33	0.581495	1			66	10	45	0.863549	1
66	8	13	0.574712	1			66	12	18	0.615005	1			66	10	5	0.496652	1			66	8	43	0.53433	1			66	12	47	0.542138	1			66	10	48	0.530667	1
66	8	22	0.656204	1			66	12	23	0.562919	1			66	10	6	0.454132	1			66	8	47	0.617226	1			66	12	35	0.49721	1			66	10	47	0.613658	1
66	8	18	0.673169	1			66	12	13	0.710089	1			66	10	13	0.559779	1			66	8	29	0.497557	1			66	12	46	0.90232	1			66	10	26	0.651834	1
66	8	25	0.572812	1			66	12	4	0.531126	1			66	10	9	0.463965	1			66	8	39	0.749091	1			66	12	39	0.510464	1			66	10	28	0.55191	1
66	8	20	0.74427	1			66	12	12	0.669496	1			66	10	14	0.54262	1			66	8	30	0.626045	1			66	12	37	0.664162	1			66	10	32	0.573369	1
66	8	7	0.753217	1			66	12	1	0.569778	1			66	10	19	0.606141	1			66	8	27	0.527208	1			66	12	50	0.55541	1			66	10	50	0.671768	1
														66	10	24	0.715575	1			66	8	44	0.73781	1			66	12	49	0.565821	1
														66	10	12	0.563748	1			66	8	34	0.968748	1			66	12	36	0.716399	1
																					66	8	33	1.10376	1
										0.578584						0.59039															0.611223						0.578553
										0.595119						0.595892															0.581991						0.58929
Q1	0.531925						Q1	0.529405						Q1	0.526948						Q1	0.575993						Q1	0.528404						Q1	0.540312
Q3	0.667508						Q3	0.645722						Q3	0.659965						Q3	0.739812						Q3	0.663786						Q3	0.629812
IQ	0.135583						IQ	0.116317						IQ	0.133017						IQ	0.163819						IQ	0.135382						IQ	0.0894997
upper	0.870882						upper	0.820198						upper	0.85949						upper	0.98554						upper	0.86686						upper	0.764062
lower	0.328552						lower	0.354929						lower	0.327423						lower	0.330265						lower	0.32533						lower	0.406063
FALSE	FALSE	0.869022					FALSE	FALSE	0.609998					FALSE	FALSE	0.575847					FALSE	TRUE	1.5272					FALSE	TRUE	1.2855					FALSE	FALSE	0.613239
	FALSE	0.664641						FALSE	0.70504						FALSE	0.646377						FALSE	0.858969						FALSE	0.6059						FALSE	0.605011
	FALSE	0.838055						FALSE	0.491065						FALSE	0.603723						FALSE	0.820838						FALSE	0.57375						FALSE	0.561951
	TRUE	3.12029						FALSE	0.516049						FALSE	0.710566						FALSE	0.682881						FALSE	0.72813						FALSE	0.704194
	FALSE	0.759571						TRUE	1.34936						FALSE	0.59494						FALSE	0.651415						FALSE	0.662658						FALSE	0.588595
	FALSE	0.680311						FALSE	0.751608						FALSE	0.593098						FALSE	0.643572						FALSE	0.768112						FALSE	0.500466
	FALSE	0.661938						FALSE	0.522491						FALSE	0.582386						FALSE	0.60552						FALSE	0.851688						FALSE	0.677666
	FALSE	0.536073						FALSE	0.530574						FALSE	0.664041						TRUE	1.05589						FALSE	0.547187						FALSE	0.56501
	FALSE	0.741932						FALSE	0.559553						FALSE	0.55254						FALSE	0.674252						TRUE	1.0782						FALSE	0.555906
	FALSE	0.60171						FALSE	0.610778						FALSE	0.619013						FALSE	0.706442						FALSE	0.614411						FALSE	0.576346
	FALSE	0.646185						FALSE	0.567062						FALSE	0.566558						FALSE	0.88277						FALSE	0.592168						FALSE	0.545169
	FALSE	0.645728						FALSE	0.563273						FALSE	0.655927						FALSE	0.577014						FALSE	0.566927						FALSE	0.665771
	FALSE	0.652065						FALSE	0.573499						FALSE	0.621387						FALSE	0.643572						FALSE	0.51863						FALSE	0.514584
	FALSE	0.615633						FALSE	0.56168						FALSE	0.453604						FALSE	0.74407						FALSE	0.63604						FALSE	0.642615
	FALSE	0.705486						FALSE	0.553168						FALSE	0.640032						FALSE	0.619179						FALSE	0.745283						FALSE	0.622197
	FALSE	0.779762						FALSE	0.522138						FALSE	0.655138						FALSE	0.741814						FALSE	0.593213						FALSE	0.537238
	FALSE	0.857437						FALSE	0.616046						FALSE	0.465388						FALSE	0.601947						FALSE	0.549035						FALSE	0.541075
	FALSE	0.722572						FALSE	0.588022						FALSE	0.473974						FALSE	0.622196						FALSE	0.731127						FALSE	0.537829
	FALSE	0.606611						FALSE	0.49545						FALSE	0.484856						FALSE	0.744693						FALSE	0.560957						FALSE	0.426376
	FALSE	0.685402						FALSE	0.553631						FALSE	0.562851						FALSE	0.667984						FALSE	0.822811						FALSE	0.555893
	FALSE	0.588186						FALSE	0.655653						FALSE	0.58866						FALSE	0.58322						FALSE	0.600108						FALSE	0.504287
	FALSE	0.663622						FALSE	0.465407						FALSE	0.555456						FALSE	0.654297						FALSE	0.660204						FALSE	0.600701
	FALSE	0.634047						FALSE	0.547753						TRUE	0.948645						FALSE	0.583494						FALSE	0.600826						FALSE	0.618454
	FALSE	0.571547						FALSE	0.584323						FALSE	0.511583						FALSE	0.66845						FALSE	0.571873						FALSE	0.500828
	FALSE	0.737843						FALSE	0.738092						FALSE	0.508801						FALSE	0.717197						FALSE	0.601332						FALSE	0.676428
	FALSE	0.540172						FALSE	0.605014						FALSE	0.436823						FALSE	0.637311						FALSE	0.657111						FALSE	0.545907
	FALSE	0.53787						FALSE	0.555913						FALSE	0.47453						FALSE	0.672316						FALSE	0.607628						FALSE	0.494405
	FALSE	0.664641						FALSE	0.56878						FALSE	0.624112						FALSE	0.549352						FALSE	0.671599						FALSE	0.594361
	FALSE	0.529578						FALSE	0.611676						FALSE	0.663023						FALSE	0.683338						FALSE	0.540467						FALSE	0.527516
	FALSE	0.691193						FALSE	0.524031						FALSE	0.819596						FALSE	0.583131						FALSE	0.75824						FALSE	0.577314
	FALSE	0.527057						FALSE	0.486557						FALSE	0.539004						FALSE	0.619218						FALSE	0.486484						FALSE	0.58001
	FALSE	0.434719						FALSE	0.580666						FALSE	0.523236						FALSE	0.652264						FALSE	0.742991						FALSE	0.631763
	FALSE	0.474965						FALSE	0.741693						FALSE	0.626029						FALSE	0.708794						FALSE	0.482583						TRUE	0.829883
	FALSE	0.548721						FALSE	0.618667						FALSE	0.59416						FALSE	0.592161						FALSE	0.835151						FALSE	0.520877
	FALSE	0.499599						FALSE	0.571826						FALSE	0.795695						FALSE	0.615788						FALSE	0.580656						FALSE	0.628427
	FALSE	0.532708						FALSE	0.530331						FALSE	0.535439						FALSE	0.52982						FALSE	0.562329						FALSE	0.568045
	FALSE	0.476065						FALSE	0.654525						FALSE	0.678601						TRUE	1.91305						FALSE	0.49103						FALSE	0.51924
	FALSE	0.467663						FALSE	0.488774						TRUE	1.25701						FALSE	0.799589						FALSE	0.550959						FALSE	0.56669
	FALSE	0.498226						FALSE	0.509732						FALSE	0.43221						FALSE	0.549098						FALSE	0.462018						FALSE	0.620289
	FALSE	0.716024						FALSE	0.494772						FALSE	0.444745						FALSE	0.518761						FALSE	0.541519						FALSE	0.647902
	FALSE	0.438021						FALSE	0.661786						FALSE	0.512667						FALSE	0.58221						FALSE	0.661659						FALSE	0.742789
	FALSE	0.46835						FALSE	0.778928						FALSE	0.615391						FALSE	0.635542						FALSE	0.537606						FALSE	0.49984
	FALSE	0.447471						FALSE	0.44771						FALSE	0.60547						FALSE	0.879615						FALSE	0.47219						FALSE	0.621444
	FALSE	0.75912						FALSE	0.583378						FALSE	0.815659						TRUE	1.11341						FALSE	0.498528						FALSE	0.48092
	TRUE	0.892408						FALSE	0.463797						FALSE	0.668057						FALSE	0.650857						FALSE	0.699836						FALSE	0.613241
	FALSE	0.57788						FALSE	0.511168						FALSE	0.661311						FALSE	0.637828						FALSE	0.557215						FALSE	0.612883
	FALSE	0.688715						FALSE	0.590325						FALSE	0.646005						FALSE	0.651709						FALSE	0.471532						FALSE	0.581766
	FALSE	0.665621						FALSE	0.731061						FALSE	0.549437						FALSE	0.631892						FALSE	0.477042						FALSE	0.731091
	FALSE	0.60221						TRUE	0.978271						FALSE	0.600391						FALSE	0.895351						FALSE	0.678722						FALSE	0.556257
	FALSE	0.698962						FALSE	0.580506						FALSE	0.611816						FALSE	0.638661						FALSE	0.601429						FALSE	0.522032
	FALSE	0.632324						FALSE	0.499592						FALSE	0.749002						FALSE	0.962638						FALSE	0.505512						FALSE	0.563039
	FALSE	0.519501						FALSE	0.516056						FALSE	0.549819						TRUE	1.00417						FALSE	0.501319						FALSE	0.507356
	FALSE	0.604008						FALSE	0.52011						FALSE	0.523375						FALSE	0.569909						FALSE	0.574421						TRUE	0.975361
	FALSE	0.515579						FALSE	0.55705						FALSE	0.474755						FALSE	0.646685						FALSE	0.625917						FALSE	0.614874
	FALSE	0.57863						FALSE	0.500528						FALSE	0.524118						FALSE	0.583137						FALSE	0.499495						FALSE	0.594735
	FALSE	0.546614						FALSE	0.562828						FALSE	0.681583						FALSE	0.779301						FALSE	0.584913						FALSE	0.610546
	FALSE	0.653257						FALSE	0.529537						FALSE	0.652168						FALSE	0.575474						FALSE	0.665056						FALSE	0.557664
	FALSE	0.519497						FALSE	0.818227						FALSE	0.557517						FALSE	0.628864						FALSE	0.503053						FALSE	0.479234
	FALSE	0.607245						FALSE	0.669908						FALSE	0.607236						TRUE	1.58362						FALSE	0.502828						FALSE	0.548938
	FALSE	0.620229						FALSE	0.622409						FALSE	0.614835						FALSE	0.619931						FALSE	0.640272						FALSE	0.475825
	FALSE	0.524967						FALSE	0.677529						FALSE	0.580285						FALSE	0.714768						FALSE	0.708502						FALSE	0.55063
	FALSE	0.522954						FALSE	0.634568						FALSE	0.605086						FALSE	0.459598						FALSE	0.527371						FALSE	0.702918
	FALSE	0.536525						FALSE	0.543194						FALSE	0.757135						FALSE	0.573608						FALSE	0.75332						FALSE	0.514879
	FALSE	0.544455						FALSE	0.53507						TRUE	0.97201						FALSE	0.519516						FALSE	0.520906						FALSE	0.682543
	FALSE	0.580248						FALSE	0.57078						FALSE	0.663433						FALSE	0.815633						FALSE	0.481592						FALSE	0.507531
	FALSE	0.489444						FALSE	0.725863						FALSE	0.642398						FALSE	0.587801						FALSE	0.531501						TRUE	0.813197
	FALSE	0.460326						FALSE	0.529008						FALSE	0.581318						FALSE	0.499494						FALSE	0.713651						FALSE	0.585945
	FALSE	0.553262						FALSE	0.558864						FALSE	0.640002						FALSE	0.514711						FALSE	0.52062						FALSE	0.550856
	TRUE	0.882597						FALSE	0.507962						TRUE	0.902646						FALSE	0.538748						FALSE	0.619352						FALSE	0.494615
	FALSE	0.615892						FALSE	0.572706						FALSE	0.497984						FALSE	0.465963						FALSE	0.589926						FALSE	0.541652
	FALSE	0.536149						FALSE	0.500988						FALSE	0.632331						FALSE	0.706374						FALSE	0.570045						FALSE	0.550136
	FALSE	0.557443						FALSE	0.61986						FALSE	0.743438						FALSE	0.835761						FALSE	0.541641						FALSE	0.629162
	FALSE	0.475969						FALSE	0.56065						FALSE	0.640584						FALSE	0.482717						FALSE	0.519352						FALSE	0.596629
	FALSE	0.473745						FALSE	0.654091						TRUE	1.00114						FALSE	0.541689						FALSE	0.7488						FALSE	0.741223
	FALSE	0.555782						FALSE	0.600576						FALSE	0.476584						FALSE	0.6252						FALSE	0.837906						FALSE	0.583303
	FALSE	0.547004						FALSE	0.570514						FALSE	0.704204						FALSE	0.576512						FALSE	0.549067						FALSE	0.594759
	FALSE	0.554747						FALSE	0.64715						FALSE	0.702732						FALSE	0.544419						FALSE	0.698285						FALSE	0.534884
	FALSE	0.582896						FALSE	0.547891						FALSE	0.569869						FALSE	0.566568						FALSE	0.656355						FALSE	0.577165
	FALSE	0.622188						FALSE	0.553041						FALSE	0.472932						FALSE	0.522232						FALSE	0.664968						FALSE	0.633826
	FALSE	0.501388						FALSE	0.459787						FALSE	0.568139						FALSE	0.556291						FALSE	0.534423						FALSE	0.597853
	FALSE	0.620466						FALSE	0.645246						FALSE	0.453852						FALSE	0.492084						FALSE	0.582998						FALSE	0.665765
	FALSE	0.746462						FALSE	0.567627						FALSE	0.464798						FALSE	0.6662						FALSE	0.551556						FALSE	0.645849
	FALSE	0.438507						FALSE	0.806262						FALSE	0.640106						FALSE	0.754733						FALSE	0.543994						FALSE	0.706916
	FALSE	0.602878						FALSE	0.518656						FALSE	0.540694						FALSE	0.592025						FALSE	0.630915						FALSE	0.676288
	FALSE	0.602908						FALSE	0.686382						FALSE	0.790297						FALSE	0.828712						FALSE	0.531771						FALSE	0.515406
	FALSE	0.622095						FALSE	0.533689						FALSE	0.5021						FALSE	0.548505						FALSE	0.516594						FALSE	0.614407
	FALSE	0.533274						FALSE	0.65584						FALSE	0.648619						FALSE	0.639669						FALSE	0.485401						FALSE	0.548995
	FALSE	0.791041						FALSE	0.745836						FALSE	0.682507						FALSE	0.667251						FALSE	0.469536						FALSE	0.538025
	FALSE	0.439701						FALSE	0.702922						FALSE	0.772997						FALSE	0.882057						FALSE	0.497923						FALSE	0.670385
	FALSE	0.50239						FALSE	0.502871						FALSE	0.487754						FALSE	0.555157						FALSE	0.581495						TRUE	0.863549
	FALSE	0.574712						FALSE	0.615005						FALSE	0.496652						FALSE	0.53433						FALSE	0.542138						FALSE	0.530667
	FALSE	0.656204						FALSE	0.562919						FALSE	0.454132						FALSE	0.617226						FALSE	0.49721						FALSE	0.613658
	FALSE	0.673169						FALSE	0.710089						FALSE	0.559779						FALSE	0.497557						TRUE	0.90232						FALSE	0.651834
	FALSE	0.572812						FALSE	0.531126						FALSE	0.463965						FALSE	0.749091						FALSE	0.510464						FALSE	0.55191
	FALSE	0.74427						FALSE	0.669496						FALSE	0.54262						FALSE	0.626045						FALSE	0.664162						FALSE	0.573369
	FALSE	0.753217						FALSE	0.569778						FALSE	0.606141						FALSE	0.527208						FALSE	0.55541						FALSE	0.671768
															FALSE	0.715575						FALSE	0.73781						FALSE	0.565821
															FALSE	0.563748						FALSE	0.968748						FALSE	0.716399
																						TRUE	1.10376
		0.600616							0.586852							0.593111							0.64683							0.596453

[truncated: 2 more sheets: 67m, 68m]
