# Supplementary material for: Perceptual-Semantic Congruency Facilitates Semantic Discrimination of Thermal Qualities
Source: Front Psychol. 2017 Dec 6;8:2113. doi: 10.3389/fpsyg.2017.02113 (PMC5724365; doi:10.3389/fpsyg.2017.02113)
Supplement: Supplementary file 1 [file DataSheet1.ZIP › Data Sheet/thermal rating_all.xlsx]

## Sheet: 56-s(1)
例、
	とても冷たい	冷たい	少し冷たい	なし	少し温かい	温かい	とても温かい
○○				✔
	1	2	3	4	5	6	7
	とても冷たい	冷たい	少し冷たい	なし	少し温かい	温かい	とても温かい
水			✔						3		1.88	6.36
氷		✔							2
北極	✔								1
冬		✔							2
凍傷	✔								1
スケート		✔							2
雪合戦		✔							2
冷やす		✔							2
吹雪	✔								1
しもやけ	✔								1
北風		✔							2
凍土		✔							2
氷点		✔							2
寒い		✔							2
冷蔵庫		✔							2
雪祭り		✔							2
風邪				✔					4
寒帯		✔							2
北海道			✔						3
ロシア		✔							2
氷山	✔								1
氷柱	✔								1
真冬日		✔							2
絶対零度		✔							2
極寒	✔								1
火						✔			6
炎							✔		7
太陽							✔		7
夏						✔			6
火傷							✔		7
花火							✔		7
日光浴					✔				5
焼く							✔		7
マグマ							✔		7
日焼け						✔			6
熱風						✔			6
砂漠						✔			6
沸点							✔		7
暖かい						✔			6
オーブン						✔			6
火祭り							✔		7
熱中症						✔			6
熱帯						✔			6
沖縄					✔				5
ブラジル						✔			6
赤道						✔			6
火柱							✔		7
真夏日						✔			6
発火点							✔		7
灼熱							✔		7

## Sheet: 58-s(1)
例、
	とても温かい	温かい	少し温かい	なし	少し冷たい	冷たい	とても冷たい
○○				✔
	7	6	5	4	3	2	1
	とても温かい	温かい	少し温かい	なし	少し冷たい	冷たい	とても冷たい
水						✔			2		1.48	6.8
氷							✔		1
北極							✔		1
冬						✔			2
凍傷							✔		1
スケート						✔			2
雪合戦						✔			2
冷やす						✔			2
吹雪							✔		1
しもやけ							✔		1
北風						✔			2
凍土							✔		1
氷点							✔		1
寒い						✔			2
冷蔵庫						✔			2
雪祭り						✔			2
風邪					✔				3
寒帯							✔		1
北海道						✔			2
ロシア							✔		1
氷山							✔		1
氷柱							✔		1
真冬日							✔		1
絶対零度							✔		1
極寒							✔		1
火		✔							6
炎	✔								7
太陽	✔								7
夏		✔							6
火傷	✔								7
花火	✔								7
日光浴		✔							6
焼く	✔								7
マグマ	✔								7
日焼け	✔								7
熱風	✔								7
砂漠	✔								7
沸点	✔								7
暖かい		✔							6
オーブン	✔								7
火祭り	✔								7
熱中症	✔								7
熱帯	✔								7
沖縄		✔							6
ブラジル	✔								7
赤道	✔								7
火柱	✔								7
真夏日	✔								7
発火点	✔								7
灼熱	✔								7

## Sheet: 59-s
例、
	とても冷たい	冷たい	少し冷たい	なし	少し温かい	温かい	とても温かい
○○				✔
	1	2	3	4	5	6	7
	とても冷たい	冷たい	少し冷たい	なし	少し温かい	温かい	とても温かい
火						✔			6		1.6	6.44
炎							✔		7
太陽						✔			6
夏							✔		7
火傷							✔		7
花火						✔			6
日光浴						✔			6
焼く						✔			6
マグマ							✔		7
日焼け						✔			6
熱風							✔		7
砂漠							✔		7
沸点							✔		7
暖かい					✔				5
オーブン						✔			6
火祭り						✔			6
熱中症						✔			6
熱帯						✔			6
沖縄						✔			6
ブラジル						✔			6
赤道							✔		7
火柱							✔		7
真夏日							✔		7
発火点							✔		7
灼熱							✔		7
水			✔						3
氷		✔							2
北極	✔								1
冬		✔							2
凍傷	✔								1
スケート		✔							2
雪合戦		✔							2
冷やす		✔							2
吹雪	✔								1
しもやけ		✔							2
北風		✔							2
凍土	✔								1
氷点	✔								1
寒い		✔							2
冷蔵庫		✔							2
雪祭り		✔							2
風邪		✔							2
寒帯	✔								1
北海道		✔							2
ロシア	✔								1
氷山	✔								1
氷柱	✔								1
真冬日	✔								1
絶対零度		✔							2
極寒	✔								1

## Sheet: 60-s
例、
	とても温かい	温かい	少し温かい	なし	少し冷たい	冷たい	とても冷たい
○○				✔
	7	6	5	4	3	2	1
	とても温かい	温かい	少し温かい	なし	少し冷たい	冷たい	とても冷たい
火		✔							6		1.68	6.56
炎	✔								7
太陽		✔							6
夏	✔								7
火傷	✔								7
花火		✔							6
日光浴		✔							6
焼く	✔								7
マグマ	✔								7
日焼け	✔								7
熱風		✔							6
砂漠	✔								7
沸点	✔								7
暖かい			✔						5
オーブン	✔								7
火祭り		✔							6
熱中症	✔								7
熱帯	✔								7
沖縄			✔						5
ブラジル		✔							6
赤道	✔								7
火柱	✔								7
真夏日	✔								7
発火点	✔								7
灼熱	✔								7
水				✔					4
氷						✔			2
北極							✔		1
冬						✔			2
凍傷							✔		1
スケート						✔			2
雪合戦					✔				3
冷やす						✔			2
吹雪							✔		1
しもやけ							✔		1
北風						✔			2
凍土							✔		1
氷点							✔		1
寒い						✔			2
冷蔵庫						✔			2
雪祭り						✔			2
風邪					✔				3
寒帯						✔			2
北海道						✔			2
ロシア							✔		1
氷山							✔		1
氷柱							✔		1
真冬日							✔		1
絶対零度							✔		1
極寒							✔		1

## Sheet: 56-l(2)
例、
	とても冷たい	冷たい	少し冷たい	なし	少し温かい	温かい	とても温かい
○○				✔
	1	2	3	4	5	6	7
	とても冷たい	冷たい	少し冷たい	なし	少し温かい	温かい	とても温かい
1			✔						3		1.92	6.28
2		✔							2
3	✔								1
4		✔							2
5	✔								1
6		✔							2
7			✔						3
8		✔							2
9	✔								1
10		✔							2
11			✔						3
12	✔								1
13	✔								1
14		✔							2
15		✔							2
16		✔							2
17		✔							2
18		✔							2
19			✔						3
20			✔						3
21	✔								1
22	✔								1
23		✔							2
24	✔								2
25	✔								2
26						✔			6
27							✔		7
28						✔			6
29							✔		7
30							✔		7
31						✔			6
32						✔			6
33						✔			6
34							✔		7
35							✔		7
36						✔			6
37						✔			6
38							✔		7
39					✔				5
40						✔			6
41							✔		7
42							✔		7
43						✔			6
44					✔				5
45						✔			6
46						✔			6
47						✔			6
48					✔				5
49							✔		7
50							✔		7

## Sheet: 58-l(2)
例、
	とても温かい	温かい	少し温かい	なし	少し冷たい	冷たい	とても冷たい
○○				✔
	7	6	5	4	3	2	1
	とても温かい	温かい	少し温かい	なし	少し冷たい	冷たい	とても冷たい
1		✔							6		1.6	6.48
2	✔								7
3		✔							6
4	✔								7
5	✔								7
6			✔						5
7		✔							6
8		✔							6
9	✔								7
10	✔								7
11		✔							6
12		✔							6
13	✔								7
14		✔							6
15	✔								7
16	✔								7
17	✔								7
18		✔							6
19		✔							6
20		✔							6
21	✔								7
22	✔								7
23		✔							6
24	✔								7
25	✔								7
26					✔				3
27						✔			2
28							✔		1
29						✔			2
30							✔		1
31					✔				3
32					✔				3
33						✔			2
34							✔		1
35							✔		1
36						✔			2
37							✔		1
38							✔		1
39							✔		1
40						✔			2
41						✔			2
42							✔		1
43							✔		1
44						✔			2
45							✔		1
46							✔		1
47						✔			2
48						✔			2
49							✔		1
50							✔		1

## Sheet: 59-l
例、
	とても冷たい	冷たい	少し冷たい	なし	少し温かい	温かい	とても温かい
○○				✔
	1	2	3	4	5	6	7
	とても冷たい	冷たい	少し冷たい	なし	少し温かい	温かい	とても温かい
1						✔			6		1.96	6.36
2							✔		7
3						✔			6
4							✔		7
5							✔		7
6			✔						3
7							✔		7
8							✔		7
9							✔		7
10							✔		7
11					✔				6
12							✔		7
13							✔		7
14						✔			6
15						✔			6
16						✔			6
17							✔		7
18						✔			6
19						✔			6
20						✔			6
21							✔		7
22						✔			6
23						✔			6
24						✔			6
25							✔		7
26			✔						3
27		✔							2
28	✔								1
29		✔							2
30	✔								1
31		✔							2
32			✔						3
33		✔							2
34	✔								1
35		✔							2
36		✔							2
37	✔								1
38		✔							2
39		✔							2
40			✔						3
41			✔						3
42	✔								1
43	✔								1
44		✔							2
45					✔				5
46		✔							2
47		✔							2
48		✔							2
49	✔								1
50	✔								1

## Sheet: 60-l
例、
	とても温かい	温かい	少し温かい	なし	少し冷たい	冷たい	とても冷たい
○○				✔
	7	6	5	4	3	2	1
	とても温かい	温かい	少し温かい	なし	少し冷たい	冷たい	とても冷たい
1					✔				3		1.6	6.6
2						✔			2
3							✔		1
4							✔		1
5							✔		1
6						✔			2
7						✔			2
8						✔			2
9							✔		1
10							✔		1
11					✔				2
12							✔		1
13						✔			2
14							✔		1
15						✔			2
16				✔					4
17							✔		1
18							✔		1
19					✔				3
20						✔			2
21							✔		1
22							✔		1
23							✔		1
24							✔		1
25							✔		1
26			✔						5
27		✔							6
28		✔							6
29	✔								7
30	✔								7
31		✔							6
32	✔								7
33	✔								7
34	✔								7
35	✔								7
36		✔							6
37	✔								7
38	✔								7
39		✔							6
40	✔								7
41	✔								7
42	✔								7
43	✔								7
44		✔							6
45	✔								7
46			✔						5
47	✔								7
48	✔								7
49	✔								7
50	✔								7

## Sheet: total
s			l
1.88	6.36		1.92	6.28
1.48	6.8		1.6	6.48
1.6	6.44		1.96	6.36
1.68	6.56		1.6	6.6
sd
0.168127	0.191833		0.196977	0.14
avg
1.66	6.54		1.77	6.43

## Sheet: 61s
例、
	とても温かい	温かい	少し温かい	なし	少し冷たい	冷たい	とても冷たい
○○				✔
	7	6	5	4	3	2	1
	とても温かい	温かい	少し温かい	なし	少し冷たい	冷たい	とても冷たい
火		✔							6		2	6.76
炎	✔								7
太陽	✔								7
夏	✔								7
火傷	✔								7
花火	✔								7
日光浴		✔							6
焼く	✔								7
マグマ	✔								7
日焼け		✔							6
熱風	✔								7
砂漠	✔								7
沸点	✔								7
暖かい		✔							6
オーブン	✔								7
火祭り		✔							6
熱中症	✔								7
熱帯	✔								7
沖縄		✔							6
ブラジル	✔								7
赤道	✔								7
火柱	✔								7
真夏日	✔								7
発火点	✔								7
灼熱	✔								7
水					✔				3
氷							✔		1
北極							✔		1
冬						✔			2
凍傷							✔		1
スケート					✔				3
雪合戦					✔				3
冷やす					✔				3
吹雪							✔		1
しもやけ					✔				3
北風					✔				3
凍土					✔				3
氷点						✔			2
寒い					✔				3
冷蔵庫					✔				3
雪祭り					✔				3
風邪					✔				3
寒帯							✔		1
北海道						✔			2
ロシア							✔		1
氷山							✔		1
氷柱							✔		1
真冬日							✔		1
絶対零度							✔		1
極寒							✔		1

[truncated: 17 more sheets: 62s, 63s, 64s, 61-l, 62-l, 63-l, 64-l, total (2), 65s, 66s, 67s, 68s, 65-l, 66-l, 67-l, 68-l, total (3)]
