# Supplementary material for: Perceptual-Semantic Congruency Facilitates Semantic Discrimination of Thermal Qualities
Source: Front Psychol. 2017 Dec 6;8:2113. doi: 10.3389/fpsyg.2017.02113 (PMC5724365; doi:10.3389/fpsyg.2017.02113)
Supplement: Supplementary file 1 [file DataSheet1.ZIP › Data Sheet/word_data.xlsm]

## Sheet: 1
56	1	24	1.25891	1		56	5	22	0.703958	1		56	3	24	0.853666	1				56	1	49	0.854754	1		56	5	31	0.713003	1		56	3	48	0.701378	1
56	1	23	0.961241	1		56	5	8	0.640253	1		56	3	21	0.624935	1				56	1	48	0.69352	1		56	5	48	0.568726	1		56	3	34	0.588542	1
56	1	12	0.926963	1		56	5	1	0.562957	1		56	3	3	0.567187	1				56	1	39	0.595008	1		56	5	38	0.660853	1		56	3	35	0.502587	1
56	1	14	0.800539	1		56	5	20	0.676507	1		56	3	4	0.571014	1				56	1	42	0.631878	1		56	5	29	0.478611	1		56	3	36	0.511078	1
56	1	4	0.546802	1		56	5	2	0.511958	1		56	3	22	0.650963	1				56	1	44	0.721272	1		56	5	34	0.532393	1		56	3	28	0.49327	1
56	1	7	0.798256	1		56	5	5	0.649809	1		56	3	13	0.642946	1				56	1	50	0.751488	1		56	5	47	0.465528	1		56	3	32	0.822596	1
56	1	18	0.849074	1		56	5	4	0.634162	1		56	3	20	0.633897	1				56	1	36	0.593089	1		56	5	37	0.687271	1		56	3	26	0.502268	1
56	1	11	0.634204	1		56	5	25	0.525558	1		56	3	16	0.664816	1				56	1	46	0.708542	1		56	5	33	0.516222	1		56	3	43	0.525319	1
56	1	25	0.614149	1		56	5	6	0.583427	1		56	3	8	0.591655	1				56	1	34	0.827885	1		56	5	40	0.525945	1		56	3	30	0.647612	1
56	1	2	0.505081	1		56	5	3	0.613518	1		56	3	2	0.777592	1				56	1	37	1.01115	1		56	5	45	0.475132	1		56	3	41	0.699457	1
56	1	5	0.643449	1		56	5	7	0.577071	1		56	3	15	0.651299	1				56	1	38	0.733322	1		56	5	41	0.613521	1		56	3	38	0.789899	1
56	1	10	0.647538	1		56	5	14	0.465524	1		56	3	1	0.745676	1				56	1	33	0.617408	1		56	5	32	0.701464	1		56	3	45	0.548503	1
56	1	19	0.619353	1		56	5	18	0.563178	1		56	3	6	0.685185	1				56	1	31	0.592295	1		56	5	26	0.573277	1		56	3	40	0.571007	1
56	1	8	0.529725	1		56	5	24	0.860503	1		56	3	7	0.679047	1				56	1	26	0.525027	1		56	5	30	0.589312	1		56	3	37	0.683612	1
56	1	16	0.674616	1		56	5	12	0.653502	1		56	3	14	0.551851	1				56	1	41	0.659051	1		56	5	27	0.487582	1		56	3	31	0.658976	1
56	1	15	0.641217	1		56	5	16	0.564935	1		56	3	11	1.1918	1				56	1	40	0.633361	1		56	5	46	0.629784	1		56	3	33	0.722107	1
56	1	3	0.564073	1		56	5	19	0.535758	1		56	3	19	0.561753	1				56	1	28	0.475727	1		56	5	42	0.53708	1		56	3	47	0.591655	1
56	1	22	0.629273	1		56	5	15	0.566891	1		56	3	5	0.662546	1				56	1	45	0.647106	1		56	5	49	0.457819	1		56	3	50	0.602377	1
56	1	21	0.669773	1		56	5	10	0.542238	1		56	3	9	0.667927	1				56	1	27	0.627082	1		56	5	28	0.528269	1		56	3	39	0.60317	1
56	1	6	2.16947	1		56	5	11	0.553218	1		56	3	12	0.688339	1				56	1	47	0.616964	1		56	5	36	0.564935	1		56	3	42	0.582421	1
56	1	13	0.628634	1		56	5	21	0.8872	1		56	3	25	0.632355	1				56	1	43	0.594198	1		56	5	39	0.47809	1		56	3	29	0.532667	1
56	1	17	1.05496	1		56	5	9	0.533485	1		56	3	18	0.621467	1				56	1	35	0.883667	1		56	5	44	0.559971	1		56	3	49	0.821921	1
56	1	9	0.723782	1		56	5	23	0.734193	1		56	3	17	1.20863	1				56	1	30	0.665935	1		56	5	43	0.524339	1		56	3	27	0.526102	1
56	1	20	0.757212	1		56	5	13	0.512098	1		56	3	10	0.822983	1				56	1	32	0.952797	1		56	5	35	0.529447	1		56	3	44	0.693903	1
56	1	1	0.622839	1		56	6	23	0.604223	1		56	4	3	0.522352	1				56	1	29	0.585634	1		56	6	32	0.768007	1		56	3	46	0.709268	1
56	2	11	1.08513	1		56	6	12	0.652366	1		56	4	11	0.499469	1				56	2	27	0.600714	1		56	6	30	0.535396	1		56	4	38	0.679622	1
56	2	16	0.663546	1		56	6	4	0.555354	1		56	4	12	0.645501	1				56	2	41	0.77706	1		56	6	48	0.49836	1		56	4	28	0.509871	1
56	2	7	0.600305	1		56	6	20	0.721133	1		56	4	16	0.690699	1				56	2	50	0.611926	1		56	6	47	0.582401	1		56	4	39	0.52289	1
56	2	4	0.571561	1		56	6	11	0.534613	1		56	4	14	0.61061	1				56	2	48	0.561749	1		56	6	33	0.512414	1		56	4	49	0.54501	1
56	2	23	0.885243	1		56	6	6	0.686946	1		56	4	25	0.634318	1				56	2	32	0.779365	1		56	6	26	0.481933	1		56	4	29	0.544428	1
56	2	14	0.54142	1		56	6	3	0.732221	1		56	4	6	0.61475	1				56	2	39	0.500397	1		56	6	27	0.501886	1		56	4	42	0.690307	1
56	2	25	0.688102	1		56	6	16	0.609146	1		56	4	13	0.523158	1				56	2	44	0.521517	1		56	6	28	0.462932	1		56	4	46	0.785464	1
56	2	20	0.69194	1		56	6	21	0.685662	1		56	4	24	0.622228	1				56	2	26	0.49647	1		56	6	41	0.598702	1		56	4	35	0.699544	1
56	2	1	0.677466	1		56	6	18	0.850075	1		56	4	8	0.496524	1				56	2	28	0.47291	1		56	6	29	0.487416	1		56	4	32	0.60816	1
56	2	21	0.521772	1		56	6	7	0.651488	1		56	4	10	0.854692	1				56	2	34	0.794661	1		56	6	49	0.543262	1		56	4	27	0.615146	1
56	2	15	0.677563	1		56	6	19	0.623177	1		56	4	4	0.65629	1				56	2	43	0.691273	1		56	6	35	0.449437	1		56	4	43	0.538841	1
56	2	24	0.790832	1		56	6	22	0.648515	1		56	4	20	0.776806	1				56	2	35	0.6609	1		56	6	45	0.592024	1		56	4	41	0.888764	1
56	2	2	0.765832	1		56	6	15	1.06139	1		56	4	2	0.602497	1				56	2	47	0.68168	1		56	6	38	0.807571	1		56	4	37	0.750159	1
56	2	10	0.762855	1		56	6	14	0.558347	1		56	4	1	0.567368	1				56	2	45	0.653009	1		56	6	34	0.614976	1		56	4	31	0.600972	1
56	2	5	0.973109	1		56	6	8	0.533089	1		56	4	18	0.687118	1				56	2	46	0.583777	1		56	6	50	0.581662	1		56	4	47	0.606968	1
56	2	22	0.758336	1		56	6	25	0.55455	1		56	4	9	0.665739	1				56	2	42	0.556258	1		56	6	42	0.533846	1		56	4	33	0.557849	1
56	2	8	0.565243	1		56	6	13	0.469165	1		56	4	5	0.720503	1				56	2	49	0.542672	1		56	6	43	0.487162	1		56	4	26	0.593871	1
56	2	19	0.608295	1		56	6	2	0.468475	1		56	4	7	0.627043	1				56	2	37	0.826059	1		56	6	36	0.488589	1		56	4	34	0.606119	1
56	2	6	0.605299	1		56	6	9	0.45004	1		56	4	22	0.60563	1				56	2	31	0.532726	1		56	6	31	0.540423	1		56	4	45	0.561726	1
56	2	9	0.658332	1		56	6	24	0.604909	1		56	4	19	0.688804	1				56	2	38	0.519156	1		56	6	39	0.42761	1		56	4	30	0.567943	1
56	2	3	0.692268	1		56	6	5	0.555658	1		56	4	15	0.690631	1				56	2	29	0.606703	1		56	6	37	0.640702	1		56	4	40	0.580764	1
56	2	18	0.67733	1		56	6	10	0.633955	1		56	4	23	0.921744	1				56	2	40	0.671261	1		56	6	46	0.565507	1		56	4	44	0.507276	1
56	2	12	0.638573	1		56	9	16	0.508486	1		56	11	11	0.642822	1				56	2	36	0.807721	1		56	6	40	0.502382	1		56	4	48	0.562197	1
56	7	22	0.562846	1		56	9	17	0.553139	1		56	11	6	0.766355	1				56	2	30	0.828327	1		56	9	36	0.573166	1		56	4	36	0.580166	1
56	7	3	0.565168	1		56	9	19	0.677398	1		56	11	12	0.641431	1				56	2	33	0.588051	1		56	9	43	0.533777	1		56	4	50	0.63826	1
56	7	16	0.689494	1		56	9	4	0.516524	1		56	11	3	0.656719	1				56	7	44	0.704616	1		56	9	41	0.638487	1		56	11	48	0.620754	1
56	7	20	0.626815	1		56	9	13	0.589655	1		56	11	4	0.54986	1				56	7	35	0.666043	1		56	9	42	0.615891	1		56	11	34	0.602487	1
56	7	8	0.509105	1		56	9	3	0.478547	1		56	11	9	0.688446	1				56	7	34	0.580891	1		56	9	49	0.571515	1		56	11	39	0.507384	1
56	7	11	0.577349	1		56	9	20	0.586428	1		56	11	19	0.562252	1				56	7	30	0.612055	1		56	9	27	0.475432	1		56	11	38	0.630007	1
56	7	10	0.559653	1		56	9	10	0.507473	1		56	11	13	0.523931	1				56	7	26	0.536779	1		56	9	34	0.530319	1		56	11	36	0.622717	1
56	7	21	0.751785	1		56	9	2	0.497183	1		56	11	5	0.595922	1				56	7	29	0.506464	1		56	9	35	0.51528	1		56	11	31	0.5266	1
56	7	18	0.57072	1		56	9	21	0.663293	1		56	11	21	0.642624	1				56	7	39	0.588178	1		56	9	48	0.527415	1		56	11	50	0.696557	1
56	7	1	0.536225	1		56	9	11	0.518676	1		56	11	15	0.5783	1				56	7	31	0.666288	1		56	9	44	0.561226	1		56	11	35	0.552802	1
56	7	15	0.533943	1		56	9	5	0.602608	1		56	11	20	0.696863	1				56	7	45	0.61502	1		56	9	39	0.48669	1		56	11	46	0.576525	1
56	7	19	0.676691	1		56	9	6	0.526687	1		56	11	14	0.584425	1				56	7	28	0.533535	1		56	9	31	0.480825	1		56	11	27	0.554991	1
56	7	9	0.579273	1		56	9	22	0.490134	1		56	11	17	0.988349	1				56	7	38	0.578157	1		56	9	37	0.612055	1		56	11	32	0.632327	1
56	7	5	0.579269	1		56	9	8	0.647556	1		56	11	10	0.592393	1				56	7	36	0.650425	1		56	9	30	0.667694	1		56	11	49	0.556361	1
56	7	6	0.594275	1		56	9	25	0.537748	1		56	11	22	0.709922	1				56	7	48	0.551556	1		56	9	28	0.541469	1		56	11	29	0.562337	1
56	7	17	0.605677	1		56	9	15	0.793735	1		56	11	24	0.670953	1				56	7	32	0.513113	1		56	9	33	0.529803	1		56	11	30	0.6131	1
56	7	24	0.641411	1		56	9	18	0.530579	1		56	11	1	0.68463	1				56	7	47	0.535235	1		56	9	32	0.727308	1		56	11	37	0.640376	1
56	7	7	0.73486	1		56	9	14	0.469828	1		56	11	18	0.730271	1				56	7	33	0.725955	1		56	9	46	0.701345	1		56	11	45	0.521957	1
56	7	12	0.689266	1		56	9	12	0.64779	1		56	11	7	0.737949	1				56	7	46	0.622682	1		56	9	38	1.17555	1		56	11	26	0.533606	1
56	7	23	0.612518	1		56	9	7	0.622833	1		56	11	8	0.570893	1				56	7	49	0.629042	1		56	9	26	0.600515	1		56	11	41	0.631527	1
56	7	14	0.573605	1		56	9	1	0.544577	1		56	11	2	0.649541	1				56	7	50	0.586168	1		56	9	50	0.52946	1		56	11	28	0.460348	1
56	7	2	0.610471	1		56	9	24	0.691699	1		56	11	25	0.638076	1				56	7	41	0.604106	1		56	9	47	0.538373	1		56	11	33	0.492279	1
56	7	13	0.567194	1		56	9	9	0.556624	1		56	11	16	0.538089	1				56	7	27	0.553945	1		56	9	45	0.553077	1		56	11	40	0.546025	1
56	7	4	0.489713	1		56	10	6	0.586473	1		56	12	15	0.771893	1				56	7	42	0.560357	1		56	9	29	0.475988	1		56	11	47	0.617456	1
56	8	9	0.654362	1		56	10	11	0.526501	1		56	12	5	0.544968	1				56	7	37	0.621142	1		56	10	50	0.618462	1		56	11	43	0.538732	1
56	8	23	0.681999	1		56	10	17	0.52311	1		56	12	21	0.659195	1				56	7	43	0.558832	1		56	10	31	0.476997	1		56	11	42	0.633005	1
56	8	6	0.599485	1		56	10	2	0.646899	1		56	12	13	0.563308	1				56	7	40	0.571259	1		56	10	29	0.526655	1		56	12	45	0.719514	1
56	8	5	0.639613	1		56	10	3	0.649911	1		56	12	9	0.488154	1				56	8	47	0.710277	1		56	10	37	0.553941	1		56	12	43	0.514515	1
56	8	14	0.594718	1		56	10	5	0.679479	1		56	12	8	0.61395	1				56	8	29	0.574539	1		56	10	42	0.597182	1		56	12	41	0.530509	1
56	8	25	1.26499	1		56	10	10	0.566104	1		56	12	14	0.576649	1				56	8	44	0.521942	1		56	10	27	0.600278	1		56	12	30	0.659195	1
56	8	11	0.695844	1		56	10	23	0.712283	1		56	12	10	0.559489	1				56	8	26	0.61772	1		56	10	36	0.54056	1		56	12	42	0.48083	1
56	8	15	0.664221	1		56	10	4	0.445957	1		56	12	17	0.489776	1				56	8	49	0.679685	1		56	10	46	0.554927	1		56	12	50	0.53473	1
56	8	20	0.616946	1		56	10	7	0.699079	1		56	12	23	0.602637	1				56	8	38	0.605625	1		56	10	49	0.535639	1		56	12	44	0.537316	1
56	8	18	0.72598	1		56	10	16	0.534896	1		56	12	6	0.512625	1				56	8	46	0.56553	1		56	10	40	0.534896	1		56	12	46	0.557851	1
56	8	22	0.615113	1		56	10	24	0.645083	1		56	12	18	0.516082	1				56	8	36	0.555862	1		56	10	44	0.504243	1		56	12	29	0.589718	1
56	8	19	0.674007	1		56	10	22	0.727973	1		56	12	16	0.571723	1				56	8	33	0.559305	1		56	10	30	0.56556	1		56	12	47	0.538477	1
56	8	12	0.642385	1		56	10	19	0.641446	1		56	12	20	0.50839	1				56	8	50	0.522192	1		56	10	41	0.584115	1		56	12	37	0.545793	1
56	8	8	0.571865	1		56	10	21	0.635559	1		56	12	12	0.866621	1				56	8	43	0.571821	1		56	10	45	0.489427	1		56	12	32	0.540764	1
56	8	21	0.527103	1		56	10	9	0.542015	1		56	12	4	0.605682	1				56	8	41	0.621111	1		56	10	28	0.506195	1		56	12	34	0.532786	1
56	8	24	0.637389	1		56	10	18	0.535429	1		56	12	24	0.549768	1				56	8	34	0.551488	1		56	10	48	0.581482	1		56	12	48	0.884059	1
56	8	4	0.504488	1		56	10	15	0.56555	1		56	12	22	0.500816	1				56	8	32	0.627078	1		56	10	38	0.644527	1		56	12	40	0.566783	1
56	8	7	0.60449	1		56	10	1	0.568123	1		56	12	2	0.656207	1				56	8	45	0.527181	1		56	10	35	0.552091	1		56	12	31	0.610299	1
56	8	2	0.523091	1		56	10	20	0.532236	1		56	12	3	0.605209	1				56	8	31	0.584565	1		56	10	43	0.50967	1		56	12	49	0.562034	1
56	8	16	0.632662	1		56	10	13	0.546573	1		56	12	19	0.614798	1				56	8	48	0.532837	1		56	10	33	0.525516	1		56	12	33	0.614798	1
56	8	3	0.613337	1		56	10	14	0.53366	1		56	12	7	0.721746	1				56	8	28	0.585666	1		56	10	39	0.471001	1		56	12	27	0.509608	1
56	8	10	0.838439	1		56	10	8	0.531305	1		56	12	1	0.617877	1				56	8	39	0.814942	1		56	10	47	0.52423	1		56	12	35	0.491366	1
						56	10	25	0.538841	1		56	12	11	0.734947	1				56	8	30	0.604627	1		56	10	26	0.603597	1		56	12	26	0.509901	1
						56	10	12	0.503484	1		56	12	25	0.728729	1				56	8	40	0.569961	1		56	10	32	0.684665	1		56	12	39	0.629123	1
																				56	8	27	0.52031	1		56	10	34	0.649271	1
																				56	8	35	0.56747	1
																				56	8	37	0.650646	1
			0.638656						0.584939						0.632078					56	8	42	0.546296	1
																							0.616724						0.552658						0.583462
									0.591563						0.648905
									0.579126						0.616325														0.544078						0.597008
																													0.56088						0.569915
Q1	0.57927					Q1	0.533386					Q1	0.571546							Q1	0.558188					Q1	0.506195					Q1	0.53667
Q3	0.692186					Q3	0.648838					Q3	0.688535							Q3	0.666104					Q3	0.598702					Q3	0.632497
IQ	0.112916					IQ	0.115452					IQ	0.11699							IQ	0.107916					IQ	0.092507					IQ	0.095827
upper	0.86156					upper	0.822017					upper	0.86402							upper	0.827978					upper	0.737462					upper	0.776237
lower	0.409896					lower	0.360207					lower	0.396061							lower	0.396315					lower	0.367434					lower	0.392929
FALSE	TRUE	1				FALSE	FALSE	1				FALSE	FALSE	1						FALSE	TRUE	1				FALSE	FALSE	1				FALSE	FALSE	1
	TRUE	2					FALSE	2					FALSE	2							FALSE	2					FALSE	2					FALSE	2
	TRUE	3					FALSE	3					FALSE	3							FALSE	3					FALSE	3					FALSE	3
	FALSE	4					FALSE	4					FALSE	4							FALSE	4					FALSE	4					FALSE	4
	FALSE	5					FALSE	5					FALSE	5							FALSE	5					FALSE	5					FALSE	5
	FALSE	6					FALSE	6					FALSE	6							FALSE	6					FALSE	6					TRUE	6
	FALSE	7					FALSE	7					FALSE	7							FALSE	7					FALSE	7					FALSE	7
	FALSE	8					FALSE	8					FALSE	8							FALSE	8					FALSE	8					FALSE	8
	FALSE	9					FALSE	9					FALSE	9							FALSE	9					FALSE	9					FALSE	9
	FALSE	10					FALSE	10					FALSE	10							TRUE	10					FALSE	10					FALSE	10
	FALSE	11					FALSE	11					FALSE	11							FALSE	11					FALSE	11					TRUE	11
	FALSE	12					FALSE	12					FALSE	12							FALSE	12					FALSE	12					FALSE	12
	FALSE	13					FALSE	13					FALSE	13							FALSE	13					FALSE	13					FALSE	13
	FALSE	14					TRUE	14					FALSE	14							FALSE	14					FALSE	14					FALSE	14
	FALSE	15					FALSE	15					FALSE	15							FALSE	15					FALSE	15					FALSE	15
	FALSE	16					FALSE	16					TRUE	16							FALSE	16					FALSE	16					FALSE	16
	FALSE	17					FALSE	17					FALSE	17							FALSE	17					FALSE	17					FALSE	17
	FALSE	18					FALSE	18					FALSE	18							FALSE	18					FALSE	18					FALSE	18
	FALSE	19					FALSE	19					FALSE	19							FALSE	19					FALSE	19					FALSE	19
	TRUE	20					FALSE	20					FALSE	20							FALSE	20					FALSE	20					FALSE	20
	FALSE	21					TRUE	21					FALSE	21							FALSE	21					FALSE	21					FALSE	21
	TRUE	22					FALSE	22					FALSE	22							TRUE	22					FALSE	22					TRUE	22
	FALSE	23					FALSE	23					TRUE	23							FALSE	23					FALSE	23					FALSE	23
	FALSE	24					FALSE	24					FALSE	24							TRUE	24					FALSE	24					FALSE	24
	FALSE	25					FALSE	25					FALSE	25							FALSE	25					TRUE	25					FALSE	25
	TRUE	26					FALSE	26					FALSE	26							FALSE	26					FALSE	26					FALSE	26
	FALSE	27					FALSE	27					FALSE	27							FALSE	27					FALSE	27					FALSE	27
	FALSE	28					FALSE	28					FALSE	28							FALSE	28					FALSE	28					FALSE	28
	FALSE	29					FALSE	29					FALSE	29							FALSE	29					FALSE	29					FALSE	29
	TRUE	30					FALSE	30					FALSE	30							FALSE	30					FALSE	30					FALSE	30
	FALSE	31					FALSE	31					FALSE	31							FALSE	31					FALSE	31					FALSE	31
	FALSE	32					FALSE	32					FALSE	32							FALSE	32					FALSE	32					TRUE	32
	FALSE	33					FALSE	33					FALSE	33							FALSE	33					FALSE	33					FALSE	33
	FALSE	34					TRUE	34					FALSE	34							FALSE	34					FALSE	34					FALSE	34
	FALSE	35					FALSE	35					FALSE	35							FALSE	35					FALSE	35					FALSE	35
	FALSE	36					FALSE	36					FALSE	36							FALSE	36					FALSE	36					FALSE	36
	FALSE	37					FALSE	37					FALSE	37							FALSE	37					FALSE	37					TRUE	37
	FALSE	38					TRUE	38					FALSE	38							FALSE	38					TRUE	38					FALSE	38
	FALSE	39					FALSE	39					FALSE	39							FALSE	39					FALSE	39					FALSE	39
	TRUE	40					FALSE	40					FALSE	40							FALSE	40					FALSE	40					FALSE	40
	FALSE	41					FALSE	41					FALSE	41							FALSE	41					FALSE	41					FALSE	41
	FALSE	42					FALSE	42					FALSE	42							FALSE	42					FALSE	42					FALSE	42
	FALSE	43					FALSE	43					FALSE	43							FALSE	43					FALSE	43					FALSE	43
	FALSE	44					FALSE	44					FALSE	44							FALSE	44					FALSE	44					FALSE	44
	FALSE	45					FALSE	45					FALSE	45							FALSE	45					FALSE	45					FALSE	45
	FALSE	46					FALSE	46					FALSE	46							FALSE	46					FALSE	46					FALSE	46
	FALSE	47					FALSE	47					TRUE	47							FALSE	47					FALSE	47					FALSE	47
	FALSE	48					FALSE	48					FALSE	48							FALSE	48					FALSE	48					FALSE	48
	FALSE	49					FALSE	49					FALSE	49							TRUE	49					FALSE	49					FALSE	49
	FALSE	50					FALSE	50					FALSE	50							FALSE	50					FALSE	50					FALSE	50
	FALSE	51					FALSE	51					FALSE	51							FALSE	51					FALSE	51					FALSE	51
	FALSE	52					FALSE	52					FALSE	52							FALSE	52					FALSE	52					FALSE	52
	FALSE	53					FALSE	53					FALSE	53							FALSE	53					FALSE	53					FALSE	53
	FALSE	54					FALSE	54					FALSE	54							FALSE	54					FALSE	54					FALSE	54
	FALSE	55					FALSE	55					FALSE	55							FALSE	55					FALSE	55					FALSE	55
	FALSE	56					FALSE	56					FALSE	56							FALSE	56					FALSE	56					FALSE	56
	FALSE	57					FALSE	57					FALSE	57							FALSE	57					FALSE	57					FALSE	57
	FALSE	58					FALSE	58					FALSE	58							FALSE	58					FALSE	58					FALSE	58
	FALSE	59					FALSE	59					FALSE	59							FALSE	59					FALSE	59					FALSE	59
	FALSE	60					FALSE	60					FALSE	60							FALSE	60					FALSE	60					FALSE	60
	FALSE	61					FALSE	61					TRUE	61							FALSE	61					FALSE	61					FALSE	61
	FALSE	62					FALSE	62					FALSE	62							FALSE	62					FALSE	62					FALSE	62
	FALSE	63					FALSE	63					FALSE	63							FALSE	63					FALSE	63					FALSE	63
	FALSE	64					FALSE	64					FALSE	64							FALSE	64					FALSE	64					FALSE	64
	FALSE	65					FALSE	65					FALSE	65							FALSE	65					FALSE	65					FALSE	65
	FALSE	66					FALSE	66					FALSE	66							FALSE	66					FALSE	66					FALSE	66
	FALSE	67					FALSE	67					FALSE	67							FALSE	67					TRUE	67					FALSE	67
	FALSE	68					FALSE	68					FALSE	68							FALSE	68					FALSE	68					FALSE	68
	FALSE	69					FALSE	69					FALSE	69							FALSE	69					FALSE	69					FALSE	69
	FALSE	70					FALSE	70					FALSE	70							FALSE	70					FALSE	70					FALSE	70
	FALSE	71					FALSE	71					FALSE	71							FALSE	71					FALSE	71					FALSE	71
	FALSE	72					FALSE	72					FALSE	72							FALSE	72					FALSE	72					FALSE	72
	FALSE	73					FALSE	73					FALSE	73							FALSE	73					FALSE	73					FALSE	73
	FALSE	74					FALSE	74					FALSE	74							FALSE	74					FALSE	74					FALSE	74
	FALSE	75					FALSE	75					FALSE	75							FALSE	75					FALSE	75					FALSE	75
	FALSE	76					FALSE	76					FALSE	76							FALSE	76					FALSE	76					FALSE	76
	FALSE	77					FALSE	77					FALSE	77							FALSE	77					FALSE	77					FALSE	77
	TRUE	78					FALSE	78					FALSE	78							FALSE	78					FALSE	78					FALSE	78
	FALSE	79					FALSE	79					FALSE	79							FALSE	79					FALSE	79					FALSE	79
	FALSE	80					FALSE	80					FALSE	80							FALSE	80					FALSE	80					FALSE	80
	FALSE	81					FALSE	81					FALSE	81							FALSE	81					FALSE	81					FALSE	81
	FALSE	82					FALSE	82					FALSE	82							FALSE	82					FALSE	82					FALSE	82
	FALSE	83					FALSE	83					FALSE	83							FALSE	83					FALSE	83					FALSE	83
	FALSE	84					FALSE	84					FALSE	84							FALSE	84					FALSE	84					FALSE	84
	FALSE	85					FALSE	85					FALSE	85							FALSE	85					FALSE	85					FALSE	85
	FALSE	86					FALSE	86					TRUE	86							FALSE	86					FALSE	86					FALSE	86
	FALSE	87					FALSE	87					FALSE	87							FALSE	87					FALSE	87					FALSE	87
	FALSE	88					FALSE	88					FALSE	88							FALSE	88					FALSE	88					TRUE	88
	FALSE	89					FALSE	89					FALSE	89							FALSE	89					FALSE	89					FALSE	89
	FALSE	90					FALSE	90					FALSE	90							FALSE	90					FALSE	90					FALSE	90
	FALSE	91					FALSE	91					FALSE	91							FALSE	91					FALSE	91					FALSE	91
	FALSE	92					FALSE	92					FALSE	92							FALSE	92					FALSE	92					FALSE	92
	FALSE	93					FALSE	93					FALSE	93							FALSE	93					FALSE	93					FALSE	93
	FALSE	94					FALSE	94					FALSE	94							FALSE	94					FALSE	94					FALSE	94
							FALSE	95					FALSE	95							FALSE	95					FALSE	95					FALSE	95
							FALSE	96					FALSE	96							FALSE	96					FALSE	96					FALSE	96
																					FALSE	97					FALSE	97
																					FALSE	98
																					FALSE	99
																					FALSE	100

## Sheet: 2
57	1	22	0.612565	1			57	3	22	0.571066	1			57	5	2	0.679692	1							57	1	30	0.976431	1			57	3	30	0.623926	1			57	5	50	0.741392	1
57	1	11	0.604551	1			57	3	20	0.632738	1			57	5	11	0.784961	1							57	1	27	0.601712	1			57	3	44	0.68631	1			57	5	49	0.699865	1
57	1	1	0.616187	1			57	3	13	0.487875	1			57	5	6	0.591699	1							57	1	34	0.645687	1			57	3	27	0.602262	1			57	5	36	0.526194	1
57	1	18	0.750236	1			57	3	24	0.955685	1			57	5	15	0.619889	1							57	1	29	0.6378	1			57	3	28	0.559254	1			57	5	28	0.929806	1
57	1	24	0.692072	1			57	3	6	0.658443	1			57	5	20	0.545758	1							57	1	26	0.581364	1			57	3	31	0.554218	1			57	5	39	0.485163	1
57	1	20	0.653561	1			57	3	12	0.471656	1			57	5	19	0.520915	1							57	1	31	0.539815	1			57	3	39	0.624188	1			57	5	38	0.673402	1
57	1	15	0.552087	1			57	3	11	0.636027	1			57	5	1	0.611636	1							57	1	39	0.56014	1			57	3	36	0.556609	1			57	5	47	0.538433	1
57	1	2	0.568214	1			57	3	25	0.618364	1			57	5	10	0.553739	1							57	1	45	0.720919	1			57	3	33	0.521854	1			57	5	42	0.768922	1
57	1	4	0.605879	1			57	3	5	0.499449	1			57	5	12	0.508742	1							57	1	48	1.37103	1			57	3	48	0.623903	1			57	5	31	0.569596	1
57	1	25	0.5937	1			57	3	16	0.54748	1			57	5	25	0.46898	1							57	1	32	1.27405	1			57	3	38	0.973955	1			57	5	46	0.718271	1
57	1	3	0.525368	1			57	3	15	0.556609	1			57	5	16	0.581232	1							57	1	33	0.578317	1			57	3	34	0.856113	1			57	5	48	0.885938	1
57	1	13	0.680236	1			57	3	17	0.58456	1			57	5	8	0.66638	1							57	1	35	0.629965	1			57	3	45	0.55092	1			57	5	30	0.735656	1
57	1	10	0.575227	1			57	3	18	0.640389	1			57	5	21	0.80171	1							57	1	47	0.607916	1			57	3	32	0.640537	1			57	5	40	0.845615	1
57	1	16	0.962976	1			57	3	3	0.677444	1			57	5	23	0.596179	1							57	1	46	1.02603	1			57	3	35	0.525204	1			57	5	37	0.675175	1
57	1	17	0.589301	1			57	3	9	0.569163	1			57	5	18	0.662294	1							57	1	44	0.807037	1			57	3	37	0.53992	1			57	5	27	0.661327	1
57	1	9	0.543325	1			57	3	7	0.527865	1			57	5	24	1.02079	1							57	1	42	0.736958	1			57	3	46	0.654825	1			57	5	26	0.533192	1
57	1	6	0.568141	1			57	3	8	0.454789	1			57	5	9	0.652973	1							57	1	49	1.36409	1			57	3	50	0.610832	1			57	5	45	1.00429	1
57	1	5	0.559766	1			57	3	1	0.591403	1			57	5	4	0.70692	1							57	1	36	0.494773	1			57	3	42	0.567018	1			57	5	41	0.604765	1
57	1	14	0.63196	1			57	3	10	0.587186	1			57	5	13	0.975014	1							57	1	37	0.592022	1			57	3	49	0.672955	1			57	5	34	0.61866	1
57	1	21	0.605295	1			57	3	14	0.559503	1			57	5	5	0.499961	1							57	1	28	0.505955	1			57	3	41	0.529037	1			57	5	43	0.631491	1
57	1	12	0.933798	1			57	3	23	0.529801	1			57	5	3	0.745694	1							57	1	50	0.48634	1			57	3	29	0.469177	1			57	5	29	0.551112	1
57	1	8	0.536892	1			57	3	4	0.427895	1			57	5	14	0.569867	1							57	1	41	0.508586	1			57	3	40	0.832382	1			57	5	35	0.687498	1
57	1	19	0.91494	1			57	3	19	0.448548	1			57	5	7	0.651809	1							57	1	38	0.520091	1			57	3	43	0.566222	1			57	5	33	0.687379	1
57	1	23	0.58795	1			57	3	21	0.522889	1			57	5	17	0.687379	1							57	1	43	0.828874	1			57	3	26	0.516594	1			57	5	32	0.640347	1
57	2	21	0.854343	1			57	3	2	0.554964	1			57	6	23	0.595408	1							57	1	40	0.715897	1			57	4	37	0.636108	1			57	6	44	0.601771	1
57	2	14	0.586788	1			57	4	20	0.562267	1			57	6	3	0.805441	1							57	2	42	0.957481	1			57	4	49	0.6471	1			57	6	37	0.775769	1
57	2	15	0.570271	1			57	4	12	0.679567	1			57	6	1	0.756688	1							57	2	28	0.635671	1			57	4	29	0.549769	1			57	6	33	0.512685	1
57	2	7	1.23874	1			57	4	17	0.495944	1			57	6	18	0.617827	1							57	2	43	0.481406	1			57	4	39	0.530527	1			57	6	47	0.536974	1
57	2	1	0.893491	1			57	4	8	0.586174	1			57	6	15	0.588904	1							57	2	41	0.634185	1			57	4	33	0.594439	1			57	6	35	0.664337	1
57	2	18	0.573709	1			57	4	9	0.608442	1			57	6	12	1.2347	1							57	2	44	0.903876	1			57	4	27	0.544384	1			57	6	40	0.70366	1
57	2	10	0.73676	1			57	4	19	0.538125	1			57	6	20	0.685733	1							57	2	50	0.872251	1			57	4	32	0.668437	1			57	6	39	0.480981	1
57	2	20	0.767899	1			57	4	22	0.508146	1			57	6	6	0.716205	1							57	2	47	0.549257	1			57	4	42	1.31815	1			57	6	49	0.609954	1
57	2	12	0.641524	1			57	4	25	0.626457	1			57	6	24	0.609627	1							57	2	34	0.488804	1			57	4	30	0.649939	1			57	6	31	0.485069	1
57	2	11	1.09342	1			57	4	13	0.497171	1			57	6	11	0.637711	1							57	2	29	0.611041	1			57	4	26	0.583201	1			57	6	45	0.654791	1
57	2	6	0.623238	1			57	4	11	0.503667	1			57	6	10	0.601578	1							57	2	45	0.828458	1			57	4	47	0.755615	1			57	6	48	0.472651	1
57	2	17	0.628976	1			57	4	1	0.784587	1			57	6	19	0.575075	1							57	2	32	0.798546	1			57	4	31	0.579296	1			57	6	42	0.552101	1
57	2	4	0.594666	1			57	4	5	0.670694	1			57	6	8	0.492108	1							57	2	33	0.484158	1			57	4	41	0.806344	1			57	6	50	0.64179	1
57	2	13	0.736482	1			57	4	23	0.656429	1			57	6	22	0.820625	1							57	2	26	1.15568	1			57	4	34	0.775525	1			57	6	34	0.53369	1
57	2	22	0.537593	1			57	4	2	0.689596	1			57	6	4	0.434337	1							57	2	35	0.656319	1			57	4	40	0.584989	1			57	6	43	0.682072	1
57	2	16	1.11244	1			57	4	14	0.583491	1			57	6	17	0.60188	1							57	2	27	0.555244	1			57	4	38	0.744864	1			57	6	28	0.477962	1
57	2	9	0.654896	1			57	4	7	1.09665	1			57	6	9	0.555919	1							57	2	48	0.578814	1			57	4	36	0.557912	1			57	6	41	0.561075	1
57	2	24	0.687579	1			57	4	15	0.579656	1			57	6	14	0.541295	1							57	2	36	0.824247	1			57	4	45	0.553257	1			57	6	38	0.708021	1
57	2	5	0.794433	1			57	4	3	0.553176	1			57	6	21	0.615265	1							57	2	40	0.640243	1			57	4	48	0.65502	1			57	6	27	0.491608	1
57	2	2	0.761563	1			57	4	24	0.664966	1			57	6	2	0.678207	1							57	2	38	0.851123	1			57	4	50	0.828463	1			57	6	46	0.857504	1
57	2	3	1.56278	1			57	4	10	0.511661	1			57	6	16	0.653082	1							57	2	49	0.992865	1			57	4	35	0.671536	1			57	6	36	0.588214	1
57	2	23	0.916696	1			57	4	16	0.545023	1			57	6	13	0.540458	1							57	2	31	1.1308	1			57	4	44	0.631288	1			57	6	30	0.639686	1
57	7	10	0.616213	1			57	4	18	0.759974	1			57	6	5	0.715544	1							57	2	46	0.681792	1			57	4	28	0.667917	1			57	6	32	0.704805	1
57	7	4	0.538561	1			57	11	8	0.590871	1			57	9	2	1.63429	1							57	2	39	0.584518	1			57	4	43	0.567541	1			57	6	26	0.490339	1
57	7	5	0.497211	1			57	11	4	0.491795	1			57	9	1	0.663242	1							57	2	30	1.15194	1			57	4	46	0.593084	1			57	9	31	0.618699	1
57	7	12	0.58739	1			57	11	16	0.479154	1			57	9	4	0.595367	1							57	7	42	0.601719	1			57	11	44	0.593538	1			57	9	32	0.569744	1
57	7	9	0.754465	1			57	11	21	0.576922	1			57	9	6	1.35366	1							57	7	40	0.588966	1			57	11	49	0.573957	1			57	9	44	2.06187	1
57	7	23	0.663067	1			57	11	23	0.577044	1			57	9	17	0.671507	1							57	7	37	0.671321	1			57	11	43	0.479275	1			57	9	48	0.744633	1
57	7	17	0.551157	1			57	11	1	0.473968	1			57	9	8	1.11997	1							57	7	49	0.700102	1			57	11	46	0.494193	1			57	9	45	4.11065	1
57	7	1	0.621584	1			57	11	6	0.549041	1			57	9	25	0.608148	1							57	7	48	0.545711	1			57	11	48	0.586427	1			57	9	40	0.775183	1
57	7	14	0.547366	1			57	11	14	0.507807	1			57	9	22	1.13256	1							57	7	32	0.470128	1			57	11	41	0.452643	1			57	9	29	2.50273	1
57	7	21	0.528172	1			57	11	11	0.561433	1			57	9	20	0.636864	1							57	7	34	0.52994	1			57	11	29	0.588032	1			57	9	39	0.602318	1
57	7	25	0.796147	1			57	11	2	1.05294	1			57	9	21	0.522572	1							57	7	35	0.434253	1			57	11	39	0.535198	1			57	9	46	0.811373	1
57	7	20	0.741326	1			57	11	7	0.486464	1			57	9	15	0.492468	1							57	7	36	0.555788	1			57	11	45	1.20801	1			57	9	38	0.693698	1
57	7	2	0.584744	1			57	11	18	0.545659	1			57	9	7	0.549084	1							57	7	43	0.451976	1			57	11	30	1.04791	1			57	9	27	1.52789	1
57	7	18	0.720657	1			57	11	24	0.568462	1			57	9	10	0.527038	1							57	7	44	0.583186	1			57	11	31	0.482403	1			57	9	47	2.02735	1
57	7	8	0.584781	1			57	11	3	0.526641	1			57	9	18	0.634535	1							57	7	26	0.518114	1			57	11	37	0.858593	1			57	9	28	0.677523	1
57	7	15	0.610739	1			57	11	22	0.583087	1			57	9	23	1.2819	1							57	7	47	0.492568	1			57	11	50	0.487833	1			57	9	35	0.813583	1
57	7	24	0.864896	1			57	11	25	0.642585	1			57	9	11	0.731376	1							57	7	39	0.449595	1			57	11	42	0.486464	1			57	9	36	0.69716	1
57	7	6	0.563291	1			57	11	15	0.55657	1			57	9	13	0.652256	1							57	7	30	0.621531	1			57	11	36	0.666515	1			57	9	26	1.44798	1
57	7	16	0.600562	1			57	11	13	0.614629	1			57	9	5	0.585206	1							57	7	29	0.557116	1			57	11	38	0.793916	1			57	9	49	0.837252	1
57	7	13	0.498583	1			57	11	17	0.488008	1			57	9	3	0.618806	1							57	7	33	0.741436	1			57	11	47	0.492468	1			57	9	37	0.815409	1
57	7	22	0.715154	1			57	11	12	0.504668	1			57	9	24	1.05006	1							57	7	28	0.58326	1			57	11	26	0.534908	1			57	9	42	0.548323	1
57	7	11	0.75938	1			57	11	10	0.605344	1			57	9	9	0.680387	1							57	7	41	0.669154	1			57	11	28	0.521351	1			57	9	43	0.685188	1
57	7	7	0.650941	1			57	11	9	0.724762	1			57	9	19	0.719363	1							57	7	38	0.672258	1			57	11	34	0.525572	1			57	9	50	0.613209	1
57	8	24	0.78532	1			57	11	19	0.657382	1			57	9	14	0.863182	1							57	7	31	0.527211	1			57	11	35	0.626966	1			57	9	30	0.55369	1
57	8	22	0.70244	1			57	12	21	0.501391	1			57	9	12	0.649696	1							57	7	50	0.650744	1			57	11	32	0.557608	1			57	9	41	0.691367	1
57	8	14	0.489867	1			57	12	17	0.622425	1			57	10	23	0.766585	1							57	7	45	0.538738	1			57	11	33	0.797314	1			57	10	41	1.55375	1
57	8	10	0.609141	1			57	12	16	0.514418	1			57	10	14	0.585272	1							57	7	46	0.590928	1			57	11	27	0.581937	1			57	10	39	0.532702	1
57	8	2	0.665139	1			57	12	8	0.448305	1			57	10	9	0.580603	1							57	8	47	0.581446	1			57	12	34	0.618221	1			57	10	34	0.533961	1
57	8	21	0.553063	1			57	12	24	0.831178	1			57	10	17	0.516751	1							57	8	30	0.685469	1			57	12	30	0.518925	1			57	10	27	0.462156	1
57	8	9	0.499433	1			57	12	3	0.809592	1			57	10	19	0.643016	1							57	8	26	0.526448	1			57	12	35	0.586266	1			57	10	36	0.553846	1
57	8	23	0.603398	1			57	12	23	0.465968	1			57	10	6	0.535427	1							57	8	43	0.522195	1			57	12	46	0.727214	1			57	10	33	0.473508	1
57	8	1	0.614991	1			57	12	10	0.643051	1			57	10	25	0.671997	1							57	8	45	0.540537	1			57	12	31	0.60457	1			57	10	38	0.584537	1
57	8	12	0.569872	1			57	12	2	0.667629	1			57	10	12	0.861821	1							57	8	36	0.54048	1			57	12	44	0.650058	1			57	10	48	0.630718	1
57	8	16	0.596316	1			57	12	25	0.445659	1			57	10	15	0.56258	1							57	8	29	0.760818	1			57	12	39	0.575636	1			57	10	47	0.637698	1
57	8	17	0.788813	1			57	12	12	1.16328	1			57	10	1	0.527854	1							57	8	31	0.497329	1			57	12	50	0.607566	1			57	10	35	0.569766	1
57	8	13	0.515639	1			57	12	7	0.545209	1			57	10	7	0.569441	1							57	8	37	0.535114	1			57	12	47	0.461551	1			57	10	40	0.685367	1
57	8	6	0.583887	1			57	12	22	0.619311	1			57	10	10	0.545078	1							57	8	49	0.722885	1			57	12	27	0.524502	1			57	10	29	0.469694	1
57	8	5	0.453823	1			57	12	14	0.706012	1			57	10	22	0.757691	1							57	8	35	0.879653	1			57	12	29	0.501844	1			57	10	44	0.681331	1
57	8	20	0.808035	1			57	12	1	0.710867	1			57	10	18	0.49197	1							57	8	34	1.25412	1			57	12	38	0.743456	1			57	10	46	0.621933	1
57	8	15	0.544696	1			57	12	18	0.6189	1			57	10	20	0.720064	1							57	8	27	0.570376	1			57	12	37	0.720063	1			57	10	45	0.462467	1
57	8	19	0.459482	1			57	12	20	0.51613	1			57	10	3	0.467107	1							57	8	41	0.675621	1			57	12	36	0.655128	1			57	10	43	0.568208	1
57	8	8	0.56806	1			57	12	4	1.0522	1			57	10	8	0.612743	1							57	8	46	0.579099	1			57	12	28	1.56094	1			57	10	49	0.581069	1
57	8	3	0.859869	1			57	12	5	0.572059	1			57	10	13	0.503528	1							57	8	48	0.731454	1			57	12	26	0.586622	1			57	10	30	0.543899	1
57	8	4	0.626166	1			57	12	15	0.629054	1			57	10	5	0.521334	1							57	8	40	0.554341	1			57	12	33	0.497913	1			57	10	37	0.657699	1
57	8	7	0.58739	1			57	12	13	0.720666	1			57	10	21	0.458509	1							57	8	50	0.653931	1			57	12	42	0.554031	1			57	10	31	0.701895	1
														57	10	24	0.60647	1							57	8	28	0.518235	1			57	12	45	0.624534	1			57	10	28	0.69384	1
														57	10	16	0.537754	1							57	8	33	0.619681	1			57	12	32	1.46606	1			57	10	50	0.502789	1
														57	10	11	0.474309	1							57	8	44	0.793016	1			57	12	43	0.623131	1			57	10	42	0.503528	1
																									57	8	42	0.522824	1			57	12	49	0.621954	1			57	10	32	0.676166	1
																									57	8	32	0.807879	1			57	12	40	0.651894	1			57	10	26	0.600399	1
			0.655331							0.579784							0.617251											0.634579							0.601344							0.630844
										0.576918							0.626076																		0.617494							0.634824
										0.58293							0.607781																		0.583657							0.626281
Q1	0.569043						Q1	0.515274						Q1	0.550248										Q1	0.540314						Q1	0.548423						Q1	0.551854
Q3	0.739043						Q3	0.642818						Q3	0.713388										Q3	0.738077						Q3	0.666865						Q3	0.705609
IQ	0.17						IQ	0.127544						IQ	0.16314										IQ	0.197764						IQ	0.118443						IQ	0.153755
upper	0.994043						upper	0.834134						upper	0.958098										upper	1.03472						upper	0.84453						upper	0.936242
lower	0.314043						lower	0.323958						lower	0.305537										lower	0.243668						lower	0.370759						lower	0.321221
FALSE	FALSE	1					FALSE	FALSE	1					FALSE	FALSE	1									FALSE	FALSE	1					FALSE	FALSE	1					FALSE	FALSE	1
	FALSE	2						FALSE	2						FALSE	2										FALSE	2						FALSE	2						FALSE	2
	FALSE	3						FALSE	3						FALSE	3										FALSE	3						FALSE	3						FALSE	3
	FALSE	4						TRUE	4						FALSE	4										FALSE	4						FALSE	4						FALSE	4
	FALSE	5						FALSE	5						FALSE	5										FALSE	5						FALSE	5						FALSE	5
	FALSE	6						FALSE	6						FALSE	6										FALSE	6						FALSE	6						FALSE	6
	FALSE	7						FALSE	7						FALSE	7										FALSE	7						FALSE	7						FALSE	7
	FALSE	8						FALSE	8						FALSE	8										FALSE	8						FALSE	8						FALSE	8
	FALSE	9						FALSE	9						FALSE	9										TRUE	9						FALSE	9						FALSE	9
	FALSE	10						FALSE	10						FALSE	10										TRUE	10						TRUE	10						FALSE	10
	FALSE	11						FALSE	11						FALSE	11										FALSE	11						TRUE	11						FALSE	11
	FALSE	12						FALSE	12						FALSE	12										FALSE	12						FALSE	12						FALSE	12
	FALSE	13						FALSE	13						FALSE	13										FALSE	13						FALSE	13						FALSE	13
	FALSE	14						FALSE	14						FALSE	14										FALSE	14						FALSE	14						FALSE	14
	FALSE	15						FALSE	15						FALSE	15										FALSE	15						FALSE	15						FALSE	15
	FALSE	16						FALSE	16						TRUE	16										FALSE	16						FALSE	16						FALSE	16
	FALSE	17						FALSE	17						FALSE	17										TRUE	17						FALSE	17						TRUE	17
	FALSE	18						FALSE	18						FALSE	18										FALSE	18						FALSE	18						FALSE	18
	FALSE	19						FALSE	19						TRUE	19										FALSE	19						FALSE	19						FALSE	19
	FALSE	20						FALSE	20						FALSE	20										FALSE	20						FALSE	20						FALSE	20
	FALSE	21						FALSE	21						FALSE	21										FALSE	21						FALSE	21						FALSE	21
	FALSE	22						FALSE	22						FALSE	22										FALSE	22						FALSE	22						FALSE	22
	FALSE	23						FALSE	23						FALSE	23										FALSE	23						FALSE	23						FALSE	23
	FALSE	24						FALSE	24						FALSE	24										FALSE	24						FALSE	24						FALSE	24
	FALSE	25						FALSE	25						FALSE	25										FALSE	25						FALSE	25						FALSE	25
	FALSE	26						FALSE	26						FALSE	26										FALSE	26						FALSE	26						FALSE	26
	FALSE	27						FALSE	27						FALSE	27										FALSE	27						FALSE	27						FALSE	27
	TRUE	28						FALSE	28						FALSE	28										FALSE	28						FALSE	28						FALSE	28
	FALSE	29						FALSE	29						FALSE	29										FALSE	29						FALSE	29						FALSE	29
	FALSE	30						FALSE	30						TRUE	30										FALSE	30						FALSE	30						FALSE	30
	FALSE	31						FALSE	31						FALSE	31										FALSE	31						FALSE	31						FALSE	31
	FALSE	32						FALSE	32						FALSE	32										FALSE	32						TRUE	32						FALSE	32
	FALSE	33						FALSE	33						FALSE	33										FALSE	33						FALSE	33						FALSE	33
	TRUE	34						FALSE	34						FALSE	34										FALSE	34						FALSE	34						FALSE	34
	FALSE	35						FALSE	35						FALSE	35										FALSE	35						FALSE	35						FALSE	35
	FALSE	36						FALSE	36						FALSE	36										FALSE	36						FALSE	36						FALSE	36
	FALSE	37						FALSE	37						FALSE	37										FALSE	37						FALSE	37						FALSE	37
	FALSE	38						FALSE	38						FALSE	38										TRUE	38						FALSE	38						FALSE	38
	FALSE	39						FALSE	39						FALSE	39										FALSE	39						FALSE	39						FALSE	39
	TRUE	40						FALSE	40						FALSE	40										FALSE	40						FALSE	40						FALSE	40
	FALSE	41						TRUE	41						FALSE	41										FALSE	41						FALSE	41						FALSE	41
	FALSE	42						FALSE	42						FALSE	42										FALSE	42						FALSE	42						FALSE	42
	FALSE	43						FALSE	43						FALSE	43										FALSE	43						FALSE	43						FALSE	43
	FALSE	44						FALSE	44						FALSE	44										FALSE	44						FALSE	44						FALSE	44
	TRUE	45						FALSE	45						FALSE	45										FALSE	45						FALSE	45						FALSE	45
	FALSE	46						FALSE	46						FALSE	46										TRUE	46						FALSE	46						FALSE	46
	FALSE	47						FALSE	47						FALSE	47										FALSE	47						FALSE	47						FALSE	47
	FALSE	48						FALSE	48						TRUE	48										FALSE	48						FALSE	48						FALSE	48
	FALSE	49						FALSE	49						FALSE	49										TRUE	49						FALSE	49						FALSE	49
	FALSE	50						FALSE	50						FALSE	50										FALSE	50						FALSE	50						FALSE	50
	FALSE	51						FALSE	51						TRUE	51										FALSE	51						FALSE	51						TRUE	51
	FALSE	52						FALSE	52						FALSE	52										FALSE	52						FALSE	52						FALSE	52
	FALSE	53						FALSE	53						TRUE	53										FALSE	53						FALSE	53						TRUE	53
	FALSE	54						FALSE	54						FALSE	54										FALSE	54						FALSE	54						FALSE	54
	FALSE	55						FALSE	55						TRUE	55										FALSE	55						FALSE	55						TRUE	55
	FALSE	56						FALSE	56						FALSE	56										FALSE	56						FALSE	56						FALSE	56
	FALSE	57						TRUE	57						FALSE	57										FALSE	57						FALSE	57						FALSE	57
	FALSE	58						FALSE	58						FALSE	58										FALSE	58						TRUE	58						FALSE	58
	FALSE	59						FALSE	59						FALSE	59										FALSE	59						TRUE	59						TRUE	59
	FALSE	60						FALSE	60						FALSE	60										FALSE	60						FALSE	60						TRUE	60
	FALSE	61						FALSE	61						FALSE	61										FALSE	61						TRUE	61						FALSE	61
	FALSE	62						FALSE	62						TRUE	62										FALSE	62						FALSE	62						FALSE	62
	FALSE	63						FALSE	63						FALSE	63										FALSE	63						FALSE	63						FALSE	63
	FALSE	64						FALSE	64						FALSE	64										FALSE	64						FALSE	64						TRUE	64
	FALSE	65						FALSE	65						FALSE	65										FALSE	65						FALSE	65						FALSE	65
	FALSE	66						FALSE	66						FALSE	66										FALSE	66						FALSE	66						FALSE	66
	FALSE	67						FALSE	67						TRUE	67										FALSE	67						FALSE	67						FALSE	67
	FALSE	68						FALSE	68						FALSE	68										FALSE	68						FALSE	68						FALSE	68
	FALSE	69						FALSE	69						FALSE	69										FALSE	69						FALSE	69						FALSE	69
	FALSE	70						FALSE	70						FALSE	70										FALSE	70						FALSE	70						FALSE	70
	FALSE	71						FALSE	71						FALSE	71										FALSE	71						FALSE	71						FALSE	71
	FALSE	72						FALSE	72						FALSE	72										FALSE	72						FALSE	72						TRUE	72
	FALSE	73						FALSE	73						FALSE	73										FALSE	73						FALSE	73						FALSE	73
	FALSE	74						FALSE	74						FALSE	74										FALSE	74						FALSE	74						FALSE	74
	FALSE	75						FALSE	75						FALSE	75										FALSE	75						FALSE	75						FALSE	75
	FALSE	76						FALSE	76						FALSE	76										FALSE	76						FALSE	76						FALSE	76
	FALSE	77						FALSE	77						FALSE	77										FALSE	77						FALSE	77						FALSE	77
	FALSE	78						FALSE	78						FALSE	78										FALSE	78						FALSE	78						FALSE	78
	FALSE	79						FALSE	79						FALSE	79										FALSE	79						FALSE	79						FALSE	79
	FALSE	80						FALSE	80						FALSE	80										FALSE	80						FALSE	80						FALSE	80
	FALSE	81						TRUE	81						FALSE	81										FALSE	81						FALSE	81						FALSE	81
	FALSE	82						FALSE	82						FALSE	82										FALSE	82						FALSE	82						FALSE	82
	FALSE	83						FALSE	83						FALSE	83										FALSE	83						FALSE	83						FALSE	83
	FALSE	84						FALSE	84						FALSE	84										FALSE	84						FALSE	84						FALSE	84
	FALSE	85						FALSE	85						FALSE	85										TRUE	85						FALSE	85						FALSE	85
	FALSE	86						FALSE	86						FALSE	86										FALSE	86						FALSE	86						FALSE	86
	FALSE	87						FALSE	87						FALSE	87										FALSE	87						FALSE	87						FALSE	87
	FALSE	88						TRUE	88						FALSE	88										FALSE	88						TRUE	88						FALSE	88
	FALSE	89						FALSE	89						FALSE	89										FALSE	89						FALSE	89						FALSE	89
	FALSE	90						FALSE	90						FALSE	90										FALSE	90						FALSE	90						FALSE	90
	FALSE	91						FALSE	91						FALSE	91										FALSE	91						FALSE	91						FALSE	91
															FALSE	92										FALSE	92						FALSE	92						FALSE	92
															FALSE	93										FALSE	93						TRUE	93						FALSE	93
															FALSE	94										FALSE	94						FALSE	94						FALSE	94
																										FALSE	95						FALSE	95						FALSE	95
																										FALSE	96						FALSE	96						FALSE	96

## Sheet: 60f
60	1	16	0.787385	1			60	3	22	0.837023	1			60	5	3	0.707364	1			60	1	39	1.34575	1			60	3	49	1.11613	1			60	5	41	1.56359	1
60	1	12	0.947952	1			60	3	10	1.35218	1			60	5	25	0.714627	1			60	1	38	1.25189	1			60	3	32	0.903575	1			60	5	44	0.790475	1
60	1	8	2.44397	1			60	3	8	0.783716	1			60	5	11	0.662193	1			60	1	45	1.04033	1			60	3	36	0.989473	1			60	5	37	0.690834	1
60	1	11	0.93622	1			60	3	20	0.940002	1			60	5	8	0.593187	1			60	1	27	0.786166	1			60	3	30	0.850811	1			60	5	49	0.577342	1
60	1	4	1.17148	1			60	3	3	0.792989	1			60	5	2	0.640896	1			60	1	31	0.89266	1			60	3	33	0.762284	1			60	5	43	0.628136	1
60	1	25	0.827236	1			60	3	15	0.839442	1			60	5	10	0.715023	1			60	1	42	0.687789	1			60	3	48	0.796288	1			60	5	33	0.633704	1
60	1	22	0.871961	1			60	3	6	0.693214	1			60	5	15	0.712039	1			60	1	47	0.80367	1			60	3	42	0.779754	1			60	5	42	0.597012	1
60	1	14	0.733776	1			60	3	17	1.08651	1			60	5	21	1.37895	1			60	1	40	0.752898	1			60	3	35	0.690169	1			60	5	36	0.535247	1
60	1	13	0.702878	1			60	3	23	0.748252	1			60	5	16	0.629548	1			60	1	29	0.708018	1			60	3	40	0.822462	1			60	5	34	0.63816	1
60	1	3	0.738795	1			60	3	21	0.768444	1			60	5	23	0.713967	1			60	1	32	0.928083	1			60	3	43	0.77476	1			60	5	35	0.659006	1
60	1	1	0.634282	1			60	3	14	0.763194	1			60	5	22	0.515724	1			60	1	48	1.03049	1			60	3	50	0.724979	1			60	5	40	0.807002	1
60	1	7	0.704977	1			60	3	2	0.822197	1			60	5	7	0.725362	1			60	1	44	0.800828	1			60	3	27	0.714555	1			60	5	29	0.635129	1
60	1	17	1.42904	1			60	3	13	0.776077	1			60	5	17	0.679157	1			60	1	26	0.71179	1			60	3	28	0.717935	1			60	5	30	0.682906	1
60	1	24	0.747714	1			60	3	24	0.836235	1			60	5	1	0.666647	1			60	1	35	0.672992	1			60	3	39	0.728703	1			60	5	27	0.62113	1
60	1	2	0.619015	1			60	3	18	0.747139	1			60	5	4	0.758326	1			60	1	41	0.948583	1			60	3	31	0.715576	1			60	5	46	0.580099	1
60	1	18	0.777086	1			60	3	19	0.726543	1			60	5	20	0.746494	1			60	1	34	0.785162	1			60	3	34	0.731389	1			60	5	38	1.26903	1
60	1	10	1.46613	1			60	3	25	0.676329	1			60	5	18	0.858697	1			60	1	36	0.73117	1			60	3	38	0.767466	1			60	5	31	0.700738	1
60	1	9	0.816951	1			60	3	4	0.677935	1			60	5	5	1.31728	1			60	1	43	0.746341	1			60	3	45	0.67866	1			60	5	39	0.699674	1
60	1	6	0.832598	1			60	3	1	0.627099	1			60	5	6	0.516414	1			60	1	49	0.888127	1			60	3	29	0.830809	1			60	5	45	0.654636	1
60	1	23	0.89507	1			60	3	16	0.745616	1			60	5	13	0.835843	1			60	1	50	0.798371	1			60	3	47	0.948988	1			60	5	48	0.618317	1
60	1	19	0.863847	1			60	3	5	0.716336	1			60	5	9	0.524898	1			60	1	46	0.743981	1			60	3	46	1.08752	1			60	5	47	0.709713	1
60	1	15	0.777754	1			60	3	11	0.836182	1			60	5	14	0.754796	1			60	1	37	0.813711	1			60	3	26	0.917367	1			60	5	26	0.754747	1
60	1	21	0.737702	1			60	3	9	0.745127	1			60	5	19	0.758797	1			60	1	33	0.827146	1			60	3	41	0.801594	1			60	5	28	0.791764	1
60	1	20	0.789379	1			60	3	12	0.8455	1			60	5	24	0.643292	1			60	2	32	1.03944	1			60	3	37	0.737932	1			60	5	32	0.861444	1
60	1	5	1.20748	1			60	3	7	0.693935	1			60	5	12	0.710199	1			60	2	50	1.25232	1			60	3	44	0.953372	1			60	5	50	1.03077	1
60	2	9	1.46681	1			60	4	9	1.13555	1			60	6	17	0.750934	1			60	2	45	1.13901	1			60	4	27	0.825351	1			60	6	46	1.15106	1
60	2	20	1.04343	1			60	4	1	0.734671	1			60	6	20	0.7026	1			60	2	37	0.957396	1			60	4	48	0.806491	1			60	6	37	0.971165	1
60	2	2	1.31111	1			60	4	19	0.813812	1			60	6	15	0.635298	1			60	2	36	0.835645	1			60	4	28	0.821249	1			60	6	48	0.648905	1
60	2	22	1.28458	1			60	4	4	0.69873	1			60	6	22	0.668408	1			60	2	44	1.06968	1			60	4	50	0.727599	1			60	6	30	1.73089	1
60	2	12	1.13075	1			60	4	15	0.802113	1			60	6	3	0.792798	1			60	2	34	0.843525	1			60	4	40	0.728775	1			60	6	42	0.661603	1
60	2	18	1.34398	1			60	4	20	0.873447	1			60	6	9	0.594198	1			60	2	33	0.837142	1			60	4	33	0.723791	1			60	6	33	0.643433	1
60	2	13	1.15607	1			60	4	10	0.912545	1			60	6	12	0.694709	1			60	2	27	1.08708	1			60	4	35	0.738667	1			60	6	43	0.59032	1
60	2	17	1.32489	1			60	4	8	0.768014	1			60	6	24	0.728673	1			60	2	31	0.821762	1			60	4	37	0.698473	1			60	6	31	0.674709	1
60	2	4	0.748334	1			60	4	6	0.698595	1			60	6	18	0.934781	1			60	2	35	0.781907	1			60	4	49	0.704825	1			60	6	26	0.597207	1
60	2	19	1.84565	1			60	4	13	0.715538	1			60	6	14	0.536468	1			60	2	47	1.13154	1			60	4	32	0.904334	1			60	6	49	0.640069	1
60	2	5	1.08493	1			60	4	25	0.607538	1			60	6	7	0.55427	1			60	2	40	0.788379	1			60	4	36	0.710073	1			60	6	38	0.506455	1
60	2	10	0.870396	1			60	4	11	0.706319	1			60	6	5	0.805543	1			60	2	49	1.15598	1			60	4	26	0.566163	1			60	6	35	0.609985	1
60	2	23	1.16745	1			60	4	16	0.68672	1			60	6	16	0.585709	1			60	2	46	0.811118	1			60	4	38	0.934958	1			60	6	40	0.734661	1
60	2	11	1.08767	1			60	4	22	0.618094	1			60	6	13	1.05775	1			60	2	48	0.830197	1			60	4	43	0.923451	1			60	6	39	0.650647	1
60	2	8	0.839847	1			60	4	5	0.800759	1			60	6	1	0.599625	1			60	2	42	0.786921	1			60	4	46	1.14471	1			60	6	27	0.73604	1
60	2	24	0.799937	1			60	4	2	0.724945	1			60	6	19	0.569808	1			60	2	30	0.629457	1			60	4	31	0.869559	1			60	6	41	1.13662	1
60	2	16	0.745388	1			60	4	24	0.721316	1			60	6	4	1.03614	1			60	2	26	0.57275	1			60	4	47	1.18209	1			60	6	45	0.666493	1
60	2	3	0.609011	1			60	4	21	0.74256	1			60	6	8	0.596794	1			60	2	39	0.65825	1			60	4	45	0.678658	1			60	6	44	0.675321	1
60	2	15	0.780508	1			60	4	3	0.954947	1			60	6	2	0.589832	1			60	2	29	0.706072	1			60	4	44	0.784955	1			60	6	28	0.533577	1
60	2	6	0.698032	1			60	4	7	0.6876	1			60	6	6	0.551848	1			60	2	38	1.13302	1			60	4	42	0.70309	1			60	6	29	0.991364	1
60	2	1	1.43758	1			60	4	12	0.708603	1			60	6	21	0.80016	1			60	2	28	0.715666	1			60	4	30	0.61965	1			60	6	50	0.978977	1
60	2	25	0.729293	1			60	4	17	0.734675	1			60	6	25	0.715071	1			60	2	41	0.758104	1			60	4	34	0.63399	1			60	6	34	0.715783	1
60	2	7	0.767949	1			60	4	23	0.783736	1			60	6	23	0.836316	1			63	7	27	1.11996	1			60	4	29	0.72397	1			60	6	47	1.01634	1
60	2	14	0.657766	1			60	4	18	0.774027	1			63	9	8	0.594058	1			63	7	43	0.951454	1			63	11	37	1.13219	1			60	6	36	0.939604	1
63	7	18	0.998358	1			60	4	14	0.639942	1			63	9	22	0.664362	1			63	7	48	0.893136	1			63	11	46	0.806479	1			60	6	32	0.736492	1
63	7	3	2.00068	1			63	11	13	0.85758	1			63	9	13	0.909973	1			63	7	38	0.787803	1			63	11	26	0.821213	1			63	9	27	1.05344	1
63	7	11	1.23077	1			63	11	7	0.675112	1			63	9	14	0.907074	1			63	7	45	0.793958	1			63	11	44	0.823245	1			63	9	47	0.748157	1
63	7	5	1.00378	1			63	11	3	0.782366	1			63	9	7	0.649872	1			63	7	37	0.886451	1			63	11	43	0.847762	1			63	9	41	0.589254	1
63	7	25	0.89934	1			63	11	15	0.646517	1			63	9	24	0.749696	1			63	7	35	0.794637	1			63	11	39	0.762278	1			63	9	35	0.6312	1
63	7	10	1.08439	1			63	11	22	0.740693	1			63	9	17	0.935278	1			63	7	33	1.44775	1			63	11	33	0.612871	1			63	9	34	0.619858	1
63	7	7	0.91384	1			63	11	2	0.832204	1			63	9	9	0.694514	1			63	7	40	0.843793	1			63	11	28	1.06471	1			63	9	46	0.784981	1
63	7	2	0.721853	1			63	11	4	0.654557	1			63	9	2	0.671358	1			63	7	32	1.87808	1			63	11	35	0.64612	1			63	9	50	0.627553	1
63	7	12	0.890655	1			63	11	18	0.878809	1			63	9	1	0.72972	1			63	7	44	0.749287	1			63	11	38	1.25271	1			63	9	42	0.630173	1
63	7	16	0.836776	1			63	11	19	0.89443	1			63	9	12	0.698777	1			63	7	41	0.783851	1			63	11	27	0.666835	1			63	9	36	0.713281	1
63	7	6	1.55534	1			63	11	11	0.852504	1			63	9	11	0.796571	1			63	7	34	0.868502	1			63	11	41	0.696281	1			63	9	33	0.677074	1
63	7	4	0.806966	1			63	11	6	0.773775	1			63	9	15	0.768228	1			63	7	36	0.883843	1			63	11	47	0.749663	1			63	9	38	0.977224	1
63	7	8	0.863085	1			63	11	23	0.764083	1			63	9	4	0.663038	1			63	7	46	0.73734	1			63	11	48	0.759799	1			63	9	32	0.697673	1
63	7	9	0.837439	1			63	11	12	1.22015	1			63	9	5	0.772713	1			63	7	42	0.829119	1			63	11	32	0.757476	1			63	9	28	0.833816	1
63	7	1	0.799919	1			63	11	1	1.09964	1			63	9	23	0.690441	1			63	7	29	0.864255	1			63	11	34	0.882003	1			63	9	44	0.866224	1
63	7	17	0.812334	1			63	11	20	0.688523	1			63	9	25	0.727112	1			63	7	50	0.780387	1			63	11	45	1.04657	1			63	9	49	0.768852	1
63	7	20	0.896658	1			63	11	14	0.618081	1			63	9	19	0.64618	1			63	7	39	0.742868	1			63	11	31	0.594388	1			63	9	29	0.649495	1
63	7	23	0.849991	1			63	11	9	0.642857	1			63	9	21	0.743457	1			63	7	30	0.735266	1			63	11	29	1.25348	1			63	9	30	0.691221	1
63	7	14	0.778428	1			63	11	16	0.672051	1			63	9	6	0.665298	1			63	7	26	0.682353	1			63	11	36	0.67867	1			63	9	26	0.717544	1
63	7	13	0.8696	1			63	11	21	0.700816	1			63	9	16	0.702663	1			63	7	47	0.756561	1			63	11	42	0.770296	1			63	9	39	0.714276	1
63	7	15	0.738425	1			63	11	17	1.04606	1			63	9	3	0.588507	1			63	7	28	0.854839	1			63	11	30	1.11422	1			63	9	31	0.838119	1
63	7	19	0.792083	1			63	11	24	0.776737	1			63	9	20	0.644978	1			63	7	31	0.788299	1			63	11	49	1.2322	1			63	9	40	0.670217	1
63	7	24	0.832116	1			63	11	25	0.631898	1			63	9	18	0.884809	1			63	7	49	0.888094	1			63	11	50	0.937672	1			63	9	45	0.624277	1
63	7	22	0.81613	1			63	11	8	0.608757	1			63	9	10	1.18612	1			63	8	45	1.17589	1			63	11	40	0.652915	1			63	9	37	1.34434	1
63	7	21	0.719001	1			63	11	5	0.792927	1			60	10	6	0.88395	1			63	8	38	0.93506	1			63	12	36	0.702403	1			63	9	48	0.720686	1
63	8	8	0.836002	1			63	11	10	0.732682	1			60	10	24	0.83517	1			63	8	46	1.15655	1			63	12	29	0.576997	1			63	9	43	0.673237	1
63	8	15	0.62596	1			63	12	7	3.99855	1			60	10	15	0.812657	1			63	8	49	0.859147	1			63	12	40	2.27747	1			60	10	32	0.959828	1
63	8	3	0.767956	1			63	12	21	0.531295	1			60	10	10	0.917034	1			63	8	28	0.798962	1			63	12	35	0.628937	1			60	10	47	0.807298	1
63	8	1	0.633712	1			63	12	6	0.533645	1			60	10	18	0.810855	1			63	8	37	0.790736	1			63	12	49	0.768841	1			60	10	46	1.11145	1
63	8	4	0.564406	1			63	12	3	0.534137	1			60	10	13	1.0172	1			63	8	42	0.88638	1			63	12	30	0.803386	1			60	10	41	0.742764	1
63	8	16	0.688897	1			63	12	2	0.493076	1			60	10	22	0.846263	1			63	8	34	1.23296	1			63	12	44	0.803237	1			60	10	48	0.743351	1
63	8	2	0.65906	1			63	12	8	0.498393	1			60	10	8	0.790233	1			63	8	40	1.24639	1			63	12	38	1.01564	1			60	10	35	0.755655	1
63	8	13	0.785985	1			63	12	20	0.77797	1			60	10	20	0.797973	1			63	8	43	0.765877	1			63	12	33	0.831581	1			60	10	36	0.728397	1
63	8	6	0.729007	1			63	12	23	1.0433	1			60	10	14	0.725052	1			63	8	41	0.844361	1			63	12	50	0.77039	1			60	10	33	0.686127	1
63	8	22	0.803423	1			63	12	24	0.962903	1			60	10	3	0.657482	1			63	8	36	0.793093	1			63	12	39	0.580384	1			60	10	37	0.722382	1
63	8	17	0.789862	1			63	12	16	0.776217	1			60	10	4	0.727899	1			63	8	47	0.861867	1			63	12	42	0.618957	1			60	10	42	0.752465	1
63	8	9	0.752324	1			63	12	11	1.26467	1			60	10	17	0.884131	1			63	8	33	0.814166	1			63	12	28	0.724007	1			60	10	50	0.72387	1
63	8	19	0.870231	1			63	12	5	0.761949	1			60	10	21	0.731663	1			63	8	50	0.762099	1			63	12	43	2.24175	1			60	10	34	0.785	1
63	8	10	0.941182	1			63	12	19	0.62999	1			60	10	25	0.756839	1			63	8	48	0.832101	1			63	12	45	0.940204	1			60	10	45	0.804398	1
63	8	18	0.754591	1			63	12	18	0.751831	1			60	10	1	0.671373	1			63	8	27	0.681566	1			63	12	31	0.916224	1			60	10	44	0.717236	1
63	8	7	1.17771	1			63	12	1	1.31449	1			60	10	16	0.720596	1			63	8	31	0.804171	1			63	12	34	1.14642	1			60	10	49	0.782094	1
63	8	25	0.888465	1			63	12	17	1.55638	1			60	10	11	0.760954	1			63	8	26	0.787996	1			63	12	32	1.00731	1			60	10	26	0.714313	1
63	8	21	0.927553	1			63	12	14	1.11274	1			60	10	9	0.763463	1			63	8	32	0.767658	1			63	12	48	0.729183	1			60	10	39	0.695996	1
63	8	23	0.798927	1			63	12	10	0.861294	1			60	10	7	0.718798	1			63	8	44	0.772211	1			63	12	27	0.724357	1			60	10	38	0.927517	1
63	8	5	0.804272	1			63	12	9	1.05941	1			60	10	23	0.713008	1			63	8	39	0.783147	1			63	12	41	0.714077	1			60	10	27	1.05426	1
63	8	20	0.785263	1			63	12	13	1.16038	1			60	10	19	0.930105	1			63	8	29	0.727628	1			63	12	47	0.716668	1			60	10	43	0.834671	1
63	8	11	0.775459	1			63	12	15	0.737655	1			60	10	5	1.06428	1			63	8	35	0.782687	1			63	12	26	0.680982	1			60	10	40	0.782749	1
63	8	12	0.78835	1			63	12	4	0.749702	1			60	10	12	0.653383	1			63	8	30	0.736014	1			63	12	46	1.05012	1			60	10	29	0.693603	1
63	8	14	0.709354	1			63	12	22	0.711111	1			60	10	2	0.712105	1																	60	10	30	0.728791	1
63	8	24	0.700817	1			63	12	25	0.790036	1																								60	10	31	0.704135	1
							63	12	12	1.04437	1
										0.756336							0.682439														0.806196							0.707047
										0.750293							0.751482														0.801681							0.739045
Q1	0.750329						Q1	0.69743						Q1	0.662404						Q1	0.765877						Q1	0.714555						Q1	0.650071
Q3	0.973155						Q3	0.847251						Q3	0.799613						Q3	0.893136						Q3	0.917367						Q3	0.8057
IQ	0.222826						IQ	0.149821						IQ	0.137209						IQ	0.127259						IQ	0.202812						IQ	0.155629
upper	1.30739						upper	1.07198						upper	1.00543						upper	1.08402						upper	1.22159						upper	1.03914
lower	0.41609						lower	0.472699						lower	0.456591						lower	0.574989						lower	0.410337						lower	0.416628
FALSE	FALSE	1	0.787385				FALSE	FALSE	1	0.837023				FALSE	FALSE	1	0.707364				FALSE	TRUE	1	1.34575				FALSE	FALSE	1	1.11613				FALSE	TRUE	1	1.56359
	FALSE	2	0.947952					TRUE	2	1.35218					FALSE	2	0.714627					TRUE	2	1.25189					FALSE	2	0.903575					FALSE	2	0.790475
	TRUE	3	2.44397					FALSE	3	0.783716					FALSE	3	0.662193					FALSE	3	1.04033					FALSE	3	0.989473					FALSE	3	0.690834
	FALSE	4	0.93622					FALSE	4	0.940002					FALSE	4	0.593187					FALSE	4	0.786166					FALSE	4	0.850811					FALSE	4	0.577342
	FALSE	5	1.17148					FALSE	5	0.792989					FALSE	5	0.640896					FALSE	5	0.89266					FALSE	5	0.762284					FALSE	5	0.628136
	FALSE	6	0.827236					FALSE	6	0.839442					FALSE	6	0.715023					FALSE	6	0.687789					FALSE	6	0.796288					FALSE	6	0.633704
	FALSE	7	0.871961					FALSE	7	0.693214					FALSE	7	0.712039					FALSE	7	0.80367					FALSE	7	0.779754					FALSE	7	0.597012
	FALSE	8	0.733776					TRUE	8	1.08651					TRUE	8	1.37895					FALSE	8	0.752898					FALSE	8	0.690169					FALSE	8	0.535247
	FALSE	9	0.702878					FALSE	9	0.748252					FALSE	9	0.629548					FALSE	9	0.708018					FALSE	9	0.822462					FALSE	9	0.63816
	FALSE	10	0.738795					FALSE	10	0.768444					FALSE	10	0.713967					FALSE	10	0.928083					FALSE	10	0.77476					FALSE	10	0.659006
	FALSE	11	0.634282					FALSE	11	0.763194					FALSE	11	0.515724					FALSE	11	1.03049					FALSE	11	0.724979					FALSE	11	0.807002
	FALSE	12	0.704977					FALSE	12	0.822197					FALSE	12	0.725362					FALSE	12	0.800828					FALSE	12	0.714555					FALSE	12	0.635129
	TRUE	13	1.42904					FALSE	13	0.776077					FALSE	13	0.679157					FALSE	13	0.71179					FALSE	13	0.717935					FALSE	13	0.682906
	FALSE	14	0.747714					FALSE	14	0.836235					FALSE	14	0.666647					FALSE	14	0.672992					FALSE	14	0.728703					FALSE	14	0.62113
	FALSE	15	0.619015					FALSE	15	0.747139					FALSE	15	0.758326					FALSE	15	0.948583					FALSE	15	0.715576					FALSE	15	0.580099
	FALSE	16	0.777086					FALSE	16	0.726543					FALSE	16	0.746494					FALSE	16	0.785162					FALSE	16	0.731389					TRUE	16	1.26903
	TRUE	17	1.46613					FALSE	17	0.676329					FALSE	17	0.858697					FALSE	17	0.73117					FALSE	17	0.767466					FALSE	17	0.700738
	FALSE	18	0.816951					FALSE	18	0.677935					TRUE	18	1.31728					FALSE	18	0.746341					FALSE	18	0.67866					FALSE	18	0.699674
	FALSE	19	0.832598					FALSE	19	0.627099					FALSE	19	0.516414					FALSE	19	0.888127					FALSE	19	0.830809					FALSE	19	0.654636
	FALSE	20	0.89507					FALSE	20	0.745616					FALSE	20	0.835843					FALSE	20	0.798371					FALSE	20	0.948988					FALSE	20	0.618317
	FALSE	21	0.863847					FALSE	21	0.716336					FALSE	21	0.524898					FALSE	21	0.743981					FALSE	21	1.08752					FALSE	21	0.709713
	FALSE	22	0.777754					FALSE	22	0.836182					FALSE	22	0.754796					FALSE	22	0.813711					FALSE	22	0.917367					FALSE	22	0.754747
	FALSE	23	0.737702					FALSE	23	0.745127					FALSE	23	0.758797					FALSE	23	0.827146					FALSE	23	0.801594					FALSE	23	0.791764
	FALSE	24	0.789379					FALSE	24	0.8455					FALSE	24	0.643292					FALSE	24	1.03944					FALSE	24	0.737932					FALSE	24	0.861444
	FALSE	25	1.20748					FALSE	25	0.693935					FALSE	25	0.710199					TRUE	25	1.25232					FALSE	25	0.953372					FALSE	25	1.03077
	TRUE	26	1.46681					TRUE	26	1.13555					FALSE	26	0.750934					TRUE	26	1.13901					FALSE	26	0.825351					TRUE	26	1.15106
	FALSE	27	1.04343					FALSE	27	0.734671					FALSE	27	0.7026					FALSE	27	0.957396					FALSE	27	0.806491					FALSE	27	0.971165
	TRUE	28	1.31111					FALSE	28	0.813812					FALSE	28	0.635298					FALSE	28	0.835645					FALSE	28	0.821249					FALSE	28	0.648905
	FALSE	29	1.28458					FALSE	29	0.69873					FALSE	29	0.668408					FALSE	29	1.06968					FALSE	29	0.727599					TRUE	29	1.73089
	FALSE	30	1.13075					FALSE	30	0.802113					FALSE	30	0.792798					FALSE	30	0.843525					FALSE	30	0.728775					FALSE	30	0.661603
	TRUE	31	1.34398					FALSE	31	0.873447					FALSE	31	0.594198					FALSE	31	0.837142					FALSE	31	0.723791					FALSE	31	0.643433
	FALSE	32	1.15607					FALSE	32	0.912545					FALSE	32	0.694709					TRUE	32	1.08708					FALSE	32	0.738667					FALSE	32	0.59032
	TRUE	33	1.32489					FALSE	33	0.768014					FALSE	33	0.728673					FALSE	33	0.821762					FALSE	33	0.698473					FALSE	33	0.674709
	FALSE	34	0.748334					FALSE	34	0.698595					FALSE	34	0.934781					FALSE	34	0.781907					FALSE	34	0.704825					FALSE	34	0.597207
	TRUE	35	1.84565					FALSE	35	0.715538					FALSE	35	0.536468					TRUE	35	1.13154					FALSE	35	0.904334					FALSE	35	0.640069
	FALSE	36	1.08493					FALSE	36	0.607538					FALSE	36	0.55427					FALSE	36	0.788379					FALSE	36	0.710073					FALSE	36	0.506455
	FALSE	37	0.870396					FALSE	37	0.706319					FALSE	37	0.805543					TRUE	37	1.15598					FALSE	37	0.566163					FALSE	37	0.609985
	FALSE	38	1.16745					FALSE	38	0.68672					FALSE	38	0.585709					FALSE	38	0.811118					FALSE	38	0.934958					FALSE	38	0.734661
	FALSE	39	1.08767					FALSE	39	0.618094					TRUE	39	1.05775					FALSE	39	0.830197					FALSE	39	0.923451					FALSE	39	0.650647
	FALSE	40	0.839847					FALSE	40	0.800759					FALSE	40	0.599625					FALSE	40	0.786921					FALSE	40	1.14471					FALSE	40	0.73604
	FALSE	41	0.799937					FALSE	41	0.724945					FALSE	41	0.569808					FALSE	41	0.629457					FALSE	41	0.869559					TRUE	41	1.13662
	FALSE	42	0.745388					FALSE	42	0.721316					TRUE	42	1.03614					TRUE	42	0.57275					FALSE	42	1.18209					FALSE	42	0.666493
	FALSE	43	0.609011					FALSE	43	0.74256					FALSE	43	0.596794					FALSE	43	0.65825					FALSE	43	0.678658					FALSE	43	0.675321
	FALSE	44	0.780508					FALSE	44	0.954947					FALSE	44	0.589832					FALSE	44	0.706072					FALSE	44	0.784955					FALSE	44	0.533577
	FALSE	45	0.698032					FALSE	45	0.6876					FALSE	45	0.551848					TRUE	45	1.13302					FALSE	45	0.70309					FALSE	45	0.991364
	TRUE	46	1.43758					FALSE	46	0.708603					FALSE	46	0.80016					FALSE	46	0.715666					FALSE	46	0.61965					FALSE	46	0.978977
	FALSE	47	0.729293					FALSE	47	0.734675					FALSE	47	0.715071					FALSE	47	0.758104					FALSE	47	0.63399					FALSE	47	0.715783
	FALSE	48	0.767949					FALSE	48	0.783736					FALSE	48	0.836316					TRUE	48	1.11996					FALSE	48	0.72397					FALSE	48	1.01634
	FALSE	49	0.657766					FALSE	49	0.774027					FALSE	49	0.594058					FALSE	49	0.951454					FALSE	49	1.13219					FALSE	49	0.939604
	FALSE	50	0.998358					FALSE	50	0.639942					FALSE	50	0.664362					FALSE	50	0.893136					FALSE	50	0.806479					FALSE	50	0.736492
	TRUE	51	2.00068					FALSE	51	0.85758					FALSE	51	0.909973					FALSE	51	0.787803					FALSE	51	0.821213					TRUE	51	1.05344
	FALSE	52	1.23077					FALSE	52	0.675112					FALSE	52	0.907074					FALSE	52	0.793958					FALSE	52	0.823245					FALSE	52	0.748157
	FALSE	53	1.00378					FALSE	53	0.782366					FALSE	53	0.649872					FALSE	53	0.886451					FALSE	53	0.847762					FALSE	53	0.589254
	FALSE	54	0.89934					FALSE	54	0.646517					FALSE	54	0.749696					FALSE	54	0.794637					FALSE	54	0.762278					FALSE	54	0.6312
	FALSE	55	1.08439					FALSE	55	0.740693					FALSE	55	0.935278					TRUE	55	1.44775					FALSE	55	0.612871					FALSE	55	0.619858
	FALSE	56	0.91384					FALSE	56	0.832204					FALSE	56	0.694514					FALSE	56	0.843793					FALSE	56	1.06471					FALSE	56	0.784981
	FALSE	57	0.721853					FALSE	57	0.654557					FALSE	57	0.671358					TRUE	57	1.87808					FALSE	57	0.64612					FALSE	57	0.627553
	FALSE	58	0.890655					FALSE	58	0.878809					FALSE	58	0.72972					FALSE	58	0.749287					TRUE	58	1.25271					FALSE	58	0.630173
	FALSE	59	0.836776					FALSE	59	0.89443					FALSE	59	0.698777					FALSE	59	0.783851					FALSE	59	0.666835					FALSE	59	0.713281
	TRUE	60	1.55534					FALSE	60	0.852504					FALSE	60	0.796571					FALSE	60	0.868502					FALSE	60	0.696281					FALSE	60	0.677074
	FALSE	61	0.806966					FALSE	61	0.773775					FALSE	61	0.768228					FALSE	61	0.883843					FALSE	61	0.749663					FALSE	61	0.977224
	FALSE	62	0.863085					FALSE	62	0.764083					FALSE	62	0.663038					FALSE	62	0.73734					FALSE	62	0.759799					FALSE	62	0.697673
	FALSE	63	0.837439					TRUE	63	1.22015					FALSE	63	0.772713					FALSE	63	0.829119					FALSE	63	0.757476					FALSE	63	0.833816
	FALSE	64	0.799919					TRUE	64	1.09964					FALSE	64	0.690441					FALSE	64	0.864255					FALSE	64	0.882003					FALSE	64	0.866224
	FALSE	65	0.812334					FALSE	65	0.688523					FALSE	65	0.727112					FALSE	65	0.780387					FALSE	65	1.04657					FALSE	65	0.768852
	FALSE	66	0.896658					FALSE	66	0.618081					FALSE	66	0.64618					FALSE	66	0.742868					FALSE	66	0.594388					FALSE	66	0.649495
	FALSE	67	0.849991					FALSE	67	0.642857					FALSE	67	0.743457					FALSE	67	0.735266					TRUE	67	1.25348					FALSE	67	0.691221
	FALSE	68	0.778428					FALSE	68	0.672051					FALSE	68	0.665298					FALSE	68	0.682353					FALSE	68	0.67867					FALSE	68	0.717544
	FALSE	69	0.8696					FALSE	69	0.700816					FALSE	69	0.702663					FALSE	69	0.756561					FALSE	69	0.770296					FALSE	69	0.714276
	FALSE	70	0.738425					FALSE	70	1.04606					FALSE	70	0.588507					FALSE	70	0.854839					FALSE	70	1.11422					FALSE	70	0.838119
	FALSE	71	0.792083					FALSE	71	0.776737					FALSE	71	0.644978					FALSE	71	0.788299					TRUE	71	1.2322					FALSE	71	0.670217
	FALSE	72	0.832116					FALSE	72	0.631898					FALSE	72	0.884809					FALSE	72	0.888094					FALSE	72	0.937672					FALSE	72	0.624277
	FALSE	73	0.81613					FALSE	73	0.608757					TRUE	73	1.18612					TRUE	73	1.17589					FALSE	73	0.652915					TRUE	73	1.34434
	FALSE	74	0.719001					FALSE	74	0.792927					FALSE	74	0.88395					FALSE	74	0.93506					FALSE	74	0.702403					FALSE	74	0.720686
	FALSE	75	0.836002					FALSE	75	0.732682					FALSE	75	0.83517					TRUE	75	1.15655					FALSE	75	0.576997					FALSE	75	0.673237
	FALSE	76	0.62596					TRUE	76	3.99855					FALSE	76	0.812657					FALSE	76	0.859147					TRUE	76	2.27747					FALSE	76	0.959828
	FALSE	77	0.767956					FALSE	77	0.531295					FALSE	77	0.917034					FALSE	77	0.798962					FALSE	77	0.628937					FALSE	77	0.807298
	FALSE	78	0.633712					FALSE	78	0.533645					FALSE	78	0.810855					FALSE	78	0.790736					FALSE	78	0.768841					TRUE	78	1.11145
	FALSE	79	0.564406					FALSE	79	0.534137					TRUE	79	1.0172					FALSE	79	0.88638					FALSE	79	0.803386					FALSE	79	0.742764
	FALSE	80	0.688897					FALSE	80	0.493076					FALSE	80	0.846263					TRUE	80	1.23296					FALSE	80	0.803237					FALSE	80	0.743351
	FALSE	81	0.65906					FALSE	81	0.498393					FALSE	81	0.790233					TRUE	81	1.24639					FALSE	81	1.01564					FALSE	81	0.755655
	FALSE	82	0.785985					FALSE	82	0.77797					FALSE	82	0.797973					FALSE	82	0.765877					FALSE	82	0.831581					FALSE	82	0.728397
	FALSE	83	0.729007					FALSE	83	1.0433					FALSE	83	0.725052					FALSE	83	0.844361					FALSE	83	0.77039					FALSE	83	0.686127
	FALSE	84	0.803423					FALSE	84	0.962903					FALSE	84	0.657482					FALSE	84	0.793093					FALSE	84	0.580384					FALSE	84	0.722382
	FALSE	85	0.789862					FALSE	85	0.776217					FALSE	85	0.727899					FALSE	85	0.861867					FALSE	85	0.618957					FALSE	85	0.752465
	FALSE	86	0.752324					TRUE	86	1.26467					FALSE	86	0.884131					FALSE	86	0.814166					FALSE	86	0.724007					FALSE	86	0.72387
	FALSE	87	0.870231					FALSE	87	0.761949					FALSE	87	0.731663					FALSE	87	0.762099					TRUE	87	2.24175					FALSE	87	0.785
	FALSE	88	0.941182					FALSE	88	0.62999					FALSE	88	0.756839					FALSE	88	0.832101					FALSE	88	0.940204					FALSE	88	0.804398
	FALSE	89	0.754591					FALSE	89	0.751831					FALSE	89	0.671373					FALSE	89	0.681566					FALSE	89	0.916224					FALSE	89	0.717236
	FALSE	90	1.17771					TRUE	90	1.31449					FALSE	90	0.720596					FALSE	90	0.804171					FALSE	90	1.14642					FALSE	90	0.782094
	FALSE	91	0.888465					TRUE	91	1.55638					FALSE	91	0.760954					FALSE	91	0.787996					FALSE	91	1.00731					FALSE	91	0.714313
	FALSE	92	0.927553					TRUE	92	1.11274					FALSE	92	0.763463					FALSE	92	0.767658					FALSE	92	0.729183					FALSE	92	0.695996
	FALSE	93	0.798927					FALSE	93	0.861294					FALSE	93	0.718798					FALSE	93	0.772211					FALSE	93	0.724357					FALSE	93	0.927517
	FALSE	94	0.804272					FALSE	94	1.05941					FALSE	94	0.713008					FALSE	94	0.783147					FALSE	94	0.714077					TRUE	94	1.05426
	FALSE	95	0.785263					TRUE	95	1.16038					FALSE	95	0.930105					FALSE	95	0.727628					FALSE	95	0.716668					FALSE	95	0.834671
	FALSE	96	0.775459					FALSE	96	0.737655					TRUE	96	1.06428					FALSE	96	0.782687					FALSE	96	0.680982					FALSE	96	0.782749
	FALSE	97	0.78835					FALSE	97	0.749702					FALSE	97	0.653383					FALSE	97	0.736014					FALSE	97	1.05012					FALSE	97	0.693603
	FALSE	98	0.709354					FALSE	98	0.711111					FALSE	98	0.712105																			FALSE	98	0.728791
	FALSE	99	0.700817					FALSE	99	0.790036																										FALSE	99	0.704135
								FALSE	100	1.04437
			0.839473							0.753484							0.718099							0.810519							0.804037							0.723046

## Sheet: 61f
61	1	6	0.948803	1			61	3	11	0.858178	1			61	5	20	0.83577	1			61	1	35	0.998115	1			61	3	28	1.00649	1			61	5	47	0.609306	1
61	1	19	0.735133	1			61	3	5	0.644469	1			61	5	13	0.60235	1			61	1	36	0.766188	1			61	3	31	0.593544	1			61	5	44	0.501666	1
61	1	22	0.67117	1			61	3	7	0.626529	1			61	5	23	0.588377	1			61	1	30	0.756154	1			61	3	43	0.535739	1			61	5	50	0.728371	1
61	1	18	0.989506	1			61	3	9	0.504819	1			61	5	15	0.562721	1			61	1	49	0.8261	1			61	3	48	0.750754	1			61	5	31	0.529001	1
61	1	11	1.23918	1			61	3	14	0.748463	1			61	5	24	0.649091	1			61	1	27	0.977546	1			61	3	47	0.671495	1			61	5	32	2.17318	1
61	1	2	0.634583	1			61	3	24	1.20623	1			61	5	18	0.581066	1			61	1	45	1.13918	1			61	3	29	0.69789	1			61	5	36	0.534357	1
61	1	9	0.73817	1			61	3	25	0.535291	1			61	5	25	0.659063	1			61	1	46	0.982107	1			61	3	26	0.5365	1			61	5	33	0.492364	1
61	1	10	1.13871	1			61	3	17	0.773839	1			61	5	1	0.586969	1			61	1	29	0.719049	1			61	3	44	0.768993	1			61	5	30	0.479635	1
61	1	24	0.983033	1			61	3	13	0.611101	1			61	5	10	0.711636	1			61	1	44	1.00449	1			61	3	41	0.635106	1			61	5	42	0.548643	1
61	1	14	0.896993	1			61	3	16	0.558905	1			61	5	4	0.870075	1			61	1	37	1.12955	1			61	3	30	0.601369	1			61	5	28	0.490587	1
61	1	23	0.666708	1			61	3	22	0.649438	1			61	5	8	0.609449	1			61	1	39	1.14408	1			61	3	49	0.608538	1			61	5	39	0.667867	1
61	1	15	0.68062	1			61	3	4	0.604508	1			61	5	5	0.642902	1			61	1	38	0.876462	1			61	3	33	0.698034	1			61	5	29	0.60686	1
61	1	12	0.6779	1			61	3	12	0.591199	1			61	5	3	0.732957	1			61	1	48	0.88459	1			61	3	35	0.910277	1			61	5	43	0.529869	1
61	1	4	0.627791	1			61	3	20	0.71275	1			61	5	21	0.689938	1			61	1	34	1.026	1			61	3	40	0.699745	1			61	5	41	0.660456	1
61	1	25	1.1774	1			61	3	21	0.603344	1			61	5	16	0.605946	1			61	1	28	0.784615	1			61	3	38	0.691657	1			61	5	27	0.524813	1
61	1	8	0.712582	1			61	3	6	0.640641	1			61	5	12	0.991608	1			61	1	40	0.993095	1			61	3	39	0.671215	1			61	5	34	0.638502	1
61	1	17	2.64901	1			61	3	8	0.574278	1			61	5	17	0.829421	1			61	1	32	1.01527	1			61	3	45	0.77734	1			61	5	45	0.562169	1
61	1	21	0.674707	1			61	3	23	0.686426	1			61	5	11	0.528482	1			61	1	50	0.777857	1			61	3	34	0.645463	1			61	5	26	0.470484	1
61	1	20	0.786467	1			61	3	10	0.672105	1			61	5	6	0.686181	1			61	1	26	1.00085	1			61	3	32	0.714866	1			61	5	38	0.569204	1
61	1	1	1.42573	1			61	3	1	0.793743	1			61	5	22	0.495322	1			61	1	47	0.657862	1			61	3	27	0.663743	1			61	5	40	0.543662	1
61	1	3	1.84493	1			61	3	18	0.589369	1			61	5	14	0.540764	1			61	1	43	0.735517	1			61	3	37	0.664465	1			61	5	48	0.509092	1
61	1	13	0.652037	1			61	3	3	0.826489	1			61	5	9	0.638754	1			61	1	41	0.856534	1			61	3	36	0.651222	1			61	5	46	0.674892	1
61	1	16	0.978668	1			61	3	2	0.58377	1			61	5	2	0.563311	1			61	1	33	1.24364	1			61	3	42	0.736773	1			61	5	49	0.552163	1
61	1	7	1.1073	1			61	3	15	0.66212	1			61	5	19	0.898479	1			61	1	42	0.8391	1			61	3	50	0.607549	1			61	5	37	0.76435	1
61	1	5	0.870212	1			61	4	22	0.706097	1			61	5	7	0.815835	1			61	1	31	1.53951	1			61	3	46	0.832067	1			61	6	32	0.698346	1
61	2	15	0.600248	1			61	4	20	0.6355	1			61	6	11	0.572317	1			61	2	29	0.828375	1			61	4	35	0.850368	1			61	6	42	0.635976	1
61	2	13	0.783872	1			61	4	12	0.585928	1			61	6	22	0.564737	1			61	2	32	0.892439	1			61	4	44	0.717843	1			61	6	48	0.580376	1
61	2	1	0.686724	1			61	4	5	0.705451	1			61	6	12	0.604051	1			61	2	40	0.681899	1			61	4	32	0.643771	1			61	6	33	0.522028	1
61	2	9	0.935901	1			61	4	14	1.01486	1			61	6	21	0.526232	1			61	2	48	0.648639	1			61	4	46	0.648108	1			61	6	36	0.542147	1
61	2	18	0.790505	1			61	4	17	0.653651	1			61	6	10	0.633568	1			61	2	38	0.659388	1			61	4	40	0.551458	1			61	6	31	1.03389	1
61	2	8	0.612661	1			61	4	2	0.529838	1			61	6	15	0.614287	1			61	2	39	0.742914	1			61	4	49	0.744935	1			61	6	49	1.05334	1
61	2	16	0.704722	1			61	4	23	0.626889	1			61	6	2	0.584539	1			61	2	31	0.689274	1			61	4	47	0.472561	1			61	6	38	0.711116	1
61	2	3	1.11283	1			61	4	6	0.604413	1			61	6	6	0.721049	1			61	2	26	0.591017	1			61	4	39	0.600506	1			61	6	44	0.673575	1
61	2	25	0.953882	1			61	4	15	0.583309	1			61	6	20	0.925771	1			61	2	42	0.693394	1			61	4	38	1.48211	1			61	6	43	0.632849	1
61	2	14	0.635285	1			61	4	3	0.69077	1			61	6	9	0.56091	1			61	2	27	0.826794	1			61	4	34	0.702531	1			61	6	34	0.612906	1
61	2	5	0.90718	1			61	4	4	1.19406	1			61	6	23	1.04102	1			61	2	30	0.903961	1			61	4	41	1.04371	1			61	6	27	0.537032	1
61	2	22	0.639805	1			61	4	13	0.631744	1			61	6	7	0.710783	1			61	2	33	1.08784	1			61	4	42	0.56709	1			61	6	50	0.552582	1
61	2	4	0.707427	1			61	4	10	0.79164	1			61	6	5	0.622349	1			61	2	43	0.73663	1			61	4	43	0.590341	1			61	6	37	0.775694	1
61	2	11	1.24793	1			61	4	25	0.811802	1			61	6	14	0.603432	1			61	2	44	0.611266	1			61	4	33	0.622692	1			61	6	40	0.681913	1
61	2	12	0.764497	1			61	4	8	0.670189	1			61	6	16	0.622418	1			61	2	47	0.716064	1			61	4	26	0.744806	1			61	6	26	0.576644	1
61	2	17	0.794708	1			61	4	9	0.579479	1			61	6	19	0.602582	1			61	2	49	0.654176	1			61	4	48	0.819618	1			61	6	30	0.533585	1
61	2	19	0.695025	1			61	4	18	0.740707	1			61	6	13	0.755588	1			61	2	45	0.736058	1			61	4	36	0.535891	1			61	6	29	0.567818	1
61	2	7	0.580927	1			61	4	11	0.989789	1			61	6	3	0.627578	1			61	2	34	0.752225	1			61	4	30	0.704406	1			61	6	28	0.574357	1
61	2	6	0.753306	1			61	4	16	0.561945	1			61	6	4	0.661935	1			61	2	28	0.526225	1			61	4	28	0.572525	1			61	6	39	0.666389	1
61	2	23	0.650296	1			61	4	24	0.668944	1			61	6	1	0.647231	1			61	2	35	0.583406	1			61	4	31	0.574909	1			61	6	41	0.696158	1
61	2	10	0.589501	1			61	4	19	0.56462	1			61	6	17	0.61927	1			61	2	36	0.938642	1			61	4	27	0.527206	1			61	6	35	0.553956	1
61	2	2	0.906198	1			61	4	21	0.631867	1			61	6	24	0.7457	1			61	2	41	0.542024	1			61	4	45	0.540956	1			61	6	45	1.10342	1
61	2	21	0.61802	1			61	4	7	0.63293	1			61	6	25	1.43117	1			61	2	46	0.838753	1			61	4	29	0.452579	1			61	6	47	0.648594	1
61	2	20	0.61433	1			61	11	14	0.81676	1			61	6	8	0.584755	1			61	2	50	0.565154	1			61	11	44	0.743345	1			61	6	46	0.629792	1
61	2	24	0.760081	1			61	11	19	0.733379	1			61	6	18	0.729766	1			61	2	37	0.730047	1			61	11	27	0.612077	1			61	9	36	0.624767	1
61	7	10	0.856237	1			61	11	18	0.708976	1			61	9	1	0.587351	1			61	7	46	0.827068	1			61	11	50	0.579101	1			61	9	48	0.694701	1
61	7	7	0.555847	1			61	11	12	0.54236	1			61	9	25	0.703069	1			61	7	39	0.574228	1			61	11	47	0.65838	1			61	9	46	0.667542	1
61	7	4	0.601056	1			61	11	17	0.582831	1			61	9	8	0.481899	1			61	7	37	0.601941	1			61	11	35	0.628461	1			61	9	39	0.577978	1
61	7	3	0.653746	1			61	11	21	0.5976	1			61	9	16	0.52686	1			61	7	35	0.573359	1			61	11	38	0.670795	1			61	9	35	0.584124	1
61	7	24	0.704728	1			61	11	15	0.685667	1			61	9	21	0.476876	1			61	7	38	0.587059	1			61	11	26	1.86564	1			61	9	31	0.535342	1
61	7	12	0.695348	1			61	11	7	0.551836	1			61	9	7	0.614401	1			61	7	34	0.588668	1			61	11	34	0.579477	1			61	9	42	0.753838	1
61	7	8	0.62546	1			61	11	2	0.581998	1			61	9	2	0.854953	1			61	7	31	0.56567	1			61	11	30	0.69527	1			61	9	30	0.776776	1
61	7	9	0.893665	1			61	11	5	0.545009	1			61	9	19	0.899415	1			61	7	33	0.586358	1			61	11	49	0.535922	1			61	9	40	0.690389	1
61	7	11	0.958355	1			61	11	6	0.700521	1			61	9	11	0.903518	1			61	7	36	0.728144	1			61	11	32	0.647382	1			61	9	34	0.740958	1
61	7	15	0.578533	1			61	11	4	0.849498	1			61	9	20	0.773815	1			61	7	41	0.61207	1			61	11	46	0.511466	1			61	9	32	0.638024	1
61	7	2	0.548164	1			61	11	10	0.555569	1			61	9	14	0.538902	1			61	7	44	0.661238	1			61	11	43	0.768449	1			61	9	45	0.77685	1
61	7	19	0.819587	1			61	11	25	0.718446	1			61	9	23	0.604395	1			61	7	40	0.842164	1			61	11	42	0.558043	1			61	9	26	0.940002	1
61	7	6	0.659794	1			61	11	11	0.656001	1			61	9	4	0.548054	1			61	7	30	0.690684	1			61	11	37	0.575363	1			61	9	37	0.719025	1
61	7	25	0.600403	1			61	11	24	0.737003	1			61	9	13	0.71413	1			61	7	32	0.735433	1			61	11	48	0.582978	1			61	9	29	0.631492	1
61	7	23	0.697282	1			61	11	22	0.527857	1			61	9	24	0.720783	1			61	7	27	0.58598	1			61	11	45	0.638014	1			61	9	43	0.659116	1
61	7	21	0.566481	1			61	11	1	0.877037	1			61	9	22	0.690115	1			61	7	48	0.676931	1			61	11	28	0.522365	1			61	9	49	0.606715	1
61	7	18	0.652223	1			61	11	13	0.682008	1			61	9	10	1.23931	1			61	7	43	0.665958	1			61	11	33	0.595018	1			61	9	47	0.651889	1
61	7	17	0.829842	1			61	11	9	0.667909	1			61	9	17	0.786444	1			61	7	26	0.66806	1			61	11	41	0.617232	1			61	9	38	0.654446	1
61	7	22	0.670252	1			61	11	8	0.622157	1			61	9	5	0.531338	1			61	7	28	0.723924	1			61	11	39	0.533984	1			61	9	33	0.587691	1
61	7	20	1.19889	1			61	11	3	0.699962	1			61	9	6	0.566664	1			61	7	50	0.826888	1			61	11	29	0.558326	1			61	9	28	0.605224	1
61	7	13	0.454901	1			61	11	20	0.703183	1			61	9	18	0.508718	1			61	7	49	0.692261	1			61	11	40	0.584499	1			61	9	27	0.711788	1
61	7	5	1.86742	1			61	11	16	0.643657	1			61	9	12	0.689196	1			61	7	47	0.648673	1			61	11	31	0.655311	1			61	9	41	0.626248	1
61	7	1	0.49919	1			61	11	23	0.666584	1			61	9	9	0.651898	1			61	7	29	0.452743	1			61	12	40	1.00786	1			61	10	42	1.02063	1
61	7	14	0.9218	1			61	12	11	1.16968	1			61	9	3	0.640316	1			61	7	42	0.832447	1			61	12	39	0.564698	1			61	10	41	0.723485	1
61	7	16	0.533508	1			61	12	7	0.635381	1			61	9	15	0.870043	1			61	7	45	1.11356	1			61	12	37	0.624715	1			61	10	33	0.645499	1
61	8	17	0.819633	1			61	12	2	0.634932	1			61	10	2	0.606961	1			61	8	27	0.723543	1			61	12	28	0.542376	1			61	10	44	0.772049	1
61	8	19	0.675061	1			61	12	16	0.694216	1			61	10	19	0.63465	1			61	8	34	0.59227	1			61	12	35	0.615046	1			61	10	49	0.598159	1
61	8	4	0.53079	1			61	12	25	0.496671	1			61	10	5	0.588701	1			61	8	39	0.634821	1			61	12	47	0.618389	1			61	10	50	0.675333	1
61	8	20	0.801187	1			61	12	4	0.554962	1			61	10	23	0.562249	1			61	8	45	0.809099	1			61	12	48	0.706152	1			61	10	26	0.550559	1
61	8	8	0.64243	1			61	12	17	0.713935	1			61	10	11	0.543781	1			61	8	36	0.603111	1			61	12	36	0.513455	1			61	10	39	0.644203	1
61	8	22	0.573722	1			61	12	21	0.793167	1			61	10	25	0.722853	1			61	8	47	0.632591	1			61	12	29	0.493625	1			61	10	35	0.694936	1
61	8	25	0.864897	1			61	12	3	0.791441	1			61	10	3	0.713296	1			61	8	40	0.687128	1			61	12	45	0.707746	1			61	10	45	0.584261	1
61	8	3	0.675356	1			61	12	18	0.780963	1			61	10	12	0.817487	1			61	8	44	0.802642	1			61	12	33	0.563723	1			61	10	31	0.686154	1
61	8	9	0.744492	1			61	12	19	1.39033	1			61	10	7	0.696386	1			61	8	35	0.688187	1			61	12	26	0.819228	1			61	10	40	0.628336	1
61	8	6	0.712637	1			61	12	8	0.600523	1			61	10	1	0.658335	1			61	8	29	0.573507	1			61	12	42	0.765525	1			61	10	43	1.03931	1
61	8	16	0.639228	1			61	12	14	0.476984	1			61	10	6	0.659964	1			61	8	46	0.574828	1			61	12	30	1.63506	1			61	10	47	0.51208	1
61	8	11	0.634556	1			61	12	20	0.654482	1			61	10	22	0.60702	1			61	8	43	0.593727	1			61	12	50	0.585671	1			61	10	36	0.700642	1
61	8	14	0.720678	1			61	12	13	0.87438	1			61	10	14	0.843985	1			61	8	32	0.910924	1			61	12	43	0.525781	1			61	10	28	0.636211	1
61	8	1	0.615169	1			61	12	24	0.602445	1			61	10	8	0.814677	1			61	8	50	0.575986	1			61	12	46	0.491032	1			61	10	37	0.631886	1
61	8	2	0.499492	1			61	12	5	0.837845	1			61	10	24	0.826261	1			61	8	38	0.733399	1			61	12	44	0.627648	1			61	10	46	0.594906	1
61	8	15	0.588276	1			61	12	6	0.595024	1			61	10	18	0.9406	1			61	8	28	0.567165	1			61	12	27	0.55281	1			61	10	30	0.610761	1
61	8	24	0.726427	1			61	12	9	0.584184	1			61	10	21	0.72728	1			61	8	33	0.489251	1			61	12	41	0.622062	1			61	10	29	0.613463	1
61	8	12	0.657852	1			61	12	15	0.729942	1			61	10	4	0.639622	1			61	8	49	1.10342	1			61	12	49	0.597165	1			61	10	34	0.662083	1
61	8	5	0.602373	1			61	12	23	0.769641	1			61	10	16	0.779989	1			61	8	31	0.533344	1			61	12	34	1.28546	1			61	10	38	0.698614	1
61	8	21	0.794796	1			61	12	10	0.602183	1			61	10	10	1.00004	1			61	8	41	0.481882	1			61	12	38	0.877038	1			61	10	32	0.650561	1
61	8	13	0.560164	1			61	12	22	0.65953	1			61	10	20	0.587582	1			61	8	42	0.7157	1			61	12	32	0.970361	1			61	10	48	0.608285	1
61	8	23	0.997099	1										61	10	9	0.572609	1			61	8	30	0.760178	1										61	10	27	0.612838	1
61	8	18	0.756904	1										61	10	15	0.608006	1			61	8	37	0.682523	1
61	8	7	0.607337	1										61	10	13	0.653093	1			61	8	48	0.549477	1
61	8	10	0.672447	1										61	10	17	0.725164	1			61	8	26	0.544807	1
										0.651352							0.65459														0.656654							0.595381
										0.668188							0.675285														0.615468							0.650005
Q1	0.632865						Q1	0.594068						Q1	0.587524						Q1	0.602818						Q1	0.574313						Q1	0.569204
Q3	0.866226						Q3	0.734285						Q3	0.736143						Q3	0.83884						Q3	0.71561						Q3	0.694701
IQ	0.233361						IQ	0.140217						IQ	0.148618						IQ	0.236021						IQ	0.141297						IQ	0.125497
upper	1.21627						upper	0.944611						upper	0.95907						upper	1.19287						upper	0.927556						upper	0.882946
lower	0.282823						lower	0.383742						lower	0.364596						lower	0.248787						lower	0.362367						lower	0.380959
FALSE	FALSE	1	0.948803				FALSE	FALSE	1	0.858178				FALSE	FALSE	1	0.83577				FALSE	FALSE	1	0.998115				FALSE	TRUE	1	1.00649				FALSE	FALSE	1	0.609306
	FALSE	2	0.735133					FALSE	2	0.644469					FALSE	2	0.60235					FALSE	2	0.766188					FALSE	2	0.593544					FALSE	2	0.501666
	FALSE	3	0.67117					FALSE	3	0.626529					FALSE	3	0.588377					FALSE	3	0.756154					FALSE	3	0.535739					FALSE	3	0.728371
	FALSE	4	0.989506					FALSE	4	0.504819					FALSE	4	0.562721					FALSE	4	0.8261					FALSE	4	0.750754					FALSE	4	0.529001
	TRUE	5	1.23918					FALSE	5	0.748463					FALSE	5	0.649091					FALSE	5	0.977546					FALSE	5	0.671495					TRUE	5	2.17318
	FALSE	6	0.634583					TRUE	6	1.20623					FALSE	6	0.581066					FALSE	6	1.13918					FALSE	6	0.69789					FALSE	6	0.534357
	FALSE	7	0.73817					FALSE	7	0.535291					FALSE	7	0.659063					FALSE	7	0.982107					FALSE	7	0.5365					FALSE	7	0.492364
	FALSE	8	1.13871					FALSE	8	0.773839					FALSE	8	0.586969					FALSE	8	0.719049					FALSE	8	0.768993					FALSE	8	0.479635
	FALSE	9	0.983033					FALSE	9	0.611101					FALSE	9	0.711636					FALSE	9	1.00449					FALSE	9	0.635106					FALSE	9	0.548643
	FALSE	10	0.896993					FALSE	10	0.558905					FALSE	10	0.870075					FALSE	10	1.12955					FALSE	10	0.601369					FALSE	10	0.490587
	FALSE	11	0.666708					FALSE	11	0.649438					FALSE	11	0.609449					FALSE	11	1.14408					FALSE	11	0.608538					FALSE	11	0.667867
	FALSE	12	0.68062					FALSE	12	0.604508					FALSE	12	0.642902					FALSE	12	0.876462					FALSE	12	0.698034					FALSE	12	0.60686
	FALSE	13	0.6779					FALSE	13	0.591199					FALSE	13	0.732957					FALSE	13	0.88459					FALSE	13	0.910277					FALSE	13	0.529869
	FALSE	14	0.627791					FALSE	14	0.71275					FALSE	14	0.689938					FALSE	14	1.026					FALSE	14	0.699745					FALSE	14	0.660456
	FALSE	15	1.1774					FALSE	15	0.603344					FALSE	15	0.605946					FALSE	15	0.784615					FALSE	15	0.691657					FALSE	15	0.524813
	FALSE	16	0.712582					FALSE	16	0.640641					TRUE	16	0.991608					FALSE	16	0.993095					FALSE	16	0.671215					FALSE	16	0.638502
	TRUE	17	2.64901					FALSE	17	0.574278					FALSE	17	0.829421					FALSE	17	1.01527					FALSE	17	0.77734					FALSE	17	0.562169
	FALSE	18	0.674707					FALSE	18	0.686426					FALSE	18	0.528482					FALSE	18	0.777857					FALSE	18	0.645463					FALSE	18	0.470484
	FALSE	19	0.786467					FALSE	19	0.672105					FALSE	19	0.686181					FALSE	19	1.00085					FALSE	19	0.714866					FALSE	19	0.569204
	TRUE	20	1.42573					FALSE	20	0.793743					FALSE	20	0.495322					FALSE	20	0.657862					FALSE	20	0.663743					FALSE	20	0.543662
	TRUE	21	1.84493					FALSE	21	0.589369					FALSE	21	0.540764					FALSE	21	0.735517					FALSE	21	0.664465					FALSE	21	0.509092
	FALSE	22	0.652037					FALSE	22	0.826489					FALSE	22	0.638754					FALSE	22	0.856534					FALSE	22	0.651222					FALSE	22	0.674892
	FALSE	23	0.978668					FALSE	23	0.58377					FALSE	23	0.563311					TRUE	23	1.24364					FALSE	23	0.736773					FALSE	23	0.552163
	FALSE	24	1.1073					FALSE	24	0.66212					FALSE	24	0.898479					FALSE	24	0.8391					FALSE	24	0.607549					FALSE	24	0.76435
	FALSE	25	0.870212					FALSE	25	0.706097					FALSE	25	0.815835					TRUE	25	1.53951					FALSE	25	0.832067					FALSE	25	0.698346
	FALSE	26	0.600248					FALSE	26	0.6355					FALSE	26	0.572317					FALSE	26	0.828375					FALSE	26	0.850368					FALSE	26	0.635976
	FALSE	27	0.783872					FALSE	27	0.585928					FALSE	27	0.564737					FALSE	27	0.892439					FALSE	27	0.717843					FALSE	27	0.580376
	FALSE	28	0.686724					FALSE	28	0.705451					FALSE	28	0.604051					FALSE	28	0.681899					FALSE	28	0.643771					FALSE	28	0.522028
	FALSE	29	0.935901					TRUE	29	1.01486					FALSE	29	0.526232					FALSE	29	0.648639					FALSE	29	0.648108					FALSE	29	0.542147
	FALSE	30	0.790505					FALSE	30	0.653651					FALSE	30	0.633568					FALSE	30	0.659388					FALSE	30	0.551458					TRUE	30	1.03389
	FALSE	31	0.612661					FALSE	31	0.529838					FALSE	31	0.614287					FALSE	31	0.742914					FALSE	31	0.744935					TRUE	31	1.05334
	FALSE	32	0.704722					FALSE	32	0.626889					FALSE	32	0.584539					FALSE	32	0.689274					FALSE	32	0.472561					FALSE	32	0.711116
	FALSE	33	1.11283					FALSE	33	0.604413					FALSE	33	0.721049					FALSE	33	0.591017					FALSE	33	0.600506					FALSE	33	0.673575
	FALSE	34	0.953882					FALSE	34	0.583309					FALSE	34	0.925771					FALSE	34	0.693394					TRUE	34	1.48211					FALSE	34	0.632849
	FALSE	35	0.635285					FALSE	35	0.69077					FALSE	35	0.56091					FALSE	35	0.826794					FALSE	35	0.702531					FALSE	35	0.612906
	FALSE	36	0.90718					TRUE	36	1.19406					TRUE	36	1.04102					FALSE	36	0.903961					TRUE	36	1.04371					FALSE	36	0.537032
	FALSE	37	0.639805					FALSE	37	0.631744					FALSE	37	0.710783					FALSE	37	1.08784					FALSE	37	0.56709					FALSE	37	0.552582
	FALSE	38	0.707427					FALSE	38	0.79164					FALSE	38	0.622349					FALSE	38	0.73663					FALSE	38	0.590341					FALSE	38	0.775694
	TRUE	39	1.24793					FALSE	39	0.811802					FALSE	39	0.603432					FALSE	39	0.611266					FALSE	39	0.622692					FALSE	39	0.681913
	FALSE	40	0.764497					FALSE	40	0.670189					FALSE	40	0.622418					FALSE	40	0.716064					FALSE	40	0.744806					FALSE	40	0.576644
	FALSE	41	0.794708					FALSE	41	0.579479					FALSE	41	0.602582					FALSE	41	0.654176					FALSE	41	0.819618					FALSE	41	0.533585
	FALSE	42	0.695025					FALSE	42	0.740707					FALSE	42	0.755588					FALSE	42	0.736058					FALSE	42	0.535891					FALSE	42	0.567818
	FALSE	43	0.580927					TRUE	43	0.989789					FALSE	43	0.627578					FALSE	43	0.752225					FALSE	43	0.704406					FALSE	43	0.574357
	FALSE	44	0.753306					FALSE	44	0.561945					FALSE	44	0.661935					FALSE	44	0.526225					FALSE	44	0.572525					FALSE	44	0.666389
	FALSE	45	0.650296					FALSE	45	0.668944					FALSE	45	0.647231					FALSE	45	0.583406					FALSE	45	0.574909					FALSE	45	0.696158
	FALSE	46	0.589501					FALSE	46	0.56462					FALSE	46	0.61927					FALSE	46	0.938642					FALSE	46	0.527206					FALSE	46	0.553956
	FALSE	47	0.906198					FALSE	47	0.631867					FALSE	47	0.7457					FALSE	47	0.542024					FALSE	47	0.540956					TRUE	47	1.10342
	FALSE	48	0.61802					FALSE	48	0.63293					TRUE	48	1.43117					FALSE	48	0.838753					FALSE	48	0.452579					FALSE	48	0.648594
	FALSE	49	0.61433					FALSE	49	0.81676					FALSE	49	0.584755					FALSE	49	0.565154					FALSE	49	0.743345					FALSE	49	0.629792
	FALSE	50	0.760081					FALSE	50	0.733379					FALSE	50	0.729766					FALSE	50	0.730047					FALSE	50	0.612077					FALSE	50	0.624767
	FALSE	51	0.856237					FALSE	51	0.708976					FALSE	51	0.587351					FALSE	51	0.827068					FALSE	51	0.579101					FALSE	51	0.694701
	FALSE	52	0.555847					FALSE	52	0.54236					FALSE	52	0.703069					FALSE	52	0.574228					FALSE	52	0.65838					FALSE	52	0.667542
	FALSE	53	0.601056					FALSE	53	0.582831					FALSE	53	0.481899					FALSE	53	0.601941					FALSE	53	0.628461					FALSE	53	0.577978
	FALSE	54	0.653746					FALSE	54	0.5976					FALSE	54	0.52686					FALSE	54	0.573359					FALSE	54	0.670795					FALSE	54	0.584124
	FALSE	55	0.704728					FALSE	55	0.685667					FALSE	55	0.476876					FALSE	55	0.587059					TRUE	55	1.86564					FALSE	55	0.535342
	FALSE	56	0.695348					FALSE	56	0.551836					FALSE	56	0.614401					FALSE	56	0.588668					FALSE	56	0.579477					FALSE	56	0.753838
	FALSE	57	0.62546					FALSE	57	0.581998					FALSE	57	0.854953					FALSE	57	0.56567					FALSE	57	0.69527					FALSE	57	0.776776
	FALSE	58	0.893665					FALSE	58	0.545009					FALSE	58	0.899415					FALSE	58	0.586358					FALSE	58	0.535922					FALSE	58	0.690389
	FALSE	59	0.958355					FALSE	59	0.700521					FALSE	59	0.903518					FALSE	59	0.728144					FALSE	59	0.647382					FALSE	59	0.740958
	FALSE	60	0.578533					FALSE	60	0.849498					FALSE	60	0.773815					FALSE	60	0.61207					FALSE	60	0.511466					FALSE	60	0.638024
	FALSE	61	0.548164					FALSE	61	0.555569					FALSE	61	0.538902					FALSE	61	0.661238					FALSE	61	0.768449					FALSE	61	0.77685
	FALSE	62	0.819587					FALSE	62	0.718446					FALSE	62	0.604395					FALSE	62	0.842164					FALSE	62	0.558043					TRUE	62	0.940002
	FALSE	63	0.659794					FALSE	63	0.656001					FALSE	63	0.548054					FALSE	63	0.690684					FALSE	63	0.575363					FALSE	63	0.719025
	FALSE	64	0.600403					FALSE	64	0.737003					FALSE	64	0.71413					FALSE	64	0.735433					FALSE	64	0.582978					FALSE	64	0.631492
	FALSE	65	0.697282					FALSE	65	0.527857					FALSE	65	0.720783					FALSE	65	0.58598					FALSE	65	0.638014					FALSE	65	0.659116
	FALSE	66	0.566481					FALSE	66	0.877037					FALSE	66	0.690115					FALSE	66	0.676931					FALSE	66	0.522365					FALSE	66	0.606715
	FALSE	67	0.652223					FALSE	67	0.682008					TRUE	67	1.23931					FALSE	67	0.665958					FALSE	67	0.595018					FALSE	67	0.651889
	FALSE	68	0.829842					FALSE	68	0.667909					FALSE	68	0.786444					FALSE	68	0.66806					FALSE	68	0.617232					FALSE	68	0.654446
	FALSE	69	0.670252					FALSE	69	0.622157					FALSE	69	0.531338					FALSE	69	0.723924					FALSE	69	0.533984					FALSE	69	0.587691
	FALSE	70	1.19889					FALSE	70	0.699962					FALSE	70	0.566664					FALSE	70	0.826888					FALSE	70	0.558326					FALSE	70	0.605224
	FALSE	71	0.454901					FALSE	71	0.703183					FALSE	71	0.508718					FALSE	71	0.692261					FALSE	71	0.584499					FALSE	71	0.711788
	TRUE	72	1.86742					FALSE	72	0.643657					FALSE	72	0.689196					FALSE	72	0.648673					FALSE	72	0.655311					FALSE	72	0.626248
	FALSE	73	0.49919					FALSE	73	0.666584					FALSE	73	0.651898					FALSE	73	0.452743					TRUE	73	1.00786					TRUE	73	1.02063
	FALSE	74	0.9218					TRUE	74	1.16968					FALSE	74	0.640316					FALSE	74	0.832447					FALSE	74	0.564698					FALSE	74	0.723485
	FALSE	75	0.533508					FALSE	75	0.635381					FALSE	75	0.870043					FALSE	75	1.11356					FALSE	75	0.624715					FALSE	75	0.645499
	FALSE	76	0.819633					FALSE	76	0.634932					FALSE	76	0.606961					FALSE	76	0.723543					FALSE	76	0.542376					FALSE	76	0.772049
	FALSE	77	0.675061					FALSE	77	0.694216					FALSE	77	0.63465					FALSE	77	0.59227					FALSE	77	0.615046					FALSE	77	0.598159
	FALSE	78	0.53079					FALSE	78	0.496671					FALSE	78	0.588701					FALSE	78	0.634821					FALSE	78	0.618389					FALSE	78	0.675333
	FALSE	79	0.801187					FALSE	79	0.554962					FALSE	79	0.562249					FALSE	79	0.809099					FALSE	79	0.706152					FALSE	79	0.550559
	FALSE	80	0.64243					FALSE	80	0.713935					FALSE	80	0.543781					FALSE	80	0.603111					FALSE	80	0.513455					FALSE	80	0.644203
	FALSE	81	0.573722					FALSE	81	0.793167					FALSE	81	0.722853					FALSE	81	0.632591					FALSE	81	0.493625					FALSE	81	0.694936
	FALSE	82	0.864897					FALSE	82	0.791441					FALSE	82	0.713296					FALSE	82	0.687128					FALSE	82	0.707746					FALSE	82	0.584261
	FALSE	83	0.675356					FALSE	83	0.780963					FALSE	83	0.817487					FALSE	83	0.802642					FALSE	83	0.563723					FALSE	83	0.686154
	FALSE	84	0.744492					TRUE	84	1.39033					FALSE	84	0.696386					FALSE	84	0.688187					FALSE	84	0.819228					FALSE	84	0.628336
	FALSE	85	0.712637					FALSE	85	0.600523					FALSE	85	0.658335					FALSE	85	0.573507					FALSE	85	0.765525					TRUE	85	1.03931
	FALSE	86	0.639228					FALSE	86	0.476984					FALSE	86	0.659964					FALSE	86	0.574828					TRUE	86	1.63506					FALSE	86	0.51208
	FALSE	87	0.634556					FALSE	87	0.654482					FALSE	87	0.60702					FALSE	87	0.593727					FALSE	87	0.585671					FALSE	87	0.700642
	FALSE	88	0.720678					FALSE	88	0.87438					FALSE	88	0.843985					FALSE	88	0.910924					FALSE	88	0.525781					FALSE	88	0.636211
	FALSE	89	0.615169					FALSE	89	0.602445					FALSE	89	0.814677					FALSE	89	0.575986					FALSE	89	0.491032					FALSE	89	0.631886
	FALSE	90	0.499492					FALSE	90	0.837845					FALSE	90	0.826261					FALSE	90	0.733399					FALSE	90	0.627648					FALSE	90	0.594906
	FALSE	91	0.588276					FALSE	91	0.595024					FALSE	91	0.9406					FALSE	91	0.567165					FALSE	91	0.55281					FALSE	91	0.610761
	FALSE	92	0.726427					FALSE	92	0.584184					FALSE	92	0.72728					FALSE	92	0.489251					FALSE	92	0.622062					FALSE	92	0.613463
	FALSE	93	0.657852					FALSE	93	0.729942					FALSE	93	0.639622					FALSE	93	1.10342					FALSE	93	0.597165					FALSE	93	0.662083
	FALSE	94	0.602373					FALSE	94	0.769641					FALSE	94	0.779989					FALSE	94	0.533344					TRUE	94	1.28546					FALSE	94	0.698614
	FALSE	95	0.794796					FALSE	95	0.602183					TRUE	95	1.00004					FALSE	95	0.481882					FALSE	95	0.877038					FALSE	95	0.650561
	FALSE	96	0.560164					FALSE	96	0.65953					FALSE	96	0.587582					FALSE	96	0.7157					TRUE	96	0.970361					FALSE	96	0.608285
	FALSE	97	0.997099												FALSE	97	0.572609					FALSE	97	0.760178												FALSE	97	0.612838
	FALSE	98	0.756904												FALSE	98	0.608006					FALSE	98	0.682523
	FALSE	99	0.607337												FALSE	99	0.653093					FALSE	99	0.549477
	FALSE	100	0.672447												FALSE	100	0.725164					FALSE	100	0.544807
			0.734412							0.659957							0.665046							0.741755							0.636529							0.622693

## Sheet: 62f
62	1	12	1.27332	1			62	3	8	0.511746	1			62	5	12	0.523899	1			62	1	31	1.25006	1			62	3	27	0.815685	1			62	5	34	0.656721	1
62	1	1	0.952209	1			62	3	22	0.855176	1			62	5	7	0.581231	1			62	1	34	0.861011	1			62	3	47	0.573079	1			62	5	31	0.420615	1
62	1	20	0.937575	1			62	3	13	0.50436	1			62	5	15	0.568612	1			62	1	37	1.07347	1			62	3	41	0.571449	1			62	5	27	0.564266	1
62	1	17	0.868077	1			62	3	7	0.72767	1			62	5	20	0.597678	1			62	1	36	0.869013	1			62	3	35	0.730069	1			62	5	39	0.432792	1
62	1	19	0.869452	1			62	3	24	0.72495	1			62	5	14	0.586936	1			62	1	27	0.836756	1			62	3	34	0.678298	1			62	5	46	0.471693	1
62	1	8	0.728417	1			62	3	17	0.621946	1			62	5	6	0.587942	1			62	1	42	0.835429	1			62	3	46	0.644143	1			62	5	26	0.568443	1
62	1	9	1.58583	1			62	3	9	0.631878	1			62	5	22	0.559756	1			62	1	47	0.76381	1			62	3	50	0.775146	1			62	5	33	0.554174	1
62	1	6	0.913904	1			62	3	2	0.567289	1			62	5	11	0.651889	1			62	1	40	0.907933	1			62	3	42	0.549095	1			62	5	38	0.91547	1
62	1	16	0.728703	1			62	3	1	0.453062	1			62	5	13	0.598803	1			62	1	43	0.783281	1			62	3	36	0.424657	1			62	5	32	0.647489	1
62	1	4	0.812365	1			62	3	12	0.560857	1			62	5	24	0.56321	1			62	1	44	0.98711	1			62	3	33	0.445169	1			62	5	50	0.48299	1
62	1	2	0.695668	1			62	3	11	0.608557	1			62	5	4	0.445997	1			62	1	30	0.677957	1			62	3	38	0.838814	1			62	5	42	0.439713	1
62	1	7	0.727045	1			62	3	15	0.608496	1			62	5	17	0.485186	1			62	1	29	0.809225	1			62	3	32	0.686878	1			62	5	44	0.473212	1
62	1	24	1.04806	1			62	3	4	0.491465	1			62	5	8	0.56195	1			62	1	46	0.836591	1			62	3	28	0.499864	1			62	5	49	0.62744	1
62	1	5	1.09944	1			62	3	5	0.618088	1			62	5	2	0.61201	1			62	1	26	0.92224	1			62	3	44	0.543726	1			62	5	29	0.521714	1
62	1	11	0.905587	1			62	3	23	0.737928	1			62	5	23	0.626629	1			62	1	35	0.889664	1			62	3	49	0.622765	1			62	5	35	0.631618	1
62	1	15	0.747734	1			62	3	19	0.568157	1			62	5	18	0.625115	1			62	1	32	1.67215	1			62	3	29	0.793482	1			62	5	36	0.513723	1
62	1	14	0.625011	1			62	3	21	0.573389	1			62	5	19	0.659709	1			62	1	45	0.876723	1			62	3	30	0.66091	1			62	5	28	0.483561	1
62	1	3	0.659087	1			62	3	6	1.09501	1			62	5	5	0.609904	1			62	1	28	0.747057	1			62	3	26	1.01822	1			62	5	45	0.676107	1
62	1	21	0.717633	1			62	3	16	0.554338	1			62	5	9	0.566365	1			62	1	39	0.829731	1			62	3	39	1.06813	1			62	5	47	0.513722	1
62	1	22	0.655223	1			62	3	3	0.506487	1			62	5	1	0.580374	1			62	1	49	0.818974	1			62	3	31	0.618309	1			62	5	48	0.459125	1
62	1	10	0.743446	1			62	3	20	0.616625	1			62	5	10	0.581225	1			62	1	41	0.6899	1			62	3	40	0.818381	1			62	5	43	0.527454	1
62	1	18	0.714784	1			62	3	18	0.524051	1			62	5	21	0.562495	1			62	1	48	0.837195	1			62	3	45	0.797275	1			62	5	40	0.569376	1
62	1	23	0.858973	1			62	3	10	0.545253	1			62	5	3	0.578206	1			62	1	50	0.675679	1			62	3	37	0.810538	1			62	5	41	0.463632	1
62	1	25	1.79906	1			63	4	1	1.08253	1			62	5	25	0.494694	1			62	1	33	0.702693	1			62	3	48	0.549441	1			62	6	37	0.595229	1
62	1	13	0.686984	1			63	4	13	0.594537	1			62	5	16	0.680975	1			62	1	38	1.04057	1			62	3	43	0.461007	1			62	6	36	0.459425	1
62	2	17	0.773219	1			63	4	16	0.607555	1			62	6	7	0.85909	1			62	2	45	0.664305	1			62	4	26	0.739316	1			62	6	29	0.493476	1
62	2	1	0.70388	1			63	4	12	2.03865	1			62	6	21	0.619832	1			62	2	32	0.679448	1			62	4	48	0.733276	1			62	6	40	0.645914	1
62	2	12	0.59767	1			63	4	22	0.840277	1			62	6	6	0.505405	1			62	2	35	0.692653	1			62	4	41	0.540875	1			62	6	35	0.816984	1
62	2	16	0.958919	1			63	4	21	1.34329	1			62	6	2	0.481055	1			62	2	31	0.613993	1			62	4	36	0.506697	1			62	6	49	0.555847	1
62	2	25	0.615241	1			63	4	3	0.720864	1			62	6	8	0.399715	1			62	2	33	0.635417	1			62	4	33	0.738321	1			62	6	30	0.536186	1
62	2	22	0.599637	1			63	4	7	1.68431	1			62	6	20	0.541248	1			62	2	37	0.785192	1			62	4	50	0.439665	1			62	6	44	0.53324	1
62	2	6	0.787918	1			63	4	24	1.56741	1			62	6	23	0.805537	1			62	2	43	0.527906	1			62	4	44	2.2245	1			62	6	38	0.638786	1
62	2	9	0.745524	1			63	4	6	0.844154	1			62	6	24	0.532517	1			62	2	27	0.672394	1			62	4	43	0.510173	1			62	6	33	0.562044	1
62	2	5	0.710891	1			63	4	19	0.503536	1			62	6	16	0.535557	1			62	2	44	0.596622	1			62	4	40	1.1404	1			62	6	50	0.524212	1
62	2	13	1.19098	1			63	4	17	0.508831	1			62	6	11	0.52819	1			62	2	26	0.985561	1			62	4	29	0.520511	1			62	6	39	0.510259	1
62	2	8	0.534254	1			63	4	23	0.749361	1			62	6	5	0.540182	1			62	2	39	0.50094	1			62	4	46	0.505757	1			62	6	42	0.453992	1
62	2	24	0.707162	1			63	4	18	0.758617	1			62	6	19	0.492034	1			62	2	50	0.533534	1			62	4	27	0.722282	1			62	6	28	0.632236	1
62	2	4	0.654924	1			63	4	2	0.661522	1			62	6	18	0.536193	1			62	2	48	1.0439	1			62	4	38	0.697143	1			62	6	43	0.489886	1
62	2	15	0.52111	1			63	4	11	0.813617	1			62	6	1	0.497252	1			62	2	34	0.68656	1			62	4	31	0.461191	1			62	6	45	0.651513	1
62	2	23	0.716742	1			63	4	4	0.466671	1			62	6	17	0.732777	1			62	2	49	0.560725	1			62	4	28	0.560089	1			62	6	31	0.485565	1
62	2	3	1.13275	1			63	4	20	0.62983	1			62	6	14	0.403379	1			62	2	42	0.470507	1			62	4	30	0.410152	1			62	6	34	1.67295	1
62	2	11	0.618485	1			63	4	9	0.575188	1			62	6	10	0.556883	1			62	2	47	0.526862	1			62	4	37	0.719082	1			62	6	32	0.640206	1
62	2	19	0.57985	1			63	4	5	0.502712	1			62	6	9	0.485021	1			62	2	36	0.486442	1			62	4	32	0.657242	1			62	6	48	0.491851	1
62	2	21	0.627537	1			63	4	15	0.542486	1			62	6	13	0.376113	1			62	2	40	0.6475	1			62	4	47	0.593982	1			62	6	27	0.478215	1
62	2	7	0.576102	1			63	4	8	0.541913	1			62	6	15	0.436637	1			62	2	28	0.693112	1			62	4	39	0.576924	1			62	6	41	0.512079	1
62	2	18	0.546769	1			63	4	14	0.641053	1			62	6	4	0.42293	1			62	2	29	0.547888	1			62	4	34	0.619704	1			62	6	47	0.528038	1
62	2	2	0.766835	1			63	4	10	0.574315	1			62	6	22	0.480177	1			62	2	30	0.493024	1			62	4	45	0.640528	1			62	6	26	0.558874	1
62	2	10	0.559188	1			62	11	12	1.0962	1			62	6	25	0.503619	1			62	7	43	1.55073	1			62	4	42	0.511053	1			62	6	46	0.48676	1
62	2	20	0.661066	1			62	11	9	0.633627	1			62	6	12	0.546561	1			62	7	36	0.504482	1			62	4	35	0.544957	1			62	9	50	0.748001	1
62	2	14	0.579553	1			62	11	11	0.855996	1			62	9	25	0.548596	1			62	7	50	0.623867	1			62	4	49	0.470629	1			62	9	46	0.397347	1
62	7	22	0.65291	1			62	11	4	0.851958	1			62	9	13	0.492538	1			62	7	42	0.475626	1			62	11	44	0.821524	1			62	9	48	0.525278	1
62	7	25	0.487707	1			62	11	18	0.602097	1			62	9	1	0.543243	1			62	7	29	0.456369	1			62	11	48	0.846699	1			62	9	34	0.540847	1
62	7	23	0.520679	1			62	11	20	0.521766	1			62	9	7	0.533716	1			62	7	40	0.567923	1			62	11	29	0.539705	1			62	9	38	0.733496	1
62	7	12	0.405138	1			62	11	19	1.02079	1			62	9	20	0.551413	1			62	7	33	0.578292	1			62	11	31	0.552844	1			62	9	45	0.549908	1
62	7	17	0.466474	1			62	11	3	0.99366	1			62	9	11	0.67591	1			62	7	46	0.47108	1			62	11	27	0.779053	1			62	9	37	0.729487	1
62	7	21	0.46619	1			62	11	6	0.575757	1			62	9	6	0.531667	1			62	7	35	0.527236	1			62	11	49	0.681165	1			62	9	26	0.471227	1
62	7	11	0.447832	1			62	11	21	0.570147	1			62	9	15	0.487816	1			62	7	30	0.549752	1			62	11	39	0.611686	1			62	9	31	0.410975	1
62	7	8	0.482673	1			62	11	10	0.498304	1			62	9	17	0.497034	1			62	7	34	0.546603	1			62	11	46	0.431845	1			62	9	36	0.396302	1
62	7	4	0.434504	1			62	11	14	0.488781	1			62	9	9	0.717096	1			62	7	45	0.53108	1			62	11	45	0.456277	1			62	9	35	0.586803	1
62	7	24	0.695734	1			62	11	2	0.482413	1			62	9	18	0.422249	1			62	7	32	0.710297	1			62	11	34	0.506745	1			62	9	40	0.552255	1
62	7	13	0.429529	1			62	11	1	0.596858	1			62	9	2	1.19086	1			62	7	49	0.605299	1			62	11	35	0.498333	1			62	9	42	0.486945	1
62	7	18	0.570026	1			62	11	24	0.601147	1			62	9	23	0.520334	1			62	7	38	0.67507	1			62	11	40	0.553096	1			62	9	39	0.476801	1
62	7	6	0.440325	1			62	11	13	0.649288	1			62	9	16	0.439591	1			62	7	31	0.505501	1			62	11	37	0.620189	1			62	9	43	0.501304	1
62	7	9	0.47936	1			62	11	5	0.613188	1			62	9	22	0.50976	1			62	7	47	0.489503	1			62	11	36	0.447716	1			62	9	29	0.570393	1
62	7	7	0.569116	1			62	11	16	1.41752	1			62	9	14	0.458348	1			62	7	44	0.597157	1			62	11	32	0.63546	1			62	9	27	0.684946	1
62	7	5	0.426707	1			62	11	22	0.61445	1			62	9	10	0.688845	1			62	7	27	0.525846	1			62	11	30	0.937538	1			62	9	30	0.547677	1
62	7	10	0.642347	1			62	11	15	0.59548	1			62	9	24	0.675818	1			62	7	26	0.481514	1			62	11	26	0.623972	1			62	9	41	0.740014	1
62	7	3	0.523685	1			62	11	17	0.58363	1			62	9	5	0.648261	1			62	7	48	0.473414	1			62	11	42	1.47039	1			62	9	33	0.592161	1
62	7	19	0.525832	1			62	11	8	1.49245	1			62	9	21	0.449849	1			62	7	37	0.961379	1			62	11	38	1.09541	1			62	9	44	0.591828	1
62	7	2	0.525378	1			62	11	25	0.733747	1			62	9	4	0.460566	1			62	7	39	0.700298	1			62	11	50	0.582487	1			62	9	49	0.43644	1
62	7	16	0.453457	1			62	11	23	0.634185	1			62	9	19	0.651376	1			62	7	28	0.500822	1			62	11	43	0.467126	1			62	9	32	1.12301	1
62	7	15	0.449414	1			64	12	18	0.832769	1			62	9	12	0.606608	1			62	7	41	0.441066	1			62	11	28	0.601803	1			62	10	29	0.471717	1
62	7	20	0.677169	1			64	12	5	0.602428	1			62	9	3	0.698264	1			62	8	28	0.735838	1			62	11	33	2.03763	1			62	10	41	0.433833	1
62	7	1	0.405711	1			64	12	11	0.622254	1			62	10	13	0.62439	1			62	8	29	0.58194	1			64	12	38	0.638534	1			62	10	49	0.429764	1
62	8	14	1.66899	1			64	12	23	0.549013	1			62	10	15	0.470341	1			62	8	50	0.606592	1			64	12	43	0.568006	1			62	10	27	0.44775	1
62	8	23	0.711549	1			64	12	7	0.584032	1			62	10	21	0.408884	1			62	8	41	0.586715	1			64	12	45	0.545705	1			62	10	45	0.768528	1
62	8	1	0.668014	1			64	12	3	0.666589	1			62	10	12	0.531125	1			62	8	33	0.517815	1			64	12	46	0.531021	1			62	10	39	0.476329	1
62	8	18	0.671247	1			64	12	25	0.46131	1			62	10	3	0.491715	1			62	8	43	0.567698	1			64	12	33	0.58646	1			62	10	33	0.607052	1
62	8	24	0.679046	1			64	12	9	0.4945	1			62	10	7	0.49358	1			62	8	27	0.635305	1			64	12	31	0.566287	1			62	10	28	0.633707	1
62	8	13	0.536668	1			64	12	21	0.658846	1			62	10	11	0.480897	1			62	8	48	0.472985	1			64	12	39	0.635924	1			62	10	30	0.587581	1
62	8	20	0.564243	1			64	12	15	0.508116	1			62	10	9	0.42507	1			62	8	30	0.470737	1			64	12	29	0.449808	1			62	10	34	0.568336	1
62	8	2	0.579307	1			64	12	16	0.445623	1			62	10	24	0.554208	1			62	8	47	0.501411	1			64	12	40	0.550711	1			62	10	26	0.461201	1
62	8	25	0.673368	1			64	12	6	0.47922	1			62	10	20	0.824634	1			62	8	40	0.623994	1			64	12	47	0.968888	1			62	10	35	0.552237	1
62	8	17	0.595392	1			64	12	24	0.54262	1			62	10	4	0.48087	1			62	8	35	0.655056	1			64	12	41	0.525701	1			62	10	44	0.519627	1
62	8	16	0.519147	1			64	12	20	0.648671	1			62	10	19	0.598289	1			62	8	38	0.761887	1			64	12	30	0.414195	1			62	10	47	0.489867	1
62	8	8	0.544736	1			64	12	1	0.550402	1			62	10	23	0.695348	1			62	8	39	0.595598	1			64	12	26	0.482746	1			62	10	48	0.627503	1
62	8	6	0.608292	1			64	12	14	0.537734	1			62	10	22	0.665429	1			62	8	45	1.03972	1			64	12	27	0.641051	1			62	10	50	0.529038	1
62	8	7	0.578651	1			64	12	2	0.580792	1			62	10	16	0.532366	1			62	8	31	0.493468	1			64	12	35	0.528287	1			62	10	43	0.56131	1
62	8	22	0.548192	1			64	12	22	0.436809	1			62	10	25	0.597423	1			62	8	44	0.517647	1			64	12	34	0.573679	1			62	10	32	0.737167	1
62	8	11	0.591734	1			64	12	8	0.429924	1			62	10	5	0.426194	1			62	8	34	0.62524	1			64	12	28	0.512341	1			62	10	36	0.566443	1
62	8	19	0.520754	1			64	12	12	0.554019	1			62	10	6	0.525036	1			62	8	49	0.540477	1			64	12	42	0.560842	1			62	10	42	0.539029	1
62	8	21	0.575826	1			64	12	13	0.443995	1			62	10	1	0.463064	1			62	8	37	0.935385	1			64	12	48	1.66994	1			62	10	46	0.621081	1
62	8	4	0.485587	1			64	12	19	0.441382	1			62	10	10	0.601339	1			62	8	32	0.574404	1			64	12	37	0.678016	1			62	10	31	0.507794	1
62	8	15	0.588109	1			64	12	17	0.450513	1			62	10	2	0.503773	1			62	8	46	0.861018	1			64	12	49	0.797324	1			62	10	38	0.754008	1
62	8	9	0.44973	1			64	12	4	0.618178	1			62	10	14	0.467862	1			62	8	42	0.508028	1			64	12	44	0.65086	1
62	8	3	0.534992	1			64	12	10	0.911042	1			62	10	17	0.462584	1			62	8	26	0.529535	1			64	12	50	0.61303	1
62	8	10	0.565672	1										62	10	18	0.500043	1			62	8	36	0.431322	1			64	12	36	0.854733	1
62	8	5	0.622891	1										62	10	8	0.564702	1
										0.614361							0.545618														0.627724							0.543052
										0.594384							0.53986														0.603183							0.559141
Q1	0.535411						Q1	0.534313						Q1	0.488791						Q1	0.527236						Q1	0.528287						Q1	0.484062
Q3	0.728074						Q3	0.72563						Q3	0.600705						Q3	0.809225						Q3	0.733276						Q3	0.62585
IQ	0.192663						IQ	0.191317						IQ	0.111914						IQ	0.281989						IQ	0.204989						IQ	0.141788
upper	1.01707						upper	1.01261						upper	0.768576						upper	1.23221						upper	1.04076						upper	0.838533
lower	0.246417						lower	0.247338						lower	0.320919						lower	0.104253						lower	0.220803						lower	0.27138
FALSE	TRUE	1	1.27332				FALSE	FALSE	1	0.511746				FALSE	FALSE	1	0.523899				FALSE	TRUE	1	1.25006				FALSE	FALSE	1	0.815685				FALSE	FALSE	1	0.656721
	FALSE	2	0.952209					FALSE	2	0.855176					FALSE	2	0.581231					FALSE	2	0.861011					FALSE	2	0.573079					FALSE	2	0.420615
	FALSE	3	0.937575					FALSE	3	0.50436					FALSE	3	0.568612					FALSE	3	1.07347					FALSE	3	0.571449					FALSE	3	0.564266
	FALSE	4	0.868077					FALSE	4	0.72767					FALSE	4	0.597678					FALSE	4	0.869013					FALSE	4	0.730069					FALSE	4	0.432792
	FALSE	5	0.869452					FALSE	5	0.72495					FALSE	5	0.586936					FALSE	5	0.836756					FALSE	5	0.678298					FALSE	5	0.471693
	FALSE	6	0.728417					FALSE	6	0.621946					FALSE	6	0.587942					FALSE	6	0.835429					FALSE	6	0.644143					FALSE	6	0.568443
	TRUE	7	1.58583					FALSE	7	0.631878					FALSE	7	0.559756					FALSE	7	0.76381					FALSE	7	0.775146					FALSE	7	0.554174
	FALSE	8	0.913904					FALSE	8	0.567289					FALSE	8	0.651889					FALSE	8	0.907933					FALSE	8	0.549095					TRUE	8	0.91547
	FALSE	9	0.728703					FALSE	9	0.453062					FALSE	9	0.598803					FALSE	9	0.783281					FALSE	9	0.424657					FALSE	9	0.647489
	FALSE	10	0.812365					FALSE	10	0.560857					FALSE	10	0.56321					FALSE	10	0.98711					FALSE	10	0.445169					FALSE	10	0.48299
	FALSE	11	0.695668					FALSE	11	0.608557					FALSE	11	0.445997					FALSE	11	0.677957					FALSE	11	0.838814					FALSE	11	0.439713
	FALSE	12	0.727045					FALSE	12	0.608496					FALSE	12	0.485186					FALSE	12	0.809225					FALSE	12	0.686878					FALSE	12	0.473212
	TRUE	13	1.04806					FALSE	13	0.491465					FALSE	13	0.56195					FALSE	13	0.836591					FALSE	13	0.499864					FALSE	13	0.62744
	TRUE	14	1.09944					FALSE	14	0.618088					FALSE	14	0.61201					FALSE	14	0.92224					FALSE	14	0.543726					FALSE	14	0.521714
	FALSE	15	0.905587					FALSE	15	0.737928					FALSE	15	0.626629					FALSE	15	0.889664					FALSE	15	0.622765					FALSE	15	0.631618
	FALSE	16	0.747734					FALSE	16	0.568157					FALSE	16	0.625115					TRUE	16	1.67215					FALSE	16	0.793482					FALSE	16	0.513723
	FALSE	17	0.625011					FALSE	17	0.573389					FALSE	17	0.659709					FALSE	17	0.876723					FALSE	17	0.66091					FALSE	17	0.483561
	FALSE	18	0.659087					TRUE	18	1.09501					FALSE	18	0.609904					FALSE	18	0.747057					FALSE	18	1.01822					FALSE	18	0.676107
	FALSE	19	0.717633					FALSE	19	0.554338					FALSE	19	0.566365					FALSE	19	0.829731					TRUE	19	1.06813					FALSE	19	0.513722
	FALSE	20	0.655223					FALSE	20	0.506487					FALSE	20	0.580374					FALSE	20	0.818974					FALSE	20	0.618309					FALSE	20	0.459125
	FALSE	21	0.743446					FALSE	21	0.616625					FALSE	21	0.581225					FALSE	21	0.6899					FALSE	21	0.818381					FALSE	21	0.527454
	FALSE	22	0.714784					FALSE	22	0.524051					FALSE	22	0.562495					FALSE	22	0.837195					FALSE	22	0.797275					FALSE	22	0.569376
	FALSE	23	0.858973					FALSE	23	0.545253					FALSE	23	0.578206					FALSE	23	0.675679					FALSE	23	0.810538					FALSE	23	0.463632
	TRUE	24	1.79906					TRUE	24	1.08253					FALSE	24	0.494694					FALSE	24	0.702693					FALSE	24	0.549441					FALSE	24	0.595229
	FALSE	25	0.686984					FALSE	25	0.594537					FALSE	25	0.680975					FALSE	25	1.04057					FALSE	25	0.461007					FALSE	25	0.459425
	FALSE	26	0.773219					FALSE	26	0.607555					TRUE	26	0.85909					FALSE	26	0.664305					FALSE	26	0.739316					FALSE	26	0.493476
	FALSE	27	0.70388					TRUE	27	2.03865					FALSE	27	0.619832					FALSE	27	0.679448					FALSE	27	0.733276					FALSE	27	0.645914
	FALSE	28	0.59767					FALSE	28	0.840277					FALSE	28	0.505405					FALSE	28	0.692653					FALSE	28	0.540875					FALSE	28	0.816984
	FALSE	29	0.958919					TRUE	29	1.34329					FALSE	29	0.481055					FALSE	29	0.613993					FALSE	29	0.506697					FALSE	29	0.555847
	FALSE	30	0.615241					FALSE	30	0.720864					FALSE	30	0.399715					FALSE	30	0.635417					FALSE	30	0.738321					FALSE	30	0.536186
	FALSE	31	0.599637					TRUE	31	1.68431					FALSE	31	0.541248					FALSE	31	0.785192					FALSE	31	0.439665					FALSE	31	0.53324
	FALSE	32	0.787918					TRUE	32	1.56741					TRUE	32	0.805537					FALSE	32	0.527906					TRUE	32	2.2245					FALSE	32	0.638786
	FALSE	33	0.745524					FALSE	33	0.844154					FALSE	33	0.532517					FALSE	33	0.672394					FALSE	33	0.510173					FALSE	33	0.562044
	FALSE	34	0.710891					FALSE	34	0.503536					FALSE	34	0.535557					FALSE	34	0.596622					TRUE	34	1.1404					FALSE	34	0.524212
	TRUE	35	1.19098					FALSE	35	0.508831					FALSE	35	0.52819					FALSE	35	0.985561					FALSE	35	0.520511					FALSE	35	0.510259
	FALSE	36	0.534254					FALSE	36	0.749361					FALSE	36	0.540182					FALSE	36	0.50094					FALSE	36	0.505757					FALSE	36	0.453992
	FALSE	37	0.707162					FALSE	37	0.758617					FALSE	37	0.492034					FALSE	37	0.533534					FALSE	37	0.722282					FALSE	37	0.632236
	FALSE	38	0.654924					FALSE	38	0.661522					FALSE	38	0.536193					FALSE	38	1.0439					FALSE	38	0.697143					FALSE	38	0.489886
	FALSE	39	0.52111					FALSE	39	0.813617					FALSE	39	0.497252					FALSE	39	0.68656					FALSE	39	0.461191					FALSE	39	0.651513
	FALSE	40	0.716742					FALSE	40	0.466671					FALSE	40	0.732777					FALSE	40	0.560725					FALSE	40	0.560089					FALSE	40	0.485565
	TRUE	41	1.13275					FALSE	41	0.62983					FALSE	41	0.403379					FALSE	41	0.470507					FALSE	41	0.410152					TRUE	41	1.67295
	FALSE	42	0.618485					FALSE	42	0.575188					FALSE	42	0.556883					FALSE	42	0.526862					FALSE	42	0.719082					FALSE	42	0.640206
	FALSE	43	0.57985					FALSE	43	0.502712					FALSE	43	0.485021					FALSE	43	0.486442					FALSE	43	0.657242					FALSE	43	0.491851
	FALSE	44	0.627537					FALSE	44	0.542486					FALSE	44	0.376113					FALSE	44	0.6475					FALSE	44	0.593982					FALSE	44	0.478215
	FALSE	45	0.576102					FALSE	45	0.541913					FALSE	45	0.436637					FALSE	45	0.693112					FALSE	45	0.576924					FALSE	45	0.512079
	FALSE	46	0.546769					FALSE	46	0.641053					FALSE	46	0.42293					FALSE	46	0.547888					FALSE	46	0.619704					FALSE	46	0.528038
	FALSE	47	0.766835					FALSE	47	0.574315					FALSE	47	0.480177					FALSE	47	0.493024					FALSE	47	0.640528					FALSE	47	0.558874
	FALSE	48	0.559188					TRUE	48	1.0962					FALSE	48	0.503619					TRUE	48	1.55073					FALSE	48	0.511053					FALSE	48	0.48676
	FALSE	49	0.661066					FALSE	49	0.633627					FALSE	49	0.546561					FALSE	49	0.504482					FALSE	49	0.544957					FALSE	49	0.748001
	FALSE	50	0.579553					FALSE	50	0.855996					FALSE	50	0.548596					FALSE	50	0.623867					FALSE	50	0.470629					FALSE	50	0.397347
	FALSE	51	0.65291					FALSE	51	0.851958					FALSE	51	0.492538					FALSE	51	0.475626					FALSE	51	0.821524					FALSE	51	0.525278
	FALSE	52	0.487707					FALSE	52	0.602097					FALSE	52	0.543243					FALSE	52	0.456369					FALSE	52	0.846699					FALSE	52	0.540847
	FALSE	53	0.520679					FALSE	53	0.521766					FALSE	53	0.533716					FALSE	53	0.567923					FALSE	53	0.539705					FALSE	53	0.733496
	FALSE	54	0.405138					TRUE	54	1.02079					FALSE	54	0.551413					FALSE	54	0.578292					FALSE	54	0.552844					FALSE	54	0.549908
	FALSE	55	0.466474					FALSE	55	0.99366					FALSE	55	0.67591					FALSE	55	0.47108					FALSE	55	0.779053					FALSE	55	0.729487
	FALSE	56	0.46619					FALSE	56	0.575757					FALSE	56	0.531667					FALSE	56	0.527236					FALSE	56	0.681165					FALSE	56	0.471227
	FALSE	57	0.447832					FALSE	57	0.570147					FALSE	57	0.487816					FALSE	57	0.549752					FALSE	57	0.611686					FALSE	57	0.410975
	FALSE	58	0.482673					FALSE	58	0.498304					FALSE	58	0.497034					FALSE	58	0.546603					FALSE	58	0.431845					FALSE	58	0.396302
	FALSE	59	0.434504					FALSE	59	0.488781					FALSE	59	0.717096					FALSE	59	0.53108					FALSE	59	0.456277					FALSE	59	0.586803
	FALSE	60	0.695734					FALSE	60	0.482413					FALSE	60	0.422249					FALSE	60	0.710297					FALSE	60	0.506745					FALSE	60	0.552255
	FALSE	61	0.429529					FALSE	61	0.596858					TRUE	61	1.19086					FALSE	61	0.605299					FALSE	61	0.498333					FALSE	61	0.486945
	FALSE	62	0.570026					FALSE	62	0.601147					FALSE	62	0.520334					FALSE	62	0.67507					FALSE	62	0.553096					FALSE	62	0.476801
	FALSE	63	0.440325					FALSE	63	0.649288					FALSE	63	0.439591					FALSE	63	0.505501					FALSE	63	0.620189					FALSE	63	0.501304
	FALSE	64	0.47936					FALSE	64	0.613188					FALSE	64	0.50976					FALSE	64	0.489503					FALSE	64	0.447716					FALSE	64	0.570393
	FALSE	65	0.569116					TRUE	65	1.41752					FALSE	65	0.458348					FALSE	65	0.597157					FALSE	65	0.63546					FALSE	65	0.684946
	FALSE	66	0.426707					FALSE	66	0.61445					FALSE	66	0.688845					FALSE	66	0.525846					FALSE	66	0.937538					FALSE	66	0.547677
	FALSE	67	0.642347					FALSE	67	0.59548					FALSE	67	0.675818					FALSE	67	0.481514					FALSE	67	0.623972					FALSE	67	0.740014
	FALSE	68	0.523685					FALSE	68	0.58363					FALSE	68	0.648261					FALSE	68	0.473414					TRUE	68	1.47039					FALSE	68	0.592161
	FALSE	69	0.525832					TRUE	69	1.49245					FALSE	69	0.449849					FALSE	69	0.961379					TRUE	69	1.09541					FALSE	69	0.591828
	FALSE	70	0.525378					FALSE	70	0.733747					FALSE	70	0.460566					FALSE	70	0.700298					FALSE	70	0.582487					FALSE	70	0.43644
	FALSE	71	0.453457					FALSE	71	0.634185					FALSE	71	0.651376					FALSE	71	0.500822					FALSE	71	0.467126					TRUE	71	1.12301
	FALSE	72	0.449414					FALSE	72	0.832769					FALSE	72	0.606608					FALSE	72	0.441066					FALSE	72	0.601803					FALSE	72	0.471717
	FALSE	73	0.677169					FALSE	73	0.602428					FALSE	73	0.698264					FALSE	73	0.735838					TRUE	73	2.03763					FALSE	73	0.433833
	FALSE	74	0.405711					FALSE	74	0.622254					FALSE	74	0.62439					FALSE	74	0.58194					FALSE	74	0.638534					FALSE	74	0.429764
	TRUE	75	1.66899					FALSE	75	0.549013					FALSE	75	0.470341					FALSE	75	0.606592					FALSE	75	0.568006					FALSE	75	0.44775
	FALSE	76	0.711549					FALSE	76	0.584032					FALSE	76	0.408884					FALSE	76	0.586715					FALSE	76	0.545705					FALSE	76	0.768528
	FALSE	77	0.668014					FALSE	77	0.666589					FALSE	77	0.531125					FALSE	77	0.517815					FALSE	77	0.531021					FALSE	77	0.476329
	FALSE	78	0.671247					FALSE	78	0.46131					FALSE	78	0.491715					FALSE	78	0.567698					FALSE	78	0.58646					FALSE	78	0.607052
	FALSE	79	0.679046					FALSE	79	0.4945					FALSE	79	0.49358					FALSE	79	0.635305					FALSE	79	0.566287					FALSE	79	0.633707
	FALSE	80	0.536668					FALSE	80	0.658846					FALSE	80	0.480897					FALSE	80	0.472985					FALSE	80	0.635924					FALSE	80	0.587581
	FALSE	81	0.564243					FALSE	81	0.508116					FALSE	81	0.42507					FALSE	81	0.470737					FALSE	81	0.449808					FALSE	81	0.568336
	FALSE	82	0.579307					FALSE	82	0.445623					FALSE	82	0.554208					FALSE	82	0.501411					FALSE	82	0.550711					FALSE	82	0.461201
	FALSE	83	0.673368					FALSE	83	0.47922					TRUE	83	0.824634					FALSE	83	0.623994					FALSE	83	0.968888					FALSE	83	0.552237
	FALSE	84	0.595392					FALSE	84	0.54262					FALSE	84	0.48087					FALSE	84	0.655056					FALSE	84	0.525701					FALSE	84	0.519627
	FALSE	85	0.519147					FALSE	85	0.648671					FALSE	85	0.598289					FALSE	85	0.761887					FALSE	85	0.414195					FALSE	85	0.489867
	FALSE	86	0.544736					FALSE	86	0.550402					FALSE	86	0.695348					FALSE	86	0.595598					FALSE	86	0.482746					FALSE	86	0.627503
	FALSE	87	0.608292					FALSE	87	0.537734					FALSE	87	0.665429					FALSE	87	1.03972					FALSE	87	0.641051					FALSE	87	0.529038
	FALSE	88	0.578651					FALSE	88	0.580792					FALSE	88	0.532366					FALSE	88	0.493468					FALSE	88	0.528287					FALSE	88	0.56131
	FALSE	89	0.548192					FALSE	89	0.436809					FALSE	89	0.597423					FALSE	89	0.517647					FALSE	89	0.573679					FALSE	89	0.737167
	FALSE	90	0.591734					FALSE	90	0.429924					FALSE	90	0.426194					FALSE	90	0.62524					FALSE	90	0.512341					FALSE	90	0.566443
	FALSE	91	0.520754					FALSE	91	0.554019					FALSE	91	0.525036					FALSE	91	0.540477					FALSE	91	0.560842					FALSE	91	0.539029
	FALSE	92	0.575826					FALSE	92	0.443995					FALSE	92	0.463064					FALSE	92	0.935385					TRUE	92	1.66994					FALSE	92	0.621081
	FALSE	93	0.485587					FALSE	93	0.441382					FALSE	93	0.601339					FALSE	93	0.574404					FALSE	93	0.678016					FALSE	93	0.507794
	FALSE	94	0.588109					FALSE	94	0.450513					FALSE	94	0.503773					FALSE	94	0.861018					FALSE	94	0.797324					FALSE	94	0.754008
	FALSE	95	0.44973					FALSE	95	0.618178					FALSE	95	0.467862					FALSE	95	0.508028					FALSE	95	0.65086
	FALSE	96	0.534992					FALSE	96	0.911042					FALSE	96	0.462584					FALSE	96	0.529535					FALSE	96	0.61303
	FALSE		0.565672												FALSE		0.500043					FALSE	97	0.431322					FALSE	97	0.854733
	FALSE		0.622891												FALSE		0.564702
			0.625349							0.603908							0.542739							0.661551							0.615726							0.551008

## Sheet: 63m
63	1	22	1.0756	1			63	3	5	0.640172	1			63	5	7	1.02769	1			63	1	36	0.710921	1			63	3	43	0.611954	1			63	5	36	1.97665	1
63	1	17	1.3687	1			63	3	10	0.576307	1			63	5	10	2.55986	1			63	1	45	1.25549	1			63	3	32	0.902823	1			63	5	45	0.914092	1
63	1	15	1.18057	1			63	3	11	0.895416	1			63	5	8	1.55573	1			63	1	32	0.709105	1			63	3	41	0.811531	1			63	5	40	0.606954	1
63	1	23	0.751226	1			63	3	22	0.5237	1			63	5	11	0.769516	1			63	1	31	0.725072	1			63	3	50	0.682967	1			63	5	44	1.02491	1
63	1	14	1.04843	1			63	3	8	0.52995	1			63	5	20	1.71532	1			63	1	30	0.72551	1			63	3	49	0.835482	1			63	5	50	0.862283	1
63	1	16	0.991997	1			63	3	16	0.877086	1			63	5	4	0.543939	1			63	1	46	0.640412	1			63	3	26	0.815706	1			63	5	28	1.2443	1
63	1	25	0.794836	1			63	3	17	0.935602	1			63	5	14	0.685586	1			63	1	44	0.77892	1			63	3	34	0.731874	1			63	5	46	0.506804	1
63	1	19	0.734284	1			63	3	7	0.789601	1			63	5	16	0.644084	1			63	1	28	0.497271	1			63	3	38	0.786557	1			63	5	41	0.500962	1
63	1	8	0.536694	1			63	3	20	0.686711	1			63	5	13	2.34115	1			63	1	38	0.665762	1			63	3	46	0.687213	1			63	5	49	0.601315	1
63	1	6	0.698123	1			63	3	2	0.998795	1			63	5	22	4.05074	1			63	1	37	0.876816	1			63	3	31	0.608647	1			63	5	48	0.795733	1
63	1	7	0.64809	1			63	3	12	0.684618	1			63	5	19	1.14891	1			63	1	35	0.75127	1			63	3	47	0.523637	1			63	5	30	0.754241	1
63	1	24	0.887968	1			63	3	3	0.746761	1			63	5	17	1.26603	1			63	1	40	0.772564	1			63	3	36	0.593219	1			63	5	43	0.537176	1
63	1	1	1.21112	1			63	3	6	0.618704	1			63	5	9	0.986428	1			63	1	26	0.641171	1			63	3	33	0.970503	1			63	5	31	0.542605	1
63	1	10	1.10083	1			63	3	21	1.00773	1			63	5	6	1.03152	1			63	1	39	0.749711	1			63	3	27	0.575405	1			63	5	42	1.39159	1
63	1	20	0.644052	1			63	3	25	0.698117	1			63	5	15	2.97532	1			63	1	41	0.913838	1			63	3	42	1.06626	1			63	5	27	1.12162	1
63	1	4	0.617693	1			63	3	9	1.93134	1			63	5	5	0.595695	1			63	1	42	0.545281	1			63	3	44	0.743331	1			63	5	29	0.756955	1
63	1	5	0.836155	1			63	3	15	0.567437	1			63	5	1	0.557676	1			63	1	29	0.751889	1			63	3	39	0.688486	1			63	5	39	0.728713	1
63	1	9	0.674807	1			63	3	24	0.9019	1			63	5	21	0.739357	1			63	1	43	0.54415	1			63	3	35	1.25414	1			63	5	37	1.19331	1
63	1	12	1.13505	1			63	3	14	0.717432	1			63	5	24	0.78574	1			63	1	34	0.670379	1			63	3	29	0.673353	1			63	5	34	0.744856	1
63	1	2	0.627956	1			63	3	19	0.997283	1			63	5	25	0.823482	1			63	1	49	0.60078	1			63	3	40	0.683809	1			63	5	38	0.722016	1
63	1	13	0.841495	1			63	3	1	1.00092	1			63	5	12	0.862709	1			63	1	50	0.540165	1			63	3	30	0.639567	1			63	5	47	1.35928	1
63	1	3	0.787168	1			63	3	4	0.878581	1			63	5	23	0.953353	1			63	1	27	0.508733	1			63	3	48	0.838305	1			63	5	35	0.805543	1
63	1	21	1.10655	1			63	3	13	0.797126	1			63	5	18	0.714878	1			63	1	33	0.789148	1			63	3	37	0.759839	1			63	5	33	0.592309	1
63	1	18	0.591817	1			63	3	18	0.718124	1			63	5	3	0.603607	1			63	1	48	0.536389	1			63	3	28	0.654755	1			63	5	26	1.08798	1
63	1	11	0.583873	1			63	4	5	0.872121	1			63	6	11	1.06341	1			63	1	47	0.634908	1			63	4	40	0.731404	1			63	6	32	1.15099	1
63	2	4	0.621084	1			63	4	1	0.81023	1			63	6	22	0.693825	1			63	2	31	0.592847	1			63	4	44	0.717217	1			63	6	42	2.26433	1
63	2	19	0.472088	1			63	4	8	0.648956	1			63	6	12	0.522796	1			63	2	26	0.504975	1			63	4	30	0.670687	1			63	6	48	0.474873	1
63	2	12	0.541698	1			63	4	4	0.658804	1			63	6	21	0.514192	1			63	2	33	0.533518	1			63	4	48	0.851153	1			63	6	33	0.477684	1
63	2	10	0.578814	1			63	4	3	1.05361	1			63	6	10	0.898203	1			63	2	32	0.654462	1			63	4	31	0.570927	1			63	6	36	0.464318	1
63	2	3	0.628494	1			63	4	19	0.77035	1			63	6	15	1.62375	1			63	2	42	0.632998	1			63	4	32	0.826365	1			63	6	31	0.570229	1
63	2	5	0.561391	1			63	4	11	1.21049	1			63	6	2	0.733397	1			63	2	39	0.669254	1			63	4	49	0.742554	1			63	6	49	0.794154	1
63	2	14	0.635712	1			63	4	7	0.652562	1			63	6	6	0.598693	1			63	2	47	0.603064	1			63	4	36	1.89988	1			63	6	44	2.15351	1
63	2	2	0.783041	1			63	4	10	0.604515	1			63	6	20	0.620109	1			63	2	48	0.681746	1			63	4	29	0.694402	1			63	6	43	1.30386	1
63	2	15	1.08045	1			63	4	16	0.996516	1			63	6	9	1.19005	1			63	2	38	0.753346	1			63	4	45	0.759251	1			63	6	27	0.701597	1
63	2	11	0.585126	1			63	4	6	0.662841	1			63	6	7	1.01387	1			63	2	30	0.495816	1			63	4	38	0.832459	1			63	6	50	0.474613	1
63	2	9	0.802345	1			63	4	18	1.33354	1			63	6	5	1.0887	1			63	2	37	0.751094	1			63	4	35	0.671832	1			63	6	37	0.92016	1
63	2	16	0.744499	1			63	4	17	1.53533	1			63	6	14	0.783579	1			63	2	35	0.566025	1			63	4	47	0.692146	1			63	6	40	1.28877	1
63	2	22	0.60795	1			63	4	25	0.694087	1			63	6	16	1.23829	1			63	2	28	0.51996	1			63	4	43	1.04017	1			63	6	26	1.00668	1
63	2	23	0.874857	1			63	4	14	0.920887	1			63	6	19	2.82665	1			63	2	34	0.521189	1			63	4	27	1.36389	1			63	6	30	0.598761	1
63	2	8	1.06963	1			63	4	20	0.875788	1			63	6	13	0.805699	1			63	2	41	0.596257	1			63	4	41	0.925261	1			63	6	29	0.706286	1
63	2	13	0.828049	1			63	4	13	1.35702	1			63	6	3	1.82214	1			63	2	43	0.815332	1			63	4	46	2.21259	1			63	6	28	1.32271	1
63	2	6	0.62685	1			63	4	2	0.931326	1			63	6	4	2.70208	1			63	2	29	0.715312	1			63	4	28	0.58536	1			63	6	39	0.713225	1
63	2	20	0.643416	1			63	4	24	0.967513	1			63	6	1	0.96203	1			63	2	45	0.750334	1			63	4	42	0.757363	1			63	6	41	2.39857	1
63	2	17	0.776812	1			63	4	23	2.1503	1			63	6	17	0.793446	1			63	2	46	0.572808	1			63	4	39	0.708208	1			63	6	45	1.47693	1
63	2	24	0.723484	1			63	4	12	0.930441	1			63	6	24	1.04489	1			63	2	44	0.631942	1			63	4	26	0.596978	1			63	6	47	0.612285	1
63	2	7	0.544642	1			63	4	21	0.717289	1			63	6	25	2.0383	1			63	2	40	0.659502	1			63	4	37	0.705561	1			63	6	46	0.766507	1
63	2	25	0.65014	1			63	4	9	1.35607	1			63	6	8	0.85436	1			63	2	50	0.660676	1			63	4	33	0.612032	1			63	9	47	0.773048	1
63	2	1	0.637637	1			63	4	22	0.934167	1			63	6	18	3.15019	1			63	2	49	0.676087	1			63	4	34	0.725474	1			63	9	38	0.696431	1
63	2	18	0.579032	1			63	4	15	0.892429	1			63	9	13	1.3305	1			63	2	27	0.545114	1			63	11	27	1.11935	1			63	9	31	0.485913	1
63	2	21	0.919574	1			63	11	5	0.791538	1			63	9	7	2.21178	1			63	2	36	0.820047	1			63	11	36	0.773932	1			63	9	42	0.598525	1
63	7	9	0.641142	1			63	11	23	1.26795	1			63	9	6	0.579945	1			63	7	47	0.519952	1			63	11	28	0.60226	1			63	9	36	3.74203	1
63	7	13	0.601934	1			63	11	18	0.557728	1			63	9	24	1.02191	1			63	7	29	0.521726	1			63	11	32	1.14414	1			63	9	32	0.657597	1
63	7	23	0.521986	1			63	11	16	0.886896	1			63	9	5	2.56596	1			63	7	44	0.582682	1			63	11	42	1.11807	1			63	9	49	0.646807	1
63	7	6	1.08412	1			63	11	11	1.04313	1			63	9	25	0.61387	1			63	7	26	0.806359	1			63	11	40	0.971129	1			63	9	34	0.585963	1
63	7	5	0.551185	1			63	11	14	0.625904	1			63	9	9	0.416987	1			63	7	49	0.647495	1			63	11	29	1.74918	1			63	9	26	0.455286	1
63	7	14	0.53659	1			63	11	1	1.89438	1			63	9	10	0.473779	1			63	7	38	1.18858	1			63	11	39	0.914226	1			63	9	43	1.42583	1
63	7	25	0.60847	1			63	11	7	0.7355	1			63	9	16	0.85564	1			63	7	46	1.04044	1			63	11	26	0.711994	1			63	9	41	0.477133	1
63	7	11	0.658379	1			63	11	21	0.662668	1			63	9	14	1.35509	1			63	7	36	1.41596	1			63	11	44	0.818378	1			63	9	48	0.89316	1
63	7	15	0.512957	1			63	11	3	0.931491	1			63	9	20	1.49655	1			63	7	33	0.468131	1			63	11	37	0.717735	1			63	9	44	1.01838	1
63	7	20	0.668154	1			63	11	24	0.936164	1			63	9	15	2.1911	1			63	7	50	0.495921	1			63	11	45	0.893792	1			63	9	39	0.968389	1
63	7	18	0.520628	1			63	11	8	0.80823	1			63	9	11	0.55262	1			63	7	43	0.839119	1			63	11	46	1.47822	1			63	9	27	0.678521	1
63	7	1	0.519258	1			63	11	25	0.944258	1			63	9	17	0.737405	1			63	7	41	0.628517	1			63	11	38	0.85573	1			63	9	35	1.50523	1
63	7	19	0.698435	1			63	11	4	1.2481	1			63	9	8	1.52452	1			63	7	34	0.57826	1			63	11	35	0.963991	1			63	9	33	0.599236	1
63	7	12	1.1376	1			63	11	6	0.829517	1			63	9	21	0.665481	1			63	7	32	0.550431	1			63	11	47	0.69298	1			63	9	46	0.553733	1
63	7	8	1.70855	1			63	11	13	0.760846	1			63	9	1	1.05518	1			63	7	45	1.21768	1			63	11	41	0.599379	1			63	9	29	0.695301	1
63	7	21	0.464322	1			63	11	10	0.644047	1			63	9	22	0.677686	1			63	7	31	0.481894	1			63	11	49	0.625674	1			63	9	30	0.598117	1
63	7	24	0.568843	1			63	11	22	0.440655	1			63	9	4	0.613748	1			63	7	48	0.571544	1			63	11	34	1.12744	1			63	9	50	0.69778	1
63	7	4	0.621238	1			63	11	17	0.763299	1			63	9	23	0.932371	1			63	7	28	4.0109	1			63	11	43	1.56221	1			63	9	37	1.11528	1
63	7	7	0.630971	1			63	11	9	0.588092	1			63	9	18	1.49137	1			63	7	39	0.654732	1			63	11	50	0.973951	1			63	9	28	0.83807	1
63	7	2	0.98637	1			63	11	15	0.754477	1			63	9	3	2.14606	1			63	7	30	0.690063	1			63	11	30	0.648087	1			63	9	40	0.681611	1
63	7	16	0.759122	1			63	11	2	0.902912	1			63	9	2	0.519284	1			63	7	40	1.99424	1			63	11	33	1.65476	1			63	10	49	0.520413	1
63	7	3	0.683642	1			63	11	12	0.801435	1			63	9	19	0.634694	1			63	7	27	0.535703	1			63	11	48	0.938035	1			63	10	30	0.542322	1
63	7	10	0.84046	1			63	11	20	0.919616	1			63	10	24	1.02849	1			63	7	35	0.580528	1			63	12	43	0.715233	1			63	10	44	0.722922	1
63	8	4	2.26402	1			63	12	18	0.719431	1			63	10	5	0.459709	1			63	7	37	0.772416	1			63	12	45	0.727496	1			63	10	41	2.11075	1
63	8	19	0.880235	1			63	12	5	0.535148	1			63	10	20	0.556217	1			63	7	42	0.598275	1			63	12	46	0.661072	1			63	10	42	0.942473	1
63	8	12	0.567154	1			63	12	11	0.75674	1			63	10	23	0.428204	1			63	8	31	0.775512	1			63	12	33	1.97117	1			63	10	29	0.479401	1
63	8	10	0.445752	1			63	12	23	0.873299	1			63	10	17	0.66373	1			63	8	26	0.416396	1			63	12	31	1.02113	1			63	10	48	0.666123	1
63	8	3	0.721335	1			63	12	7	0.710851	1			63	10	11	0.49032	1			63	8	33	0.471505	1			63	12	39	1.12098	1			63	10	45	0.725435	1
63	8	5	0.459899	1			63	12	3	0.610618	1			63	10	8	0.446563	1			63	8	42	0.651206	1			63	12	29	0.564056	1			63	10	31	0.990046	1
63	8	14	0.55399	1			63	12	25	0.727599	1			63	10	16	0.495055	1			63	8	39	0.425385	1			63	12	40	1.07635	1			63	10	37	0.98058	1
63	8	15	0.826725	1			63	12	9	1.49525	1			63	10	2	0.737793	1			63	8	47	0.471233	1			63	12	47	0.633664	1			63	10	40	1.47764	1
63	8	11	0.623913	1			63	12	21	2.09335	1			63	10	7	0.449511	1			63	8	48	0.538261	1			63	12	41	0.54698	1			63	10	43	2.2152	1
63	8	9	0.546214	1			63	12	15	0.737407	1			63	10	10	0.568611	1			63	8	38	0.602928	1			63	12	30	0.470497	1			63	10	36	0.503848	1
63	8	22	0.868417	1			63	12	16	0.913653	1			63	10	13	0.494743	1			63	8	30	0.529606	1			63	12	26	0.900821	1			63	10	39	0.886728	1
63	8	23	0.974429	1			63	12	6	2.02604	1			63	10	19	0.651443	1			63	8	37	0.586375	1			63	12	27	0.974191	1			63	10	50	0.492259	1
63	8	8	0.697149	1			63	12	24	0.809025	1			63	10	21	0.496748	1			63	8	35	0.523467	1			63	12	34	1.97134	1			63	10	38	0.569754	1
63	8	13	0.765576	1			63	12	20	2.20314	1			63	10	4	1.28373	1			63	8	28	0.503274	1			63	12	28	0.828557	1			63	10	46	1.83502	1
63	8	6	0.936153	1			63	12	1	0.905798	1			63	10	9	1.44611	1			63	8	34	0.585239	1			63	12	42	1.20963	1			63	10	28	3.01249	1
63	8	20	0.611425	1			63	12	14	1.68217	1			63	10	14	1.45167	1			63	8	41	0.593312	1			63	12	48	1.08213	1			63	10	47	1.69348	1
63	8	17	0.973633	1			63	12	2	0.722153	1			63	10	3	1.54145	1			63	8	43	0.554491	1			63	12	37	1.81018	1			63	10	34	1.13524	1
63	8	24	1.87862	1			63	12	22	1.12259	1			63	10	12	0.641769	1			63	8	29	0.852653	1			63	12	49	0.722152	1			63	10	33	0.836267	1
63	8	7	0.683654	1			63	12	8	0.586738	1			63	10	6	0.772123	1			63	8	45	1.2876	1			63	12	44	0.791901	1			63	10	35	2.88803	1
63	8	25	0.750119	1			63	12	12	1.01347	1			63	10	22	0.812184	1			63	8	46	1.06599	1			63	12	50	0.54002	1			63	10	32	0.870538	1
63	8	1	1.06415	1			63	12	13	0.646204	1			63	10	25	2.85652	1			63	8	44	1.86754	1			63	12	36	0.508059	1
63	8	18	1.93227	1			63	12	19	0.836876	1			63	10	15	1.23496	1			63	8	40	0.921632	1
63	8	21	0.662919	1			63	12	17	0.684397	1			63	10	18	3.17416	1			63	8	50	0.640743	1
							63	12	4	0.567536	1										63	8	49	1.51243	1
							63	12	10	0.637418	1										63	8	27	0.78217	1
																					63	8	36	1.21178	1
										0.839992							0.982289														0.759132							0.838575
										0.7898							0.916638														0.828338							0.821805
Q1	0.606446						Q1	0.685141						Q1	0.618549						Q1	0.545198						Q1	0.672212						Q1	0.598761
Q3	0.882168						Q3	0.961699						Q3	1.37784						Q3	0.77249						Q3	0.973245						Q3	1.13524
IQ	0.275722						IQ	0.276558						IQ	0.759294						IQ	0.227293						IQ	0.301033						IQ	0.53648
upper	1.29575						upper	1.37654						upper	2.51678						upper	1.11343						upper	1.4248						upper	1.93996
lower	0.192863						lower	0.270304						lower	-0.520392						lower	0.204259						lower	0.220662						lower	-0.205959
FALSE	FALSE	1	1.0756				FALSE	FALSE	1	0.640172				FALSE	FALSE	1	1.02769				FALSE	FALSE	1	0.710921				FALSE	FALSE	1	0.611954				FALSE	TRUE	1	1.97665
	TRUE	2	1.3687					FALSE	2	0.576307					TRUE	2	2.55986					TRUE	2	1.25549					FALSE	2	0.902823					FALSE	2	0.914092
	FALSE	3	1.18057					FALSE	3	0.895416					FALSE	3	1.55573					FALSE	3	0.709105					FALSE	3	0.811531					FALSE	3	0.606954
	FALSE	4	0.751226					FALSE	4	0.5237					FALSE	4	0.769516					FALSE	4	0.725072					FALSE	4	0.682967					FALSE	4	1.02491
	FALSE	5	1.04843					FALSE	5	0.52995					FALSE	5	1.71532					FALSE	5	0.72551					FALSE	5	0.835482					FALSE	5	0.862283
	FALSE	6	0.991997					FALSE	6	0.877086					FALSE	6	0.543939					FALSE	6	0.640412					FALSE	6	0.815706					FALSE	6	1.2443
	FALSE	7	0.794836					FALSE	7	0.935602					FALSE	7	0.685586					FALSE	7	0.77892					FALSE	7	0.731874					FALSE	7	0.506804
	FALSE	8	0.734284					FALSE	8	0.789601					FALSE	8	0.644084					FALSE	8	0.497271					FALSE	8	0.786557					FALSE	8	0.500962
	FALSE	9	0.536694					FALSE	9	0.686711					FALSE	9	2.34115					FALSE	9	0.665762					FALSE	9	0.687213					FALSE	9	0.601315
	FALSE	10	0.698123					FALSE	10	0.998795					TRUE	10	4.05074					FALSE	10	0.876816					FALSE	10	0.608647					FALSE	10	0.795733
	FALSE	11	0.64809					FALSE	11	0.684618					FALSE	11	1.14891					FALSE	11	0.75127					FALSE	11	0.523637					FALSE	11	0.754241
	FALSE	12	0.887968					FALSE	12	0.746761					FALSE	12	1.26603					FALSE	12	0.772564					FALSE	12	0.593219					FALSE	12	0.537176
	FALSE	13	1.21112					FALSE	13	0.618704					FALSE	13	0.986428					FALSE	13	0.641171					FALSE	13	0.970503					FALSE	13	0.542605
	FALSE	14	1.10083					FALSE	14	1.00773					FALSE	14	1.03152					FALSE	14	0.749711					FALSE	14	0.575405					FALSE	14	1.39159
	FALSE	15	0.644052					FALSE	15	0.698117					TRUE	15	2.97532					FALSE	15	0.913838					FALSE	15	1.06626					FALSE	15	1.12162
	FALSE	16	0.617693					TRUE	16	1.93134					FALSE	16	0.595695					FALSE	16	0.545281					FALSE	16	0.743331					FALSE	16	0.756955
	FALSE	17	0.836155					FALSE	17	0.567437					FALSE	17	0.557676					FALSE	17	0.751889					FALSE	17	0.688486					FALSE	17	0.728713
	FALSE	18	0.674807					FALSE	18	0.9019					FALSE	18	0.739357					FALSE	18	0.54415					FALSE	18	1.25414					FALSE	18	1.19331
	FALSE	19	1.13505					FALSE	19	0.717432					FALSE	19	0.78574					FALSE	19	0.670379					FALSE	19	0.673353					FALSE	19	0.744856
	FALSE	20	0.627956					FALSE	20	0.997283					FALSE	20	0.823482					FALSE	20	0.60078					FALSE	20	0.683809					FALSE	20	0.722016
	FALSE	21	0.841495					FALSE	21	1.00092					FALSE	21	0.862709					FALSE	21	0.540165					FALSE	21	0.639567					FALSE	21	1.35928
	FALSE	22	0.787168					FALSE	22	0.878581					FALSE	22	0.953353					FALSE	22	0.508733					FALSE	22	0.838305					FALSE	22	0.805543
	FALSE	23	1.10655					FALSE	23	0.797126					FALSE	23	0.714878					FALSE	23	0.789148					FALSE	23	0.759839					FALSE	23	0.592309
	FALSE	24	0.591817					FALSE	24	0.718124					FALSE	24	0.603607					FALSE	24	0.536389					FALSE	24	0.654755					FALSE	24	1.08798
	FALSE	25	0.583873					FALSE	25	0.872121					FALSE	25	1.06341					FALSE	25	0.634908					FALSE	25	0.731404					FALSE	25	1.15099
	FALSE	26	0.621084					FALSE	26	0.81023					FALSE	26	0.693825					FALSE	26	0.592847					FALSE	26	0.717217					TRUE	26	2.26433
	FALSE	27	0.472088					FALSE	27	0.648956					FALSE	27	0.522796					FALSE	27	0.504975					FALSE	27	0.670687					FALSE	27	0.474873
	FALSE	28	0.541698					FALSE	28	0.658804					FALSE	28	0.514192					FALSE	28	0.533518					FALSE	28	0.851153					FALSE	28	0.477684
	FALSE	29	0.578814					FALSE	29	1.05361					FALSE	29	0.898203					FALSE	29	0.654462					FALSE	29	0.570927					FALSE	29	0.464318
	FALSE	30	0.628494					FALSE	30	0.77035					FALSE	30	1.62375					FALSE	30	0.632998					FALSE	30	0.826365					FALSE	30	0.570229
	FALSE	31	0.561391					FALSE	31	1.21049					FALSE	31	0.733397					FALSE	31	0.669254					FALSE	31	0.742554					FALSE	31	0.794154
	FALSE	32	0.635712					FALSE	32	0.652562					FALSE	32	0.598693					FALSE	32	0.603064					TRUE	32	1.89988					TRUE	32	2.15351
	FALSE	33	0.783041					FALSE	33	0.604515					FALSE	33	0.620109					FALSE	33	0.681746					FALSE	33	0.694402					FALSE	33	1.30386
	FALSE	34	1.08045					FALSE	34	0.996516					FALSE	34	1.19005					FALSE	34	0.753346					FALSE	34	0.759251					FALSE	34	0.701597
	FALSE	35	0.585126					FALSE	35	0.662841					FALSE	35	1.01387					FALSE	35	0.495816					FALSE	35	0.832459					FALSE	35	0.474613
	FALSE	36	0.802345					FALSE	36	1.33354					FALSE	36	1.0887					FALSE	36	0.751094					FALSE	36	0.671832					FALSE	36	0.92016
	FALSE	37	0.744499					TRUE	37	1.53533					FALSE	37	0.783579					FALSE	37	0.566025					FALSE	37	0.692146					FALSE	37	1.28877
	FALSE	38	0.60795					FALSE	38	0.694087					FALSE	38	1.23829					FALSE	38	0.51996					FALSE	38	1.04017					FALSE	38	1.00668
	FALSE	39	0.874857					FALSE	39	0.920887					TRUE	39	2.82665					FALSE	39	0.521189					FALSE	39	1.36389					FALSE	39	0.598761
	FALSE	40	1.06963					FALSE	40	0.875788					FALSE	40	0.805699					FALSE	40	0.596257					FALSE	40	0.925261					FALSE	40	0.706286
	FALSE	41	0.828049					FALSE	41	1.35702					FALSE	41	1.82214					FALSE	41	0.815332					TRUE	41	2.21259					FALSE	41	1.32271
	FALSE	42	0.62685					FALSE	42	0.931326					TRUE	42	2.70208					FALSE	42	0.715312					FALSE	42	0.58536					FALSE	42	0.713225
	FALSE	43	0.643416					FALSE	43	0.967513					FALSE	43	0.96203					FALSE	43	0.750334					FALSE	43	0.757363					TRUE	43	2.39857
	FALSE	44	0.776812					TRUE	44	2.1503					FALSE	44	0.793446					FALSE	44	0.572808					FALSE	44	0.708208					FALSE	44	1.47693
	FALSE	45	0.723484					FALSE	45	0.930441					FALSE	45	1.04489					FALSE	45	0.631942					FALSE	45	0.596978					FALSE	45	0.612285
	FALSE	46	0.544642					FALSE	46	0.717289					FALSE	46	2.0383					FALSE	46	0.659502					FALSE	46	0.705561					FALSE	46	0.766507
	FALSE	47	0.65014					FALSE	47	1.35607					FALSE	47	0.85436					FALSE	47	0.660676					FALSE	47	0.612032					FALSE	47	0.773048
	FALSE	48	0.637637					FALSE	48	0.934167					TRUE	48	3.15019					FALSE	48	0.676087					FALSE	48	0.725474					FALSE	48	0.696431
	FALSE	49	0.579032					FALSE	49	0.892429					FALSE	49	1.3305					FALSE	49	0.545114					FALSE	49	1.11935					FALSE	49	0.485913
	FALSE	50	0.919574					FALSE	50	0.791538					FALSE	50	2.21178					FALSE	50	0.820047					FALSE	50	0.773932					FALSE	50	0.598525
	FALSE	51	0.641142					FALSE	51	1.26795					FALSE	51	0.579945					FALSE	51	0.519952					FALSE	51	0.60226					TRUE	51	3.74203
	FALSE	52	0.601934					FALSE	52	0.557728					FALSE	52	1.02191					FALSE	52	0.521726					FALSE	52	1.14414					FALSE	52	0.657597
	FALSE	53	0.521986					FALSE	53	0.886896					TRUE	53	2.56596					FALSE	53	0.582682					FALSE	53	1.11807					FALSE	53	0.646807
	FALSE	54	1.08412					FALSE	54	1.04313					FALSE	54	0.61387					FALSE	54	0.806359					FALSE	54	0.971129					FALSE	54	0.585963
	FALSE	55	0.551185					FALSE	55	0.625904					FALSE	55	0.416987					FALSE	55	0.647495					TRUE	55	1.74918					FALSE	55	0.455286
	FALSE	56	0.53659					TRUE	56	1.89438					FALSE	56	0.473779					TRUE	56	1.18858					FALSE	56	0.914226					FALSE	56	1.42583
	FALSE	57	0.60847					FALSE	57	0.7355					FALSE	57	0.85564					FALSE	57	1.04044					FALSE	57	0.711994					FALSE	57	0.477133
	FALSE	58	0.658379					FALSE	58	0.662668					FALSE	58	1.35509					TRUE	58	1.41596					FALSE	58	0.818378					FALSE	58	0.89316
	FALSE	59	0.512957					FALSE	59	0.931491					FALSE	59	1.49655					FALSE	59	0.468131					FALSE	59	0.717735					FALSE	59	1.01838
	FALSE	60	0.668154					FALSE	60	0.936164					FALSE	60	2.1911					FALSE	60	0.495921					FALSE	60	0.893792					FALSE	60	0.968389
	FALSE	61	0.520628					FALSE	61	0.80823					FALSE	61	0.55262					FALSE	61	0.839119					TRUE	61	1.47822					FALSE	61	0.678521
	FALSE	62	0.519258					FALSE	62	0.944258					FALSE	62	0.737405					FALSE	62	0.628517					FALSE	62	0.85573					FALSE	62	1.50523
	FALSE	63	0.698435					FALSE	63	1.2481					FALSE	63	1.52452					FALSE	63	0.57826					FALSE	63	0.963991					FALSE	63	0.599236
	FALSE	64	1.1376					FALSE	64	0.829517					FALSE	64	0.665481					FALSE	64	0.550431					FALSE	64	0.69298					FALSE	64	0.553733
	TRUE	65	1.70855					FALSE	65	0.760846					FALSE	65	1.05518					TRUE	65	1.21768					FALSE	65	0.599379					FALSE	65	0.695301
	FALSE	66	0.464322					FALSE	66	0.644047					FALSE	66	0.677686					FALSE	66	0.481894					FALSE	66	0.625674					FALSE	66	0.598117
	FALSE	67	0.568843					FALSE	67	0.440655					FALSE	67	0.613748					FALSE	67	0.571544					FALSE	67	1.12744					FALSE	67	0.69778
	FALSE	68	0.621238					FALSE	68	0.763299					FALSE	68	0.932371					TRUE	68	4.0109					TRUE	68	1.56221					FALSE	68	1.11528
	FALSE	69	0.630971					FALSE	69	0.588092					FALSE	69	1.49137					FALSE	69	0.654732					FALSE	69	0.973951					FALSE	69	0.83807
	FALSE	70	0.98637					FALSE	70	0.754477					FALSE	70	2.14606					FALSE	70	0.690063					FALSE	70	0.648087					FALSE	70	0.681611
	FALSE	71	0.759122					FALSE	71	0.902912					FALSE	71	0.519284					TRUE	71	1.99424					TRUE	71	1.65476					FALSE	71	0.520413
	FALSE	72	0.683642					FALSE	72	0.801435					FALSE	72	0.634694					FALSE	72	0.535703					FALSE	72	0.938035					FALSE	72	0.542322
	FALSE	73	0.84046					FALSE	73	0.919616					FALSE	73	1.02849					FALSE	73	0.580528					FALSE	73	0.715233					FALSE	73	0.722922
	TRUE	74	2.26402					FALSE	74	0.719431					FALSE	74	0.459709					FALSE	74	0.772416					FALSE	74	0.727496					TRUE	74	2.11075
	FALSE	75	0.880235					FALSE	75	0.535148					FALSE	75	0.556217					FALSE	75	0.598275					FALSE	75	0.661072					FALSE	75	0.942473
	FALSE	76	0.567154					FALSE	76	0.75674					FALSE	76	0.428204					FALSE	76	0.775512					TRUE	76	1.97117					FALSE	76	0.479401
	FALSE	77	0.445752					FALSE	77	0.873299					FALSE	77	0.66373					FALSE	77	0.416396					FALSE	77	1.02113					FALSE	77	0.666123
	FALSE	78	0.721335					FALSE	78	0.710851					FALSE	78	0.49032					FALSE	78	0.471505					FALSE	78	1.12098					FALSE	78	0.725435
	FALSE	79	0.459899					FALSE	79	0.610618					FALSE	79	0.446563					FALSE	79	0.651206					FALSE	79	0.564056					FALSE	79	0.990046
	FALSE	80	0.55399					FALSE	80	0.727599					FALSE	80	0.495055					FALSE	80	0.425385					FALSE	80	1.07635					FALSE	80	0.98058
	FALSE	81	0.826725					TRUE	81	1.49525					FALSE	81	0.737793					FALSE	81	0.471233					FALSE	81	0.633664					FALSE	81	1.47764
	FALSE	82	0.623913					TRUE	82	2.09335					FALSE	82	0.449511					FALSE	82	0.538261					FALSE	82	0.54698					TRUE	82	2.2152
	FALSE	83	0.546214					FALSE	83	0.737407					FALSE	83	0.568611					FALSE	83	0.602928					FALSE	83	0.470497					FALSE	83	0.503848
	FALSE	84	0.868417					FALSE	84	0.913653					FALSE	84	0.494743					FALSE	84	0.529606					FALSE	84	0.900821					FALSE	84	0.886728
	FALSE	85	0.974429					TRUE	85	2.02604					FALSE	85	0.651443					FALSE	85	0.586375					FALSE	85	0.974191					FALSE	85	0.492259
	FALSE	86	0.697149					FALSE	86	0.809025					FALSE	86	0.496748					FALSE	86	0.523467					TRUE	86	1.97134					FALSE	86	0.569754
	FALSE	87	0.765576					TRUE	87	2.20314					FALSE	87	1.28373					FALSE	87	0.503274					FALSE	87	0.828557					FALSE	87	1.83502
	FALSE	88	0.936153					FALSE	88	0.905798					FALSE	88	1.44611					FALSE	88	0.585239					FALSE	88	1.20963					TRUE	88	3.01249
	FALSE	89	0.611425					TRUE	89	1.68217					FALSE	89	1.45167					FALSE	89	0.593312					FALSE	89	1.08213					FALSE	89	1.69348
	FALSE	90	0.973633					FALSE	90	0.722153					FALSE	90	1.54145					FALSE	90	0.554491					TRUE	90	1.81018					FALSE	90	1.13524
	TRUE	91	1.87862					FALSE	91	1.12259					FALSE	91	0.641769					FALSE	91	0.852653					FALSE	91	0.722152					FALSE	91	0.836267
	FALSE	92	0.683654					FALSE	92	0.586738					FALSE	92	0.772123					TRUE	92	1.2876					FALSE	92	0.791901					TRUE	92	2.88803
	FALSE	93	0.750119					FALSE	93	1.01347					FALSE	93	0.812184					FALSE	93	1.06599					FALSE	93	0.54002					FALSE	93	0.870538
	FALSE	94	1.06415					FALSE	94	0.646204					TRUE	94	2.85652					TRUE	94	1.86754					FALSE	94	0.508059
	TRUE	95	1.93227					FALSE	95	0.836876					FALSE	95	1.23496					FALSE	95	0.921632
	FALSE	96	0.662919					FALSE	96	0.684397					TRUE	96	3.17416					FALSE	96	0.640743
								FALSE		0.567536												TRUE		1.51243
								FALSE		0.637418												FALSE		0.78217
																						TRUE		1.21178
			0.736834							0.815742							0.948331							0.643364							0.790885							0.83019

## Sheet: 64m
64	1	22	1.67284	1			64	3	5	1.57805	1			64	5	7	1.16568	1			64	1	36	0.894386	1			64	3	43	1.14201	1			64	5	36	1.13568	1
64	1	15	0.740545	1			64	3	10	0.651901	1			64	5	10	0.636141	1			64	1	45	1.00528	1			64	3	50	2.10903	1			64	5	32	0.900749	1
64	1	23	1.28938	1			64	3	11	0.710362	1			64	5	8	0.761238	1			64	1	31	0.970433	1			64	3	49	0.757548	1			64	5	45	0.710852	1
64	1	14	0.795315	1			64	3	22	0.635891	1			64	5	11	0.633089	1			64	1	30	0.82577	1			64	3	26	0.70575	1			64	5	40	0.639137	1
64	1	16	0.862554	1			64	3	8	0.517859	1			64	5	2	0.545407	1			64	1	46	0.911348	1			64	3	34	0.828165	1			64	5	44	0.613698	1
64	1	25	0.802284	1			64	3	23	0.610253	1			64	5	20	0.691479	1			64	1	44	0.89969	1			64	3	38	0.834257	1			64	5	50	0.568504	1
64	1	19	0.753279	1			64	3	16	0.93736	1			64	5	4	0.646092	1			64	1	28	0.730143	1			64	3	46	0.769692	1			64	5	28	0.505085	1
64	1	8	0.773245	1			64	3	7	0.90726	1			64	5	14	0.671103	1			64	1	38	0.976399	1			64	3	31	0.811912	1			64	5	46	0.460723	1
64	1	6	0.702795	1			64	3	20	1.67707	1			64	5	16	0.884818	1			64	1	37	0.906167	1			64	3	47	0.88984	1			64	5	41	0.470671	1
64	1	7	0.894876	1			64	3	2	1.19057	1			64	5	13	0.648899	1			64	1	35	0.808064	1			64	3	36	0.713606	1			64	5	49	0.501713	1
64	1	24	0.981198	1			64	3	12	0.901545	1			64	5	22	0.689162	1			64	1	40	0.887648	1			64	3	33	0.802068	1			64	5	48	0.687618	1
64	1	1	0.873771	1			64	3	3	0.646114	1			64	5	19	1.14029	1			64	1	26	0.778068	1			64	3	27	1.07466	1			64	5	30	0.614232	1
64	1	10	0.729231	1			64	3	6	0.878042	1			64	5	17	0.759499	1			64	1	39	0.844901	1			64	3	42	0.699475	1			64	5	43	0.598702	1
64	1	20	0.881256	1			64	3	21	0.733821	1			64	5	9	0.75836	1			64	1	41	0.854315	1			64	3	44	0.672824	1			64	5	31	0.539051	1
64	1	4	0.732769	1			64	3	25	0.972416	1			64	5	6	0.608803	1			64	1	42	0.778144	1			64	3	39	0.532588	1			64	5	42	0.606274	1
64	1	5	0.794844	1			64	3	9	3.14313	1			64	5	5	0.659899	1			64	1	29	0.750802	1			64	3	35	0.717888	1			64	5	27	0.592248	1
64	1	9	0.767749	1			64	3	15	1.66708	1			64	5	1	0.672493	1			64	1	43	0.663533	1			64	3	29	0.826083	1			64	5	29	0.618497	1
64	1	12	0.798988	1			64	3	24	0.814009	1			64	5	21	0.575601	1			64	1	34	0.73005	1			64	3	40	0.605419	1			64	5	39	0.596837	1
64	1	2	0.835866	1			64	3	14	1.07415	1			64	5	24	0.685287	1			64	1	49	0.843232	1			64	3	30	0.67341	1			64	5	37	0.675491	1
64	1	13	0.643024	1			64	3	19	0.61656	1			64	5	25	0.664807	1			64	1	50	0.626023	1			64	3	48	0.514049	1			64	5	34	0.563712	1
64	1	3	0.638456	1			64	3	1	0.799142	1			64	5	12	0.907822	1			64	1	27	0.640487	1			64	3	37	0.629454	1			64	5	38	0.595402	1
64	1	21	0.61753	1			64	3	4	0.725514	1			64	5	23	0.592719	1			64	1	33	0.570805	1			64	3	28	0.549668	1			64	5	47	0.597672	1
64	1	18	0.85945	1			64	3	13	1.1821	1			64	5	18	0.790352	1			64	1	48	0.611397	1			64	4	40	1.1205	1			64	5	35	0.570425	1
64	1	11	0.780889	1			64	3	18	0.691879	1			64	5	3	1.19025	1			64	1	47	0.599243	1			64	4	44	0.704505	1			64	5	33	0.701847	1
64	2	4	1.49394	1			64	4	5	1.31889	1			64	6	11	1.10634	1			64	2	26	0.623845	1			64	4	30	0.489553	1			64	5	26	0.600346	1
64	2	19	0.785892	1			64	4	1	0.680767	1			64	6	22	0.737755	1			64	2	33	0.565664	1			64	4	48	0.553531	1			64	6	32	1.34828	1
64	2	12	0.765026	1			64	4	8	1.16596	1			64	6	12	0.64472	1			64	2	32	0.762376	1			64	4	31	0.455951	1			64	6	42	0.759814	1
64	2	10	0.684387	1			64	4	4	0.792309	1			64	6	21	0.551318	1			64	2	42	0.609413	1			64	4	50	0.51451	1			64	6	48	0.706518	1
64	2	3	0.648956	1			64	4	19	0.978838	1			64	6	10	0.499646	1			64	2	39	0.533347	1			64	4	32	0.684828	1			64	6	33	0.540304	1
64	2	5	0.791673	1			64	4	11	0.728677	1			64	6	15	0.708013	1			64	2	47	0.565929	1			64	4	49	0.602227	1			64	6	36	0.49192	1
64	2	14	0.68614	1			64	4	7	0.710989	1			64	6	2	0.566455	1			64	2	48	0.628444	1			64	4	36	0.707905	1			64	6	31	0.528863	1
64	2	2	0.662705	1			64	4	10	0.662995	1			64	6	20	0.756916	1			64	2	38	0.617497	1			64	4	29	0.574953	1			64	6	49	1.35563	1
64	2	15	0.688014	1			64	4	16	0.766074	1			64	6	23	0.937891	1			64	2	30	0.567034	1			64	4	45	0.601264	1			64	6	38	0.657941	1
64	2	11	0.645478	1			64	4	6	0.719911	1			64	6	7	0.703836	1			64	2	37	0.717816	1			64	4	38	0.603729	1			64	6	44	0.565369	1
64	2	9	0.723741	1			64	4	18	0.728958	1			64	6	5	0.560406	1			64	2	35	0.664842	1			64	4	35	0.560997	1			64	6	43	0.688654	1
64	2	22	0.820679	1			64	4	17	0.831666	1			64	6	14	0.614564	1			64	2	28	0.569615	1			64	4	47	0.605149	1			64	6	34	0.688586	1
64	2	23	0.638114	1			64	4	25	0.898701	1			64	6	16	0.618732	1			64	2	34	0.776956	1			64	4	43	0.594721	1			64	6	27	0.556993	1
64	2	8	0.634952	1			64	4	14	0.636801	1			64	6	19	0.702342	1			64	2	41	0.647222	1			64	4	27	1.04857	1			64	6	37	0.706221	1
64	2	13	0.757097	1			64	4	20	0.721313	1			64	6	13	0.905324	1			64	2	43	0.551027	1			64	4	41	0.649518	1			64	6	40	0.778518	1
64	2	6	0.598342	1			64	4	13	1.11655	1			64	6	3	0.789504	1			64	2	29	0.64289	1			64	4	46	0.579728	1			64	6	26	0.69808	1
64	2	20	0.643271	1			64	4	2	0.688876	1			64	6	4	0.690367	1			64	2	45	0.631086	1			64	4	28	0.537017	1			64	6	30	0.686124	1
64	2	17	0.877704	1			64	4	24	1.26962	1			64	6	1	0.796746	1			64	2	46	0.592641	1			64	4	42	0.776296	1			64	6	29	0.722539	1
64	2	7	0.672151	1			64	4	23	0.80446	1			64	6	17	0.941634	1			64	2	44	0.695692	1			64	4	39	0.562864	1			64	6	28	0.660587	1
64	2	25	0.728913	1			64	4	12	2.7452	1			64	6	24	0.678468	1			64	2	40	0.652747	1			64	4	26	0.501623	1			64	6	39	0.694728	1
64	2	1	0.716754	1			64	4	21	1.39813	1			64	6	25	0.743546	1			64	2	50	0.540475	1			64	4	37	0.560985	1			64	6	35	0.830863	1
64	2	18	0.769288	1			64	4	9	0.982822	1			64	6	8	0.762454	1			64	2	49	0.948841	1			64	4	33	0.536096	1			64	6	45	0.667323	1
64	2	21	0.629444	1			64	4	15	0.659765	1			64	6	18	0.863774	1			64	2	27	0.660336	1			64	4	34	0.764259	1			64	6	47	2.14848	1
64	7	9	1.45064	1			64	11	5	1.38352	1			64	9	13	1.05728	1			64	2	36	0.559635	1			64	11	27	1.00256	1			64	6	46	0.820348	1
64	7	13	1.04435	1			64	11	23	1.39497	1			64	9	7	0.607228	1			64	7	47	1.26849	1			64	11	36	0.85871	1			64	9	47	1.17235	1
64	7	23	0.924756	1			64	11	18	0.849044	1			64	9	6	0.60565	1			64	7	29	0.929624	1			64	11	28	1.18423	1			64	9	38	1.18912	1
64	7	6	0.867963	1			64	11	16	1.13287	1			64	9	24	0.724483	1			64	7	44	0.81924	1			64	11	32	0.96413	1			64	9	31	1.02222	1
64	7	5	0.841899	1			64	11	11	0.6434	1			64	9	5	0.631364	1			64	7	26	0.864729	1			64	11	42	0.625432	1			64	9	42	0.702902	1
64	7	14	0.820102	1			64	11	14	0.713319	1			64	9	25	0.612406	1			64	7	49	0.82757	1			64	11	40	0.589723	1			64	9	36	0.735327	1
64	7	25	0.918139	1			64	11	1	0.698793	1			64	9	9	0.65771	1			64	7	38	0.940562	1			64	11	29	0.596514	1			64	9	32	0.711007	1
64	7	11	0.801159	1			64	11	7	0.705527	1			64	9	10	0.670248	1			64	7	46	0.831374	1			64	11	31	0.708261	1			64	9	49	0.663041	1
64	7	15	0.788969	1			64	11	21	0.835757	1			64	9	16	0.661051	1			64	7	36	0.803955	1			64	11	39	0.633878	1			64	9	34	0.813687	1
64	7	20	0.839361	1			64	11	3	0.717409	1			64	9	14	0.501967	1			64	7	33	0.796921	1			64	11	26	0.628579	1			64	9	26	0.643588	1
64	7	18	0.944222	1			64	11	24	0.848463	1			64	9	12	0.523525	1			64	7	50	0.759561	1			64	11	44	0.68003	1			64	9	43	0.645366	1
64	7	1	0.79481	1			64	11	8	0.669372	1			64	9	20	0.563297	1			64	7	43	0.81161	1			64	11	37	0.815615	1			64	9	41	0.652368	1
64	7	22	1.09305	1			64	11	25	0.707805	1			64	9	15	0.675735	1			64	7	41	0.864941	1			64	11	45	0.734044	1			64	9	45	0.656822	1
64	7	19	1.09505	1			64	11	4	1.89307	1			64	9	11	0.857664	1			64	7	34	0.923288	1			64	11	46	0.525943	1			64	9	48	0.65064	1
64	7	12	0.78414	1			64	11	6	0.970807	1			64	9	17	0.536851	1			64	7	32	0.817911	1			64	11	38	0.55329	1			64	9	44	0.687927	1
64	7	8	0.737424	1			64	11	13	0.700742	1			64	9	8	0.556778	1			64	7	45	0.783542	1			64	11	35	0.52355	1			64	9	39	0.607609	1
64	7	21	0.729476	1			64	11	19	0.67574	1			64	9	21	0.623558	1			64	7	31	0.998816	1			64	11	47	0.68965	1			64	9	27	1.21278	1
64	7	24	0.800977	1			64	11	10	0.629924	1			64	9	1	0.781249	1			64	7	48	0.881291	1			64	11	41	0.603108	1			64	9	35	0.668728	1
64	7	4	0.928981	1			64	11	22	0.759611	1			64	9	22	0.813529	1			64	7	28	0.735189	1			64	11	49	0.576693	1			64	9	33	0.587695	1
64	7	7	0.908039	1			64	11	17	0.750694	1			64	9	4	0.656017	1			64	7	39	0.880031	1			64	11	34	0.852494	1			64	9	46	0.782593	1
64	7	2	0.997268	1			64	11	9	0.748982	1			64	9	23	1.35328	1			64	7	30	0.720159	1			64	11	43	0.532926	1			64	9	29	0.665786	1
64	7	17	0.810746	1			64	11	15	0.854103	1			64	9	18	0.524667	1			64	7	40	0.795749	1			64	11	50	0.584862	1			64	9	30	0.706439	1
64	7	16	0.761245	1			64	11	2	0.706458	1			64	9	3	0.565271	1			64	7	27	0.587229	1			64	11	30	0.536355	1			64	9	50	0.731571	1
64	7	3	0.793928	1			64	11	12	0.673721	1			64	9	2	0.596381	1			64	7	35	0.677203	1			64	11	33	0.50889	1			64	9	37	0.850765	1
64	7	10	0.802478	1			64	11	20	0.848323	1			64	9	19	0.556421	1			64	7	42	0.93008	1			64	11	48	0.515009	1			64	9	28	0.681043	1
64	8	14	1.11027	1			64	12	18	1.04592	1			64	10	24	1.11192	1			64	8	34	1.10173	1			64	12	43	1.14966	1			64	9	40	0.608772	1
64	8	5	1.02488	1			64	12	11	0.685106	1			64	10	5	1.01397	1			64	8	35	0.808964	1			64	12	45	0.964385	1			64	10	49	0.931603	1
64	8	1	0.675764	1			64	12	23	1.18968	1			64	10	20	0.847244	1			64	8	36	2.64953	1			64	12	46	1.13342	1			64	10	30	0.626814	1
64	8	21	1.02769	1			64	12	7	0.755685	1			64	10	23	0.957994	1			64	8	32	0.801458	1			64	12	31	1.32635	1			64	10	44	0.655827	1
64	8	22	0.745591	1			64	12	3	0.583554	1			64	10	17	0.907661	1			64	8	40	0.747033	1			64	12	39	1.12701	1			64	10	41	0.631316	1
64	8	2	0.675503	1			64	12	25	0.59429	1			64	10	11	0.617554	1			64	8	42	1.68037	1			64	12	29	0.79558	1			64	10	42	0.54234	1
64	8	9	1.14255	1			64	12	9	1.14542	1			64	10	8	0.669956	1			64	8	44	1.57719	1			64	12	40	0.915185	1			64	10	29	2.19157	1
64	8	6	0.914467	1			64	12	16	3.61103	1			64	10	16	0.613458	1			64	8	26	0.830544	1			64	12	47	1.21754	1			64	10	48	0.546983	1
64	8	18	1.51378	1			64	12	24	1.21352	1			64	10	2	0.641052	1			64	8	41	1.91188	1			64	12	41	0.840705	1			64	10	31	2.82131	1
64	8	4	0.825648	1			64	12	20	1.81696	1			64	10	7	0.650848	1			64	8	37	0.791423	1			64	12	30	0.918539	1			64	10	37	0.690646	1
64	8	3	2.58597	1			64	12	1	1.48472	1			64	10	10	0.544668	1			64	8	46	0.864182	1			64	12	26	1.17677	1			64	10	40	0.616428	1
64	8	20	1.17756	1			64	12	14	1.72999	1			64	10	13	0.731006	1			64	8	39	0.534712	1			64	12	42	2.0641	1			64	10	27	0.579233	1
64	8	16	0.693874	1			64	12	2	0.524481	1			64	10	19	0.905263	1			64	8	29	0.626274	1			64	12	48	1.01229	1			64	10	43	0.515755	1
64	8	7	0.534605	1			64	12	22	0.828585	1			64	10	21	0.650026	1			64	8	30	0.754548	1			64	12	37	1.57637	1			64	10	26	0.670068	1
64	8	23	0.617369	1			64	12	8	0.731	1			64	10	4	0.681963	1			64	8	28	0.64647	1			64	12	49	1.49992	1			64	10	36	0.57249	1
64	8	8	0.640796	1			64	12	12	0.818894	1			64	10	9	0.883017	1			64	8	27	1.07773	1			64	12	44	1.1519	1			64	10	39	0.482469	1
64	8	11	0.590245	1			64	12	13	0.569162	1			64	10	1	0.735599	1			64	8	45	1.70442	1			64	12	32	0.8215	1			64	10	50	0.483739	1
64	8	25	0.475473	1			64	12	19	0.668207	1			64	10	14	0.71507	1			64	8	47	0.721845	1			64	12	50	2.03209	1			64	10	38	0.463898	1
64	8	15	0.447558	1			64	12	17	0.618505	1			64	10	3	0.745095	1			64	8	48	1.68343	1			64	12	36	0.97642	1			64	10	46	0.637464	1
64	8	24	1.26934	1			64	12	4	0.72201	1			64	10	12	0.75652	1			64	8	50	0.666192	1										64	10	28	0.674612	1
64	8	12	0.838654	1			64	12	10	0.784457	1			64	10	6	0.890508	1			64	8	33	0.656779	1										64	10	47	0.632079	1
64	8	17	1.22043	1										64	10	22	0.735286	1			64	8	43	0.888077	1										64	10	34	0.70881	1
64	8	19	0.603013	1										64	10	25	0.833436	1																	64	10	33	0.581978	1
														64	10	15	0.84518	1																	64	10	35	0.650918	1
														64	10	18	0.871578	1																	64	10	32	0.603096	1
										0.861346							0.703662
										0.823394							0.708422														0.687862							0.629745
																															0.813793							0.643349
Q1	0.690944						Q1	0.691879						Q1	0.618732						Q1	0.646658						Q1	0.582295						Q1	0.595402
Q3	0.901458						Q3	1.07415						Q3	0.813529						Q3	0.886059						Q3	0.916862						Q3	0.70881
IQ	0.210514						IQ	0.382271						IQ	0.194797						IQ	0.239401						IQ	0.334567						IQ	0.113408
upper	1.21723						upper	1.64756						upper	1.10572						upper	1.24516						upper	1.41871						upper	0.878922
lower	0.375174						lower	0.118473						lower	0.326536						lower	0.287557						lower	0.0804445						lower	0.42529
FALSE	TRUE	1	1.67284				FALSE	FALSE	1	1.57805				FALSE	TRUE	1	1.16568				FALSE	FALSE	1	0.894386				FALSE	FALSE	1	1.14201				FALSE	TRUE	1	1.13568
	FALSE	2	0.740545					FALSE	2	0.651901					FALSE	2	0.636141					FALSE	2	1.00528					TRUE	2	2.10903					TRUE	2	0.900749
	TRUE	3	1.28938					FALSE	3	0.710362					FALSE	3	0.761238					FALSE	3	0.970433					FALSE	3	0.757548					FALSE	3	0.710852
	FALSE	4	0.795315					FALSE	4	0.635891					FALSE	4	0.633089					FALSE	4	0.82577					FALSE	4	0.70575					FALSE	4	0.639137
	FALSE	5	0.862554					FALSE	5	0.517859					FALSE	5	0.545407					FALSE	5	0.911348					FALSE	5	0.828165					FALSE	5	0.613698
	FALSE	6	0.802284					FALSE	6	0.610253					FALSE	6	0.691479					FALSE	6	0.89969					FALSE	6	0.834257					FALSE	6	0.568504
	FALSE	7	0.753279					FALSE	7	0.93736					FALSE	7	0.646092					FALSE	7	0.730143					FALSE	7	0.769692					FALSE	7	0.505085
	FALSE	8	0.773245					FALSE	8	0.90726					FALSE	8	0.671103					FALSE	8	0.976399					FALSE	8	0.811912					FALSE	8	0.460723
	FALSE	9	0.702795					TRUE	9	1.67707					FALSE	9	0.884818					FALSE	9	0.906167					FALSE	9	0.88984					FALSE	9	0.470671
	FALSE	10	0.894876					FALSE	10	1.19057					FALSE	10	0.648899					FALSE	10	0.808064					FALSE	10	0.713606					FALSE	10	0.501713
	FALSE	11	0.981198					FALSE	11	0.901545					FALSE	11	0.689162					FALSE	11	0.887648					FALSE	11	0.802068					FALSE	11	0.687618
	FALSE	12	0.873771					FALSE	12	0.646114					TRUE	12	1.14029					FALSE	12	0.778068					FALSE	12	1.07466					FALSE	12	0.614232
	FALSE	13	0.729231					FALSE	13	0.878042					FALSE	13	0.759499					FALSE	13	0.844901					FALSE	13	0.699475					FALSE	13	0.598702
	FALSE	14	0.881256					FALSE	14	0.733821					FALSE	14	0.75836					FALSE	14	0.854315					FALSE	14	0.672824					FALSE	14	0.539051
	FALSE	15	0.732769					FALSE	15	0.972416					FALSE	15	0.608803					FALSE	15	0.778144					FALSE	15	0.532588					FALSE	15	0.606274
	FALSE	16	0.794844					TRUE	16	3.14313					FALSE	16	0.659899					FALSE	16	0.750802					FALSE	16	0.717888					FALSE	16	0.592248
	FALSE	17	0.767749					TRUE	17	1.66708					FALSE	17	0.672493					FALSE	17	0.663533					FALSE	17	0.826083					FALSE	17	0.618497
	FALSE	18	0.798988					FALSE	18	0.814009					FALSE	18	0.575601					FALSE	18	0.73005					FALSE	18	0.605419					FALSE	18	0.596837
	FALSE	19	0.835866					FALSE	19	1.07415					FALSE	19	0.685287					FALSE	19	0.843232					FALSE	19	0.67341					FALSE	19	0.675491
	FALSE	20	0.643024					FALSE	20	0.61656					FALSE	20	0.664807					FALSE	20	0.626023					FALSE	20	0.514049					FALSE	20	0.563712
	FALSE	21	0.638456					FALSE	21	0.799142					FALSE	21	0.907822					FALSE	21	0.640487					FALSE	21	0.629454					FALSE	21	0.595402
	FALSE	22	0.61753					FALSE	22	0.725514					FALSE	22	0.592719					FALSE	22	0.570805					FALSE	22	0.549668					FALSE	22	0.597672
	FALSE	23	0.85945					FALSE	23	1.1821					FALSE	23	0.790352					FALSE	23	0.611397					FALSE	23	1.1205					FALSE	23	0.570425
	FALSE	24	0.780889					FALSE	24	0.691879					TRUE	24	1.19025					FALSE	24	0.599243					FALSE	24	0.704505					FALSE	24	0.701847
	TRUE	25	1.49394					FALSE	25	1.31889					TRUE	25	1.10634					FALSE	25	0.623845					FALSE	25	0.489553					FALSE	25	0.600346
	FALSE	26	0.785892					FALSE	26	0.680767					FALSE	26	0.737755					FALSE	26	0.565664					FALSE	26	0.553531					TRUE	26	1.34828
	FALSE	27	0.765026					FALSE	27	1.16596					FALSE	27	0.64472					FALSE	27	0.762376					FALSE	27	0.455951					FALSE	27	0.759814
	FALSE	28	0.684387					FALSE	28	0.792309					FALSE	28	0.551318					FALSE	28	0.609413					FALSE	28	0.51451					FALSE	28	0.706518
	FALSE	29	0.648956					FALSE	29	0.978838					FALSE	29	0.499646					FALSE	29	0.533347					FALSE	29	0.684828					FALSE	29	0.540304
	FALSE	30	0.791673					FALSE	30	0.728677					FALSE	30	0.708013					FALSE	30	0.565929					FALSE	30	0.602227					FALSE	30	0.49192
	FALSE	31	0.68614					FALSE	31	0.710989					FALSE	31	0.566455					FALSE	31	0.628444					FALSE	31	0.707905					FALSE	31	0.528863
	FALSE	32	0.662705					FALSE	32	0.662995					FALSE	32	0.756916					FALSE	32	0.617497					FALSE	32	0.574953					TRUE	32	1.35563
	FALSE	33	0.688014					FALSE	33	0.766074					FALSE	33	0.937891					FALSE	33	0.567034					FALSE	33	0.601264					FALSE	33	0.657941
	FALSE	34	0.645478					FALSE	34	0.719911					FALSE	34	0.703836					FALSE	34	0.717816					FALSE	34	0.603729					FALSE	34	0.565369
	FALSE	35	0.723741					FALSE	35	0.728958					FALSE	35	0.560406					FALSE	35	0.664842					FALSE	35	0.560997					FALSE	35	0.688654
	FALSE	36	0.820679					FALSE	36	0.831666					FALSE	36	0.614564					FALSE	36	0.569615					FALSE	36	0.605149					FALSE	36	0.688586
	FALSE	37	0.638114					FALSE	37	0.898701					FALSE	37	0.618732					FALSE	37	0.776956					FALSE	37	0.594721					FALSE	37	0.556993
	FALSE	38	0.634952					FALSE	38	0.636801					FALSE	38	0.702342					FALSE	38	0.647222					FALSE	38	1.04857					FALSE	38	0.706221
	FALSE	39	0.757097					FALSE	39	0.721313					FALSE	39	0.905324					FALSE	39	0.551027					FALSE	39	0.649518					FALSE	39	0.778518
	FALSE	40	0.598342					FALSE	40	1.11655					FALSE	40	0.789504					FALSE	40	0.64289					FALSE	40	0.579728					FALSE	40	0.69808
	FALSE	41	0.643271					FALSE	41	0.688876					FALSE	41	0.690367					FALSE	41	0.631086					FALSE	41	0.537017					FALSE	41	0.686124
	FALSE	42	0.877704					FALSE	42	1.26962					FALSE	42	0.796746					FALSE	42	0.592641					FALSE	42	0.776296					FALSE	42	0.722539
	FALSE	43	0.672151					FALSE	43	0.80446					FALSE	43	0.941634					FALSE	43	0.695692					FALSE	43	0.562864					FALSE	43	0.660587
	FALSE	44	0.728913					TRUE	44	2.7452					FALSE	44	0.678468					FALSE	44	0.652747					FALSE	44	0.501623					FALSE	44	0.694728
	FALSE	45	0.716754					FALSE	45	1.39813					FALSE	45	0.743546					FALSE	45	0.540475					FALSE	45	0.560985					FALSE	45	0.830863
	FALSE	46	0.769288					FALSE	46	0.982822					FALSE	46	0.762454					FALSE	46	0.948841					FALSE	46	0.536096					FALSE	46	0.667323
	FALSE	47	0.629444					FALSE	47	0.659765					FALSE	47	0.863774					FALSE	47	0.660336					FALSE	47	0.764259					TRUE	47	2.14848
	TRUE	48	1.45064					FALSE	48	1.38352					FALSE	48	1.05728					FALSE	48	0.559635					FALSE	48	1.00256					FALSE	48	0.820348
	FALSE	49	1.04435					FALSE	49	1.39497					FALSE	49	0.607228					TRUE	49	1.26849					FALSE	49	0.85871					TRUE	49	1.17235
	FALSE	50	0.924756					FALSE	50	0.849044					FALSE	50	0.60565					FALSE	50	0.929624					FALSE	50	1.18423					TRUE	50	1.18912
	FALSE	51	0.867963					FALSE	51	1.13287					FALSE	51	0.724483					FALSE	51	0.81924					FALSE	51	0.96413					TRUE	51	1.02222
	FALSE	52	0.841899					FALSE	52	0.6434					FALSE	52	0.631364					FALSE	52	0.864729					FALSE	52	0.625432					FALSE	52	0.702902
	FALSE	53	0.820102					FALSE	53	0.713319					FALSE	53	0.612406					FALSE	53	0.82757					FALSE	53	0.589723					FALSE	53	0.735327
	FALSE	54	0.918139					FALSE	54	0.698793					FALSE	54	0.65771					FALSE	54	0.940562					FALSE	54	0.596514					FALSE	54	0.711007
	FALSE	55	0.801159					FALSE	55	0.705527					FALSE	55	0.670248					FALSE	55	0.831374					FALSE	55	0.708261					FALSE	55	0.663041
	FALSE	56	0.788969					FALSE	56	0.835757					FALSE	56	0.661051					FALSE	56	0.803955					FALSE	56	0.633878					FALSE	56	0.813687
	FALSE	57	0.839361					FALSE	57	0.717409					FALSE	57	0.501967					FALSE	57	0.796921					FALSE	57	0.628579					FALSE	57	0.643588
	FALSE	58	0.944222					FALSE	58	0.848463					FALSE	58	0.523525					FALSE	58	0.759561					FALSE	58	0.68003					FALSE	58	0.645366
	FALSE	59	0.79481					FALSE	59	0.669372					FALSE	59	0.563297					FALSE	59	0.81161					FALSE	59	0.815615					FALSE	59	0.652368
	FALSE	60	1.09305					FALSE	60	0.707805					FALSE	60	0.675735					FALSE	60	0.864941					FALSE	60	0.734044					FALSE	60	0.656822
	FALSE	61	1.09505					TRUE	61	1.89307					FALSE	61	0.857664					FALSE	61	0.923288					FALSE	61	0.525943					FALSE	61	0.65064
	FALSE	62	0.78414					FALSE	62	0.970807					FALSE	62	0.536851					FALSE	62	0.817911					FALSE	62	0.55329					FALSE	62	0.687927
	FALSE	63	0.737424					FALSE	63	0.700742					FALSE	63	0.556778					FALSE	63	0.783542					FALSE	63	0.52355					FALSE	63	0.607609
	FALSE	64	0.729476					FALSE	64	0.67574					FALSE	64	0.623558					FALSE	64	0.998816					FALSE	64	0.68965					TRUE	64	1.21278
	FALSE	65	0.800977					FALSE	65	0.629924					FALSE	65	0.781249					FALSE	65	0.881291					FALSE	65	0.603108					FALSE	65	0.668728
	FALSE	66	0.928981					FALSE	66	0.759611					FALSE	66	0.813529					FALSE	66	0.735189					FALSE	66	0.576693					FALSE	66	0.587695
	FALSE	67	0.908039					FALSE	67	0.750694					FALSE	67	0.656017					FALSE	67	0.880031					FALSE	67	0.852494					FALSE	67	0.782593
	FALSE	68	0.997268					FALSE	68	0.748982					TRUE	68	1.35328					FALSE	68	0.720159					FALSE	68	0.532926					FALSE	68	0.665786
	FALSE	69	0.810746					FALSE	69	0.854103					FALSE	69	0.524667					FALSE	69	0.795749					FALSE	69	0.584862					FALSE	69	0.706439
	FALSE	70	0.761245					FALSE	70	0.706458					FALSE	70	0.565271					FALSE	70	0.587229					FALSE	70	0.536355					FALSE	70	0.731571
	FALSE	71	0.793928					FALSE	71	0.673721					FALSE	71	0.596381					FALSE	71	0.677203					FALSE	71	0.50889					FALSE	71	0.850765
	FALSE	72	0.802478					FALSE	72	0.848323					FALSE	72	0.556421					FALSE	72	0.93008					FALSE	72	0.515009					FALSE	72	0.681043
	FALSE	73	1.11027					FALSE	73	1.04592					TRUE	73	1.11192					FALSE	73	1.10173					FALSE	73	1.14966					FALSE	73	0.608772
	FALSE	74	1.02488					FALSE	74	0.685106					FALSE	74	1.01397					FALSE	74	0.808964					FALSE	74	0.964385					TRUE	74	0.931603
	FALSE	75	0.675764					FALSE	75	1.18968					FALSE	75	0.847244					TRUE	75	2.64953					FALSE	75	1.13342					FALSE	75	0.626814
	FALSE	76	1.02769					FALSE	76	0.755685					FALSE	76	0.957994					FALSE	76	0.801458					FALSE	76	1.32635					FALSE	76	0.655827
	FALSE	77	0.745591					FALSE	77	0.583554					FALSE	77	0.907661					FALSE	77	0.747033					FALSE	77	1.12701					FALSE	77	0.631316
	FALSE	78	0.675503					FALSE	78	0.59429					FALSE	78	0.617554					TRUE	78	1.68037					FALSE	78	0.79558					FALSE	78	0.54234
	FALSE	79	1.14255					FALSE	79	1.14542					FALSE	79	0.669956					TRUE	79	1.57719					FALSE	79	0.915185					TRUE	79	2.19157
	FALSE	80	0.914467					TRUE	80	3.61103					FALSE	80	0.613458					FALSE	80	0.830544					FALSE	80	1.21754					FALSE	80	0.546983
	TRUE	81	1.51378					FALSE	81	1.21352					FALSE	81	0.641052					TRUE	81	1.91188					FALSE	81	0.840705					TRUE	81	2.82131
	FALSE	82	0.825648					TRUE	82	1.81696					FALSE	82	0.650848					FALSE	82	0.791423					FALSE	82	0.918539					FALSE	82	0.690646
	TRUE	83	2.58597					FALSE	83	1.48472					FALSE	83	0.544668					FALSE	83	0.864182					FALSE	83	1.17677					FALSE	83	0.616428
	FALSE	84	1.17756					TRUE	84	1.72999					FALSE	84	0.731006					FALSE	84	0.534712					TRUE	84	2.0641					FALSE	84	0.579233
	FALSE	85	0.693874					FALSE	85	0.524481					FALSE	85	0.905263					FALSE	85	0.626274					FALSE	85	1.01229					FALSE	85	0.515755
	FALSE	86	0.534605					FALSE	86	0.828585					FALSE	86	0.650026					FALSE	86	0.754548					TRUE	86	1.57637					FALSE	86	0.670068
	FALSE	87	0.617369					FALSE	87	0.731					FALSE	87	0.681963					FALSE	87	0.64647					TRUE	87	1.49992					FALSE	87	0.57249
	FALSE	88	0.640796					FALSE	88	0.818894					FALSE	88	0.883017					FALSE	88	1.07773					FALSE	88	1.1519					FALSE	88	0.482469
	FALSE	89	0.590245					FALSE	89	0.569162					FALSE	89	0.735599					TRUE	89	1.70442					FALSE	89	0.8215					FALSE	89	0.483739
	FALSE	90	0.475473					FALSE	90	0.668207					FALSE	90	0.71507					FALSE	90	0.721845					TRUE	90	2.03209					FALSE	90	0.463898
	FALSE	91	0.447558					FALSE	91	0.618505					FALSE	91	0.745095					TRUE	91	1.68343					FALSE	91	0.97642					FALSE	91	0.637464
	TRUE	92	1.26934					FALSE	92	0.72201					FALSE	92	0.75652					FALSE	92	0.666192												FALSE	92	0.674612
	FALSE	93	0.838654					FALSE	93	0.784457					FALSE	93	0.890508					FALSE	93	0.656779												FALSE	93	0.632079
	TRUE		1.22043												FALSE	94	0.735286					FALSE	94	0.888077												FALSE	94	0.70881
	FALSE		0.603013												FALSE	95	0.833436																			FALSE	95	0.581978
															FALSE	96	0.84518																			FALSE	96	0.650918
															FALSE	97	0.871578																			FALSE	97	0.603096
			0.786422							0.842593							0.706173							0.757819							0.746434							0.636467

## Sheet: 66f
66	1	22	0.980228	1			66	3	4	0.766276	1			66	5	4	1.47154	1			66	1	31	1.0316	1			66	3	44	1.34794	1			66	5	32	1.511	1
66	1	14	0.662319	1			66	3	20	1.03162	1			66	5	25	1.06027	1			66	1	38	0.984808	1			66	3	33	0.697442	1			66	5	46	1.95173	1
66	1	25	0.726766	1			66	3	18	0.639525	1			66	5	10	1.09518	1			66	1	44	0.90574	1			66	3	39	0.899936	1			66	5	34	2.16037	1
66	1	11	1.05361	1			66	3	22	0.728419	1			66	5	20	0.996431	1			66	1	33	0.612247	1			66	3	47	1.02655	1			66	5	49	1.0583	1
66	1	2	1.74252	1			66	3	21	0.709332	1			66	5	2	0.800057	1			66	1	47	0.691209	1			66	3	32	1.35734	1			66	5	40	1.21907	1
66	1	1	0.558391	1			66	3	14	0.806179	1			66	5	15	0.933926	1			66	1	29	0.584906	1			66	3	42	0.682299	1			66	5	33	0.912659	1
66	1	23	1.29242	1			66	3	17	0.964058	1			66	5	24	0.9656	1			66	1	30	0.536903	1			66	3	46	0.955073	1			66	5	30	1.37897	1
66	1	5	1.13975	1			66	3	24	0.674629	1			66	5	9	0.968968	1			66	1	28	0.787956	1			66	3	35	1.00618	1			66	5	35	4.12941	1
66	1	6	0.853857	1			66	3	12	0.799104	1			66	5	18	0.96062	1			66	1	27	0.470141	1			66	3	49	2.48402	1			66	5	45	1.58114	1
66	1	13	0.896302	1			66	3	16	0.942454	1			66	5	23	2.45985	1			66	1	41	0.723888	1			66	3	50	0.885347	1			66	5	43	1.12596	1
66	1	21	1.52175	1			66	3	3	1.02428	1			66	5	19	1.27459	1			66	1	46	0.636466	1			66	3	37	0.942609	1			66	5	29	0.964922	1
66	1	3	1.05811	1			66	3	19	1.25743	1			66	5	1	1.03655	1			66	1	48	0.63709	1			66	3	34	0.950889	1			66	5	31	1.27873	1
66	1	10	1.22829	1			66	3	15	0.845525	1			66	5	14	0.848542	1			66	1	40	0.850172	1			66	3	38	1.07502	1			66	5	28	0.892904	1
66	1	17	1.37853	1			66	3	9	0.779787	1			66	5	11	1.59301	1			66	1	36	0.860791	1			66	3	43	0.771424	1			66	5	47	1.04997	1
66	1	9	1.42365	1			66	3	23	0.961208	1			66	5	7	1.16741	1			66	1	50	0.745515	1			66	3	36	0.737045	1			66	5	36	0.768057	1
66	1	18	0.708284	1			66	3	5	0.757045	1			66	5	8	1.24682	1			66	1	39	0.603788	1			66	3	45	0.800173	1			66	5	42	1.54166	1
66	1	8	0.549786	1			66	3	6	0.78081	1			66	5	21	2.81946	1			66	1	37	0.897522	1			66	3	29	0.740016	1			66	5	26	2.02083	1
66	1	20	0.626976	1			66	3	13	0.857071	1			66	5	5	0.795532	1			66	1	26	0.986022	1			66	3	30	1.01789	1			66	5	27	1.40222	1
66	1	19	1.48097	1			66	3	10	1.34067	1			66	5	13	0.957404	1			66	1	42	0.920283	1			66	3	41	1.46494	1			66	5	48	0.679862	1
66	1	15	0.583382	1			66	3	1	0.793051	1			66	5	12	0.744585	1			66	1	34	0.840183	1			66	3	28	1.37579	1			66	5	44	0.895045	1
66	1	4	0.639453	1			66	3	8	0.710299	1			66	5	16	1.35397	1			66	1	32	0.931723	1			66	3	27	0.596544	1			66	5	39	0.809563	1
66	1	7	0.685748	1			66	3	25	0.768414	1			66	5	3	1.01461	1			66	1	35	0.784205	1			66	3	40	0.656102	1			66	5	37	1.43333	1
66	1	12	0.932035	1			66	3	11	0.860635	1			66	5	17	3.4261	1			66	1	43	0.704517	1			66	3	31	0.729706	1			66	5	41	1.02139	1
66	1	24	0.894311	1			66	3	2	0.835438	1			66	5	6	1.4707	1			66	1	49	1.15966	1			66	3	26	1.1307	1			66	5	50	1.13207	1
66	1	16	0.619895	1			66	3	7	2.85742	1			66	6	5	1.29997	1			66	1	45	0.719693	1			66	3	48	0.631979	1			66	6	38	1.05068	1
66	2	12	1.02283	1			66	4	4	1.1087	1			66	6	19	0.919646	1			66	2	48	0.845724	1			66	4	43	0.681034	1			66	6	48	0.806725	1
66	2	11	0.825191	1			66	4	11	1.5068	1			66	6	24	1.05972	1			66	2	29	0.678082	1			66	4	45	0.750949	1			66	6	32	2.13297	1
66	2	14	1.0514	1			66	4	21	0.670238	1			66	6	9	2.22121	1			66	2	40	0.768898	1			66	4	38	0.943912	1			66	6	50	0.814281	1
66	2	22	0.581987	1			66	4	22	0.587306	1			66	6	20	1.31777	1			66	2	50	0.616913	1			66	4	27	0.536528	1			66	6	47	0.875946	1
66	2	24	0.792642	1			66	4	2	0.719135	1			66	6	10	0.98372	1			66	2	45	0.657484	1			66	4	46	0.661002	1			66	6	37	1.63167	1
66	2	21	0.683759	1			66	4	16	0.664746	1			66	6	11	1.23428	1			66	2	41	0.547091	1			66	4	33	0.715472	1			66	6	27	1.53618	1
66	2	23	1.05676	1			66	4	14	0.938512	1			66	6	14	0.861574	1			66	2	36	0.535146	1			66	4	32	0.714852	1			66	6	35	0.915691	1
66	2	25	0.613446	1			66	4	19	0.931262	1			66	6	4	1.10531	1			66	2	38	0.792804	1			66	4	50	0.740715	1			66	6	46	0.906334	1
66	2	17	1.3301	1			66	4	8	1.12881	1			66	6	1	2.32855	1			66	2	26	1.0462	1			66	4	36	0.613901	1			66	6	39	0.857014	1
66	2	20	0.695739	1			66	4	18	0.675009	1			66	6	22	0.8489	1			66	2	39	0.860142	1			66	4	37	0.699995	1			66	6	28	2.46352	1
66	2	8	0.775675	1			66	4	23	0.722255	1			66	6	18	0.806379	1			66	2	47	0.761951	1			66	4	42	0.5305	1			66	6	40	0.697567	1
66	2	6	0.589694	1			66	4	7	0.702217	1			66	6	2	1.00815	1			66	2	37	0.998159	1			66	4	34	0.746487	1			66	6	33	0.585836	1
66	2	2	0.687539	1			66	4	3	1.42557	1			66	6	12	0.763709	1			66	2	43	0.715062	1			66	4	41	0.915112	1			66	6	41	0.939521	1
66	2	16	0.777672	1			66	4	25	0.646986	1			66	6	6	0.610209	1			66	2	27	0.674392	1			66	4	29	1.35237	1			66	6	34	1.39442	1
66	2	18	0.687213	1			66	4	5	0.693849	1			66	6	13	1.17009	1			66	2	32	2.03187	1			66	4	44	0.807399	1			66	6	36	1.82217	1
66	2	13	1.1247	1			66	4	10	1.50017	1			66	6	25	0.782501	1			66	2	46	0.615954	1			66	4	40	0.698881	1			66	6	31	0.784326	1
66	2	1	0.707613	1			66	4	24	0.867488	1			66	6	17	1.12521	1			66	2	49	0.719395	1			66	4	31	0.680796	1			66	6	44	0.904139	1
66	2	4	0.608991	1			66	4	9	0.725113	1			66	6	8	2.252	1			66	2	44	0.725949	1			66	4	39	0.638896	1			66	6	49	1.03851	1
66	2	5	0.667605	1			66	4	13	0.936545	1			66	6	21	0.874274	1			66	2	33	0.643949	1			66	4	28	2.53134	1			66	6	43	0.777987	1
66	2	9	0.782758	1			66	4	1	1.26226	1			66	6	7	0.798675	1			66	2	30	1.09802	1			66	4	49	0.898059	1			66	6	45	0.836223	1
66	2	3	0.748282	1			66	4	17	0.810461	1			66	6	3	0.749277	1			66	2	35	0.935758	1			66	4	35	0.800058	1			66	6	26	0.892923	1
66	2	19	0.80447	1			66	4	12	3.50205	1			66	6	23	0.761629	1			66	2	31	0.851369	1			66	4	30	1.02232	1			66	6	30	0.664752	1
66	2	10	1.01485	1			66	4	15	0.621084	1			66	6	16	0.875541	1			66	2	42	0.950667	1			66	4	26	0.793421	1			66	6	42	1.63165	1
66	2	7	0.845481	1			66	4	20	0.794971	1			66	6	15	1.41745	1			66	7	29	1.13199	1			66	4	48	1.91853	1			66	6	29	0.878419	1
66	2	15	0.592803	1			66	11	19	0.98106	1			66	9	18	1.63467	1			66	7	43	0.64899	1			66	4	47	1.55861	1			66	9	44	1.11811	1
66	7	9	0.633477	1			66	11	2	0.798699	1			66	9	15	1.16662	1			66	7	31	0.808792	1			66	11	31	0.70646	1			66	9	37	1.05093	1
66	7	25	0.755997	1			66	11	24	0.963361	1			66	9	25	1.09925	1			66	7	27	0.588818	1			66	11	26	0.618871	1			66	9	45	0.993601	1
66	7	2	0.576215	1			66	11	11	0.94755	1			66	9	1	1.6685	1			66	7	33	0.828701	1			66	11	42	1.25696	1			66	9	38	1.05281	1
66	7	5	0.595916	1			66	11	5	0.662708	1			66	9	19	2.55564	1			66	7	38	1.00295	1			66	11	33	0.539664	1			66	9	27	0.970064	1
66	7	19	0.827909	1			66	11	25	1.29242	1			66	9	24	0.890646	1			66	7	28	0.743909	1			66	11	49	0.809101	1			66	9	36	0.847493	1
66	7	6	0.635815	1			66	11	21	0.551326	1			66	9	3	1.00122	1			66	7	42	0.622055	1			66	11	32	1.10058	1			66	9	34	0.942266	1
66	7	8	0.656932	1			66	11	8	0.479596	1			66	9	17	1.42606	1			66	7	45	0.58711	1			66	11	47	0.629794	1			66	9	30	1.3207	1
66	7	24	0.705441	1			66	11	1	0.513496	1			66	9	2	1.05383	1			66	7	41	0.562606	1			66	11	50	0.739343	1			66	9	50	0.828156	1
66	7	16	0.605875	1			66	11	9	0.737569	1			66	9	11	0.929338	1			66	7	34	0.604074	1			66	11	48	1.36261	1			66	9	35	0.892165	1
66	7	4	0.666745	1			66	11	15	0.814563	1			66	9	12	0.86473	1			66	7	50	0.735028	1			66	11	35	0.848688	1			66	9	28	0.89815	1
66	7	14	0.814974	1			66	11	18	1.09412	1			66	9	13	1.57145	1			66	7	47	0.713539	1			66	11	41	0.591943	1			66	9	39	1.01679	1
66	7	13	0.744753	1			66	11	14	0.754056	1			66	9	20	0.804832	1			66	7	36	0.739689	1			66	11	36	1.58089	1			66	9	47	1.16544	1
66	7	11	1.65009	1			66	11	23	0.864775	1			66	9	9	0.778627	1			66	7	37	0.821216	1			66	11	28	0.510806	1			66	9	26	0.745189	1
66	7	18	0.663128	1			66	11	17	1.37793	1			66	9	16	1.60717	1			66	7	46	0.894025	1			66	11	40	0.747613	1			66	9	42	1.05535	1
66	7	21	0.632989	1			66	11	4	0.675063	1			66	9	10	1.67343	1			66	7	39	0.789731	1			66	11	39	2.02697	1			66	9	41	0.798345	1
66	7	15	0.772267	1			66	11	13	0.82457	1			66	9	14	0.955993	1			66	7	35	0.685815	1			66	11	29	0.994802	1			66	9	29	0.859484	1
66	7	3	0.719561	1			66	11	20	0.849388	1			66	9	21	0.880993	1			66	7	44	1.03943	1			66	11	45	0.807387	1			66	9	46	0.802971	1
66	7	7	0.715714	1			66	11	7	2.26604	1			66	9	22	0.769831	1			66	7	40	0.783377	1			66	11	37	0.741082	1			66	9	32	0.775764	1
66	7	12	0.614567	1			66	11	10	1.03763	1			66	9	5	0.776778	1			66	7	30	1.82104	1			66	11	34	0.711707	1			66	9	43	1.23476	1
66	7	17	0.806849	1			66	11	3	1.30308	1			66	9	23	1.21948	1			66	7	49	0.627188	1			66	11	44	1.20641	1			66	9	48	0.893851	1
66	7	1	1.41946	1			66	11	16	0.951781	1			66	9	8	2.96669	1			66	7	32	0.803052	1			66	11	46	0.62272	1			66	9	49	1.02615	1
66	7	20	1.03779	1			66	11	6	1.05528	1			66	9	6	1.39941	1			66	7	26	0.864325	1			66	11	38	0.866217	1			66	9	31	0.813379	1
66	7	23	0.790115	1			66	11	12	1.79435	1			66	9	4	1.4016	1			66	7	48	1.27282	1			66	11	43	1.48399	1			66	9	40	0.949078	1
66	7	10	1.05994	1			66	12	13	0.716231	1			66	9	7	1.08271	1			66	8	38	0.742738	1			66	11	30	0.586452	1			66	10	49	2.59944	1
66	8	1	0.885076	1			66	12	18	0.582281	1			66	10	2	1.47497	1			66	8	28	0.665556	1			66	12	28	0.967258	1			66	10	43	0.89863	1
66	8	16	0.699065	1			66	12	1	0.570868	1			66	10	24	1.71235	1			66	8	44	0.919459	1			66	12	34	0.723835	1			66	10	40	0.877911	1
66	8	22	0.667441	1			66	12	7	0.931664	1			66	10	1	2.96806	1			66	8	29	0.676045	1			66	12	40	0.637819	1			66	10	31	0.863112	1
66	8	25	0.593261	1			66	12	6	0.736153	1			66	10	22	1.96355	1			66	8	32	0.838781	1			66	12	46	0.731049	1			66	10	39	0.742745	1
66	8	6	0.668925	1			66	12	2	0.840385	1			66	10	15	0.902046	1			66	8	47	0.814114	1			66	12	49	0.842374	1			66	10	36	0.811249	1
66	8	15	0.686804	1			66	12	23	0.794797	1			66	10	8	1.81782	1			66	8	49	0.621777	1			66	12	41	0.607408	1			66	10	37	0.945243	1
66	8	10	0.745194	1			66	12	11	1.44272	1			66	10	3	0.772446	1			66	8	37	0.826956	1			66	12	50	0.647809	1			66	10	29	0.768121	1
66	8	4	0.603806	1			66	12	12	0.605971	1			66	10	14	0.682892	1			66	8	46	0.699652	1			66	12	47	1.47525	1			66	10	42	1.30532	1
66	8	21	0.657959	1			66	12	8	0.641091	1			66	10	4	1.1019	1			66	8	41	0.619269	1			66	12	35	2.84382	1			66	10	30	0.583817	1
66	8	8	0.859797	1			66	12	9	0.593371	1			66	10	9	1.04574	1			66	8	40	0.638464	1			66	12	29	0.921317	1			66	10	33	0.806786	1
66	8	19	2.0865	1			66	12	15	0.537263	1			66	10	10	1.33414	1			66	8	30	0.832588	1			66	12	38	0.78546	1			66	10	38	0.810653	1
66	8	23	0.842076	1			66	12	5	0.791125	1			66	10	7	1.00056	1			66	8	43	0.522631	1			66	12	36	0.68238	1			66	10	48	0.922808	1
66	8	3	1.14423	1			66	12	4	0.632317	1			66	10	13	0.80447	1			66	8	34	0.717838	1			66	12	31	0.926549	1			66	10	34	1.02744	1
66	8	9	1.60367	1			66	12	3	2.61073	1			66	10	20	0.713271	1			66	8	36	0.899835	1			66	12	26	0.648461	1			66	10	46	0.841515	1
66	8	7	0.857708	1			66	12	24	0.934026	1			66	10	25	0.859197	1			66	8	48	0.631081	1			66	12	33	0.718785	1			66	10	35	0.779871	1
66	8	12	0.714579	1			66	12	17	1.06887	1			66	10	6	0.893187	1			66	8	50	0.720244	1			66	12	37	0.935779	1			66	10	50	0.744056	1
66	8	17	1.20784	1			66	12	19	1.12201	1			66	10	5	2.7437	1			66	8	42	1.47376	1			66	12	44	0.771668	1			66	10	41	0.710131	1
66	8	2	0.61556	1			66	12	20	0.863583	1			66	10	18	0.779172	1			66	8	26	0.740898	1			66	12	27	0.6899	1			66	10	26	0.718267	1
66	8	24	0.692386	1			66	12	22	1.02134	1			66	10	16	0.693123	1			66	8	31	0.978045	1			66	12	39	1.2638	1			66	10	27	1.54745	1
66	8	20	0.728606	1			66	12	25	0.685733	1			66	10	23	1.20406	1			66	8	27	0.647929	1			66	12	48	1.19072	1			66	10	44	0.684225	1
66	8	11	1.04078	1			66	12	21	1.31152	1			66	10	17	1.06677	1			66	8	35	0.723891	1			66	12	42	0.611329	1			66	10	32	0.741126	1
66	8	18	0.546127	1			66	12	16	0.751567	1			66	10	19	1.51251	1			66	8	39	0.525869	1			66	12	32	1.14725	1			66	10	45	1.47885	1
66	8	5	0.609779	1			66	12	14	0.657883	1			66	10	11	0.924223	1			66	8	33	0.579441	1			66	12	30	0.75717	1			66	10	28	0.994357	1
66	8	13	0.58777	1										66	10	12	1.02033	1			66	8	45	0.793858	1										66	10	47	1.50234	1
										0.850351							1.05344														0.856991							1.06744
										0.852507							1.13191														0.844695							0.940771
Q1	0.657189						Q1	0.709332						Q1	0.867116						Q1	0.644944						Q1	0.6899						Q1	0.811781
Q3	1.00619						Q3	1.02428						Q3	1.41349						Q3	0.863441						Q3	1.02232						Q3	1.23083
IQ	0.349003						IQ	0.314947						IQ	0.546375						IQ	0.218498						IQ	0.33242						IQ	0.419053
upper	1.5297						upper	1.4967						upper	2.23305						upper	1.19119						upper	1.52095						upper	1.85941
lower	0.133685						lower	0.236911						lower	0.0475531						lower	0.317198						lower	0.19127						lower	0.183202
FALSE	FALSE	1	0.980228				FALSE	FALSE	1	0.766276				FALSE	FALSE	1	1.47154				FALSE	FALSE	1	1.0316				FALSE	FALSE	1	1.34794				FALSE	FALSE	1	1.511
	FALSE	2	0.662319					FALSE	2	1.03162					FALSE	2	1.06027					FALSE	2	0.984808					FALSE	2	0.697442					TRUE	2	1.95173
	FALSE	3	0.726766					FALSE	3	0.639525					FALSE	3	1.09518					FALSE	3	0.90574					FALSE	3	0.899936					TRUE	3	2.16037
	FALSE	4	1.05361					FALSE	4	0.728419					FALSE	4	0.996431					FALSE	4	0.612247					FALSE	4	1.02655					FALSE	4	1.0583
	TRUE	5	1.74252					FALSE	5	0.709332					FALSE	5	0.800057					FALSE	5	0.691209					FALSE	5	1.35734					FALSE	5	1.21907
	FALSE	6	0.558391					FALSE	6	0.806179					FALSE	6	0.933926					FALSE	6	0.584906					FALSE	6	0.682299					FALSE	6	0.912659
	FALSE	7	1.29242					FALSE	7	0.964058					FALSE	7	0.9656					FALSE	7	0.536903					FALSE	7	0.955073					FALSE	7	1.37897
	FALSE	8	1.13975					FALSE	8	0.674629					FALSE	8	0.968968					FALSE	8	0.787956					FALSE	8	1.00618					TRUE	8	4.12941
	FALSE	9	0.853857					FALSE	9	0.799104					FALSE	9	0.96062					FALSE	9	0.470141					TRUE	9	2.48402					FALSE	9	1.58114
	FALSE	10	0.896302					FALSE	10	0.942454					TRUE	10	2.45985					FALSE	10	0.723888					FALSE	10	0.885347					FALSE	10	1.12596
	FALSE	11	1.52175					FALSE	11	1.02428					FALSE	11	1.27459					FALSE	11	0.636466					FALSE	11	0.942609					FALSE	11	0.964922
	FALSE	12	1.05811					FALSE	12	1.25743					FALSE	12	1.03655					FALSE	12	0.63709					FALSE	12	0.950889					FALSE	12	1.27873
	FALSE	13	1.22829					FALSE	13	0.845525					FALSE	13	0.848542					FALSE	13	0.850172					FALSE	13	1.07502					FALSE	13	0.892904
	FALSE	14	1.37853					FALSE	14	0.779787					FALSE	14	1.59301					FALSE	14	0.860791					FALSE	14	0.771424					FALSE	14	1.04997
	FALSE	15	1.42365					FALSE	15	0.961208					FALSE	15	1.16741					FALSE	15	0.745515					FALSE	15	0.737045					FALSE	15	0.768057
	FALSE	16	0.708284					FALSE	16	0.757045					FALSE	16	1.24682					FALSE	16	0.603788					FALSE	16	0.800173					FALSE	16	1.54166
	FALSE	17	0.549786					FALSE	17	0.78081					TRUE	17	2.81946					FALSE	17	0.897522					FALSE	17	0.740016					TRUE	17	2.02083
	FALSE	18	0.626976					FALSE	18	0.857071					FALSE	18	0.795532					FALSE	18	0.986022					FALSE	18	1.01789					FALSE	18	1.40222
	FALSE	19	1.48097					FALSE	19	1.34067					FALSE	19	0.957404					FALSE	19	0.920283					FALSE	19	1.46494					FALSE	19	0.679862
	FALSE	20	0.583382					FALSE	20	0.793051					FALSE	20	0.744585					FALSE	20	0.840183					FALSE	20	1.37579					FALSE	20	0.895045
	FALSE	21	0.639453					FALSE	21	0.710299					FALSE	21	1.35397					FALSE	21	0.931723					FALSE	21	0.596544					FALSE	21	0.809563
	FALSE	22	0.685748					FALSE	22	0.768414					FALSE	22	1.01461					FALSE	22	0.784205					FALSE	22	0.656102					FALSE	22	1.43333
	FALSE	23	0.932035					FALSE	23	0.860635					TRUE	23	3.4261					FALSE	23	0.704517					FALSE	23	0.729706					FALSE	23	1.02139
	FALSE	24	0.894311					FALSE	24	0.835438					FALSE	24	1.4707					FALSE	24	1.15966					FALSE	24	1.1307					FALSE	24	1.13207
	FALSE	25	0.619895					TRUE	25	2.85742					FALSE	25	1.29997					FALSE	25	0.719693					FALSE	25	0.631979					FALSE	25	1.05068
	FALSE	26	1.02283					FALSE	26	1.1087					FALSE	26	0.919646					FALSE	26	0.845724					FALSE	26	0.681034					FALSE	26	0.806725
	FALSE	27	0.825191					TRUE	27	1.5068					FALSE	27	1.05972					FALSE	27	0.678082					FALSE	27	0.750949					TRUE	27	2.13297
	FALSE	28	1.0514					FALSE	28	0.670238					FALSE	28	2.22121					FALSE	28	0.768898					FALSE	28	0.943912					FALSE	28	0.814281
	FALSE	29	0.581987					FALSE	29	0.587306					FALSE	29	1.31777					FALSE	29	0.616913					FALSE	29	0.536528					FALSE	29	0.875946
	FALSE	30	0.792642					FALSE	30	0.719135					FALSE	30	0.98372					FALSE	30	0.657484					FALSE	30	0.661002					FALSE	30	1.63167
	FALSE	31	0.683759					FALSE	31	0.664746					FALSE	31	1.23428					FALSE	31	0.547091					FALSE	31	0.715472					FALSE	31	1.53618
	FALSE	32	1.05676					FALSE	32	0.938512					FALSE	32	0.861574					FALSE	32	0.535146					FALSE	32	0.714852					FALSE	32	0.915691
	FALSE	33	0.613446					FALSE	33	0.931262					FALSE	33	1.10531					FALSE	33	0.792804					FALSE	33	0.740715					FALSE	33	0.906334
	FALSE	34	1.3301					FALSE	34	1.12881					TRUE	34	2.32855					FALSE	34	1.0462					FALSE	34	0.613901					FALSE	34	0.857014
	FALSE	35	0.695739					FALSE	35	0.675009					FALSE	35	0.8489					FALSE	35	0.860142					FALSE	35	0.699995					TRUE	35	2.46352
	FALSE	36	0.775675					FALSE	36	0.722255					FALSE	36	0.806379					FALSE	36	0.761951					FALSE	36	0.5305					FALSE	36	0.697567
	FALSE	37	0.589694					FALSE	37	0.702217					FALSE	37	1.00815					FALSE	37	0.998159					FALSE	37	0.746487					FALSE	37	0.585836
	FALSE	38	0.687539					FALSE	38	1.42557					FALSE	38	0.763709					FALSE	38	0.715062					FALSE	38	0.915112					FALSE	38	0.939521
	FALSE	39	0.777672					FALSE	39	0.646986					FALSE	39	0.610209					FALSE	39	0.674392					FALSE	39	1.35237					FALSE	39	1.39442
	FALSE	40	0.687213					FALSE	40	0.693849					FALSE	40	1.17009					TRUE	40	2.03187					FALSE	40	0.807399					FALSE	40	1.82217
	FALSE	41	1.1247					TRUE	41	1.50017					FALSE	41	0.782501					FALSE	41	0.615954					FALSE	41	0.698881					FALSE	41	0.784326
	FALSE	42	0.707613					FALSE	42	0.867488					FALSE	42	1.12521					FALSE	42	0.719395					FALSE	42	0.680796					FALSE	42	0.904139
	FALSE	43	0.608991					FALSE	43	0.725113					TRUE	43	2.252					FALSE	43	0.725949					FALSE	43	0.638896					FALSE	43	1.03851
	FALSE	44	0.667605					FALSE	44	0.936545					FALSE	44	0.874274					FALSE	44	0.643949					TRUE	44	2.53134					FALSE	44	0.777987
	FALSE	45	0.782758					FALSE	45	1.26226					FALSE	45	0.798675					FALSE	45	1.09802					FALSE	45	0.898059					FALSE	45	0.836223
	FALSE	46	0.748282					FALSE	46	0.810461					FALSE	46	0.749277					FALSE	46	0.935758					FALSE	46	0.800058					FALSE	46	0.892923
	FALSE	47	0.80447					TRUE	47	3.50205					FALSE	47	0.761629					FALSE	47	0.851369					FALSE	47	1.02232					FALSE	47	0.664752
	FALSE	48	1.01485					FALSE	48	0.621084					FALSE	48	0.875541					FALSE	48	0.950667					FALSE	48	0.793421					FALSE	48	1.63165
	FALSE	49	0.845481					FALSE	49	0.794971					FALSE	49	1.41745					FALSE	49	1.13199					TRUE	49	1.91853					FALSE	49	0.878419
	FALSE	50	0.592803					FALSE	50	0.98106					FALSE	50	1.63467					FALSE	50	0.64899					TRUE	50	1.55861					FALSE	50	1.11811
	FALSE	51	0.633477					FALSE	51	0.798699					FALSE	51	1.16662					FALSE	51	0.808792					FALSE	51	0.70646					FALSE	51	1.05093
	FALSE	52	0.755997					FALSE	52	0.963361					FALSE	52	1.09925					FALSE	52	0.588818					FALSE	52	0.618871					FALSE	52	0.993601
	FALSE	53	0.576215					FALSE	53	0.94755					FALSE	53	1.6685					FALSE	53	0.828701					FALSE	53	1.25696					FALSE	53	1.05281
	FALSE	54	0.595916					FALSE	54	0.662708					TRUE	54	2.55564					FALSE	54	1.00295					FALSE	54	0.539664					FALSE	54	0.970064
	FALSE	55	0.827909					FALSE	55	1.29242					FALSE	55	0.890646					FALSE	55	0.743909					FALSE	55	0.809101					FALSE	55	0.847493
	FALSE	56	0.635815					FALSE	56	0.551326					FALSE	56	1.00122					FALSE	56	0.622055					FALSE	56	1.10058					FALSE	56	0.942266
	FALSE	57	0.656932					FALSE	57	0.479596					FALSE	57	1.42606					FALSE	57	0.58711					FALSE	57	0.629794					FALSE	57	1.3207
	FALSE	58	0.705441					FALSE	58	0.513496					FALSE	58	1.05383					FALSE	58	0.562606					FALSE	58	0.739343					FALSE	58	0.828156
	FALSE	59	0.605875					FALSE	59	0.737569					FALSE	59	0.929338					FALSE	59	0.604074					FALSE	59	1.36261					FALSE	59	0.892165
	FALSE	60	0.666745					FALSE	60	0.814563					FALSE	60	0.86473					FALSE	60	0.735028					FALSE	60	0.848688					FALSE	60	0.89815
	FALSE	61	0.814974					FALSE	61	1.09412					FALSE	61	1.57145					FALSE	61	0.713539					FALSE	61	0.591943					FALSE	61	1.01679
	FALSE	62	0.744753					FALSE	62	0.754056					FALSE	62	0.804832					FALSE	62	0.739689					TRUE	62	1.58089					FALSE	62	1.16544
	TRUE	63	1.65009					FALSE	63	0.864775					FALSE	63	0.778627					FALSE	63	0.821216					FALSE	63	0.510806					FALSE	63	0.745189
	FALSE	64	0.663128					FALSE	64	1.37793					FALSE	64	1.60717					FALSE	64	0.894025					FALSE	64	0.747613					FALSE	64	1.05535
	FALSE	65	0.632989					FALSE	65	0.675063					FALSE	65	1.67343					FALSE	65	0.789731					TRUE	65	2.02697					FALSE	65	0.798345
	FALSE	66	0.772267					FALSE	66	0.82457					FALSE	66	0.955993					FALSE	66	0.685815					FALSE	66	0.994802					FALSE	66	0.859484
	FALSE	67	0.719561					FALSE	67	0.849388					FALSE	67	0.880993					FALSE	67	1.03943					FALSE	67	0.807387					FALSE	67	0.802971
	FALSE	68	0.715714					TRUE	68	2.26604					FALSE	68	0.769831					FALSE	68	0.783377					FALSE	68	0.741082					FALSE	68	0.775764
	FALSE	69	0.614567					FALSE	69	1.03763					FALSE	69	0.776778					TRUE	69	1.82104					FALSE	69	0.711707					FALSE	69	1.23476
	FALSE	70	0.806849					FALSE	70	1.30308					FALSE	70	1.21948					FALSE	70	0.627188					FALSE	70	1.20641					FALSE	70	0.893851
	FALSE	71	1.41946					FALSE	71	0.951781					TRUE	71	2.96669					FALSE	71	0.803052					FALSE	71	0.62272					FALSE	71	1.02615
	FALSE	72	1.03779					FALSE	72	1.05528					FALSE	72	1.39941					FALSE	72	0.864325					FALSE	72	0.866217					FALSE	72	0.813379
	FALSE	73	0.790115					TRUE	73	1.79435					FALSE	73	1.4016					TRUE	73	1.27282					FALSE	73	1.48399					FALSE	73	0.949078
	FALSE	74	1.05994					FALSE	74	0.716231					FALSE	74	1.08271					FALSE	74	0.742738					FALSE	74	0.586452					TRUE	74	2.59944
	FALSE	75	0.885076					FALSE	75	0.582281					FALSE	75	1.47497					FALSE	75	0.665556					FALSE	75	0.967258					FALSE	75	0.89863
	FALSE	76	0.699065					FALSE	76	0.570868					FALSE	76	1.71235					FALSE	76	0.919459					FALSE	76	0.723835					FALSE	76	0.877911
	FALSE	77	0.667441					FALSE	77	0.931664					TRUE	77	2.96806					FALSE	77	0.676045					FALSE	77	0.637819					FALSE	77	0.863112
	FALSE	78	0.593261					FALSE	78	0.736153					FALSE	78	1.96355					FALSE	78	0.838781					FALSE	78	0.731049					FALSE	78	0.742745
	FALSE	79	0.668925					FALSE	79	0.840385					FALSE	79	0.902046					FALSE	79	0.814114					FALSE	79	0.842374					FALSE	79	0.811249
	FALSE	80	0.686804					FALSE	80	0.794797					FALSE	80	1.81782					FALSE	80	0.621777					FALSE	80	0.607408					FALSE	80	0.945243
	FALSE	81	0.745194					FALSE	81	1.44272					FALSE	81	0.772446					FALSE	81	0.826956					FALSE	81	0.647809					FALSE	81	0.768121
	FALSE	82	0.603806					FALSE	82	0.605971					FALSE	82	0.682892					FALSE	82	0.699652					FALSE	82	1.47525					FALSE	82	1.30532
	FALSE	83	0.657959					FALSE	83	0.641091					FALSE	83	1.1019					FALSE	83	0.619269					TRUE	83	2.84382					FALSE	83	0.583817
	FALSE	84	0.859797					FALSE	84	0.593371					FALSE	84	1.04574					FALSE	84	0.638464					FALSE	84	0.921317					FALSE	84	0.806786
	TRUE	85	2.0865					FALSE	85	0.537263					FALSE	85	1.33414					FALSE	85	0.832588					FALSE	85	0.78546					FALSE	85	0.810653
	FALSE	86	0.842076					FALSE	86	0.791125					FALSE	86	1.00056					FALSE	86	0.522631					FALSE	86	0.68238					FALSE	86	0.922808
	FALSE	87	1.14423					FALSE	87	0.632317					FALSE	87	0.80447					FALSE	87	0.717838					FALSE	87	0.926549					FALSE	87	1.02744
	TRUE	88	1.60367					TRUE	88	2.61073					FALSE	88	0.713271					FALSE	88	0.899835					FALSE	88	0.648461					FALSE	88	0.841515
	FALSE	89	0.857708					FALSE	89	0.934026					FALSE	89	0.859197					FALSE	89	0.631081					FALSE	89	0.718785					FALSE	89	0.779871
	FALSE	90	0.714579					FALSE	90	1.06887					FALSE	90	0.893187					FALSE	90	0.720244					FALSE	90	0.935779					FALSE	90	0.744056
	FALSE	91	1.20784					FALSE	91	1.12201					TRUE	91	2.7437					TRUE	91	1.47376					FALSE	91	0.771668					FALSE	91	0.710131
	FALSE	92	0.61556					FALSE	92	0.863583					FALSE	92	0.779172					FALSE	92	0.740898					FALSE	92	0.6899					FALSE	92	0.718267
	FALSE	93	0.692386					FALSE	93	1.02134					FALSE	93	0.693123					FALSE	93	0.978045					FALSE	93	1.2638					FALSE	93	1.54745
	FALSE	94	0.728606					FALSE	94	0.685733					FALSE	94	1.20406					FALSE	94	0.647929					FALSE	94	1.19072					FALSE	94	0.684225
	FALSE	95	1.04078					FALSE	95	1.31152					FALSE	95	1.06677					FALSE	95	0.723891					FALSE	95	0.611329					FALSE	95	0.741126
	FALSE	96	0.546127					FALSE	96	0.751567					FALSE	96	1.51251					FALSE	96	0.525869					FALSE	96	1.14725					FALSE	96	1.47885
	FALSE		0.609779					FALSE	97	0.657883					FALSE		0.924223					FALSE		0.579441					FALSE	97	0.75717					FALSE		0.994357
	FALSE		0.58777												FALSE		1.02033					FALSE		0.793858												FALSE		1.50234
			0.815651							0.851429							1.09312							0.762229							0.850979							1.00062

## Sheet: 68f
68	1	21	0.885338	1			68	3	15	0.906991	1			68	5	15	1.2565	1			68	1	35	0.917945	1			68	3	27	4.25562	1			68	5	33	1.03156	1
68	1	2	0.718137	1			68	3	16	1.03022	1			68	5	24	0.799784	1			68	1	26	0.725097	1			68	3	29	1.08866	1			68	5	39	0.726726	1
68	1	8	0.720494	1			68	3	12	0.953443	1			68	5	20	0.822848	1			68	1	43	0.75863	1			68	3	39	0.961359	1			68	5	31	0.678389	1
68	1	4	0.735183	1			68	3	18	0.810824	1			68	5	16	0.887949	1			68	1	30	0.677219	1			68	3	34	1.09906	1			68	5	49	0.695847	1
68	1	19	1.21789	1			68	3	11	0.897476	1			68	5	13	0.985519	1			68	1	45	0.809637	1			68	3	42	0.890056	1			68	5	45	1.91612	1
68	1	20	0.766983	1			68	3	9	0.91494	1			68	5	8	0.810484	1			68	1	44	0.974328	1			68	3	45	1.46337	1			68	5	46	0.977869	1
68	1	22	0.733951	1			68	3	23	1.43718	1			68	5	11	0.692365	1			68	1	41	0.898965	1			68	3	47	0.851508	1			68	5	29	0.678246	1
68	1	1	0.819731	1			68	3	2	0.825339	1			68	5	17	0.725534	1			68	1	42	3.68378	1			68	3	41	0.765675	1			68	5	37	0.663591	1
68	1	25	0.873663	1			68	3	7	0.755524	1			68	5	6	0.658986	1			68	1	48	0.99118	1			68	3	32	1.5189	1			68	5	40	0.562887	1
68	1	6	0.866239	1			68	3	24	0.847809	1			68	5	1	0.847415	1			68	1	39	0.938977	1			68	3	38	0.741208	1			68	5	32	0.611138	1
68	1	15	2.87492	1			68	3	10	0.881315	1			68	5	21	0.691896	1			68	1	36	0.902548	1			68	3	49	0.808632	1			68	5	34	0.590915	1
68	1	23	1.25386	1			68	3	20	0.924405	1			68	5	7	0.75365	1			68	1	32	0.947552	1			68	3	31	0.912775	1			68	5	41	0.873607	1
68	1	14	0.993331	1			68	3	22	0.961774	1			68	5	4	0.569019	1			68	1	29	1.05313	1			68	3	43	0.824333	1			68	5	30	0.773367	1
68	1	3	1.06983	1			68	3	8	0.851178	1			68	5	9	0.729578	1			68	1	47	1.1162	1			68	3	37	1.16875	1			68	5	26	0.719387	1
68	1	18	1.09682	1			68	3	17	0.966892	1			68	5	10	0.634192	1			68	1	37	1.10158	1			68	3	33	1.05322	1			68	5	50	0.566936	1
68	1	5	2.00238	1			68	3	14	0.871899	1			68	5	5	0.636955	1			68	1	38	1.03112	1			68	3	46	0.815647	1			68	5	44	0.673159	1
68	1	24	2.33831	1			68	3	25	0.907891	1			68	5	12	1.2633	1			68	1	49	1.25504	1			68	3	50	0.802039	1			68	5	28	0.61278	1
68	1	9	1.39357	1			68	3	3	0.917863	1			68	5	14	0.689119	1			68	1	34	1.14693	1			68	3	30	0.881436	1			68	5	43	0.526992	1
68	1	17	2.38448	1			68	3	6	0.820996	1			68	5	3	0.77959	1			68	1	31	0.935646	1			68	3	44	0.908938	1			68	5	36	0.577364	1
68	1	12	1.28579	1			68	3	21	1.04144	1			68	5	22	0.641173	1			68	1	28	0.888759	1			68	3	36	1.06274	1			68	5	42	0.541228	1
68	1	7	1.08037	1			68	3	5	0.85858	1			68	5	25	0.68515	1			68	1	33	0.912036	1			68	3	48	0.789003	1			68	5	38	0.690437	1
68	1	11	0.960253	1			68	3	13	1.04015	1			68	5	18	1.81556	1			68	1	46	1.38471	1			68	3	35	0.84069	1			68	5	48	0.612668	1
68	1	10	3.67983	1			68	3	1	0.770729	1			68	5	19	0.73241	1			68	1	27	2.45892	1			68	3	28	0.846276	1			68	5	27	0.586513	1
68	1	16	1.02498	1			68	3	19	0.870401	1			68	5	23	0.612137	1			68	1	50	1.31764	1			68	3	26	0.806849	1			68	5	35	0.58514	1
68	1	13	0.922191	1			68	3	4	0.839545	1			68	5	2	0.673713	1			68	1	40	1.39801	1			68	3	40	0.826763	1			68	6	42	2.27889	1
68	2	23	2.65525	1			68	4	20	1.1813	1			68	6	9	0.729751	1			68	2	27	0.906385	1			68	4	37	2.58468	1			68	6	38	0.799524	1
68	2	24	2.1435	1			68	4	15	0.846872	1			68	6	25	0.640299	1			68	2	49	0.838662	1			68	4	38	0.964496	1			68	6	28	0.662611	1
68	2	18	1.33533	1			68	4	6	0.901423	1			68	6	12	0.676185	1			68	2	29	0.977787	1			68	4	29	1.05007	1			68	6	29	0.546222	1
68	2	16	1.0096	1			68	4	10	0.919787	1			68	6	17	0.657286	1			68	2	48	0.848362	1			68	4	47	1.14062	1			68	6	48	0.562699	1
68	2	11	0.925234	1			68	4	7	0.880127	1			68	6	22	0.607706	1			68	2	43	0.923692	1			68	4	30	0.846295	1			68	6	43	0.622973	1
68	2	10	1.98655	1			68	4	1	0.795887	1			68	6	6	0.611442	1			68	2	31	1.04164	1			68	4	45	0.941069	1			68	6	46	0.626211	1
68	2	2	1.14394	1			68	4	8	0.85081	1			68	6	15	0.654236	1			68	2	46	1.1477	1			68	4	41	1.08439	1			68	6	47	1.04831	1
68	2	4	1.05483	1			68	4	18	2.09167	1			68	6	18	0.742451	1			68	2	41	1.14582	1			68	4	33	0.965131	1			68	6	49	0.702624	1
68	2	1	1.083	1			68	4	4	0.83026	1			68	6	24	0.642522	1			68	2	47	1.04907	1			68	4	26	0.788768	1			68	6	35	0.651239	1
68	2	20	1.51807	1			68	4	12	0.85551	1			68	6	5	0.7523	1			68	2	36	0.977466	1			68	4	39	0.797691	1			68	6	45	0.621885	1
68	2	25	0.847433	1			68	4	5	1.0935	1			68	6	19	0.791464	1			68	2	38	1.17494	1			68	4	43	0.81058	1			68	6	50	0.653888	1
68	2	3	2.23162	1			68	4	14	0.717857	1			68	6	14	0.603753	1			68	2	44	0.95851	1			68	4	50	0.75386	1			68	6	37	1.58248	1
68	2	22	1.04282	1			68	4	24	0.926769	1			68	6	10	0.667686	1			68	2	34	0.947497	1			68	4	32	0.867057	1			68	6	39	0.616036	1
68	2	5	1.46142	1			68	4	16	0.888221	1			68	6	4	0.597328	1			68	2	39	0.999764	1			68	4	31	0.776898	1			68	6	36	0.583036	1
68	2	13	0.912206	1			68	4	23	0.865587	1			68	6	1	0.715578	1			68	2	33	0.865679	1			68	4	49	1.17747	1			68	6	33	0.599601	1
68	2	6	1.02915	1			68	4	9	0.938647	1			68	6	21	0.712862	1			68	2	37	0.861122	1			68	4	34	0.82417	1			68	6	34	0.6107	1
68	2	7	1.09015	1			68	4	22	0.897379	1			68	6	13	0.832203	1			68	2	50	0.889483	1			68	4	40	0.901187	1			68	6	27	0.667616	1
68	2	12	1.18586	1			68	4	13	0.810718	1			68	6	20	0.861408	1			68	2	45	0.804309	1			68	4	42	0.887484	1			68	6	32	0.785484	1
68	2	8	0.951628	1			68	4	25	0.946998	1			68	6	11	0.771119	1			68	2	35	0.87047	1			68	4	44	1.05927	1			68	6	31	0.662773	1
68	2	21	0.977078	1			68	4	21	0.910299	1			68	6	2	0.817604	1			68	2	26	0.775614	1			68	4	46	0.887401	1			68	6	40	0.699519	1
68	2	15	0.833396	1			68	4	19	0.925132	1			68	6	23	1.15635	1			68	2	32	0.796819	1			68	4	35	0.998784	1			68	6	26	0.718259	1
68	2	17	1.4209	1			68	4	11	2.2987	1			68	6	8	0.750924	1			68	2	30	0.800559	1			68	4	28	0.738088	1			68	6	41	1.56371	1
68	2	19	1.0399	1			68	4	2	0.781258	1			68	6	7	0.759908	1			68	2	28	0.710226	1			68	4	48	0.816115	1			68	6	44	0.734885	1
68	2	9	0.954291	1			68	4	17	0.825978	1			68	6	3	0.815144	1			68	2	42	0.725676	1			68	4	36	0.982634	1			68	9	48	0.584761	1
68	2	14	0.907792	1			68	4	3	0.815093	1			68	9	16	1.1871	1			68	2	40	0.717259	1			68	4	27	0.98711	1			68	9	43	0.539976	1
68	7	21	0.78198	1			68	11	22	0.58018	1			68	9	25	0.719333	1			68	7	35	0.895752	1			68	11	27	1.18172	1			68	9	42	0.593715	1
68	7	2	0.660354	1			68	11	21	0.517939	1			68	9	23	0.687664	1			68	7	26	0.672036	1			68	11	34	0.556478	1			68	9	32	0.503372	1
68	7	8	0.684099	1			68	11	5	0.646847	1			68	9	9	0.56901	1			68	7	43	0.553264	1			68	11	45	0.514132	1			68	9	34	0.576285	1
68	7	4	0.651165	1			68	11	12	0.541248	1			68	9	13	0.554395	1			68	7	30	0.645371	1			68	11	40	0.56543	1			68	9	35	1.60168	1
68	7	19	0.631488	1			68	11	20	0.648895	1			68	9	4	0.502077	1			68	7	45	0.644996	1			68	11	44	0.616971	1			68	9	36	0.832458	1
68	7	20	0.696573	1			68	11	7	0.670995	1			68	9	1	0.523084	1			68	7	44	0.638283	1			68	11	36	1.93763	1			68	9	30	1.18578	1
68	7	22	0.626846	1			68	11	4	0.513073	1			68	9	14	0.549499	1			68	7	41	0.645039	1			68	11	43	0.768928	1			68	9	37	0.706699	1
68	7	1	0.799018	1			68	11	18	1.7979	1			68	9	24	0.611272	1			68	7	42	0.597396	1			68	11	26	0.600085	1			68	9	50	0.624201	1
68	7	25	0.816664	1			68	11	3	0.599524	1			68	9	7	0.708423	1			68	7	48	0.645636	1			68	11	46	0.70119	1			68	9	28	0.547259	1
68	7	6	0.68548	1			68	11	15	0.607242	1			68	9	6	0.563111	1			68	7	39	0.76861	1			68	11	31	0.916977	1			68	9	47	0.851866	1
68	7	15	0.732728	1			68	11	2	0.541577	1			68	9	22	0.555533	1			68	7	36	0.701963	1			68	11	39	0.667525	1			68	9	39	0.600728	1
68	7	23	0.827653	1			68	11	11	0.690349	1			68	9	2	0.575473	1			68	7	32	0.742381	1			68	11	37	0.541339	1			68	9	38	0.534146	1
68	7	14	0.69745	1			68	11	23	0.826603	1			68	9	21	0.574764	1			68	7	29	0.671457	1			68	11	35	0.566188	1			68	9	45	0.570693	1
68	7	3	1.57835	1			68	11	8	0.632881	1			68	9	17	0.6991	1			68	7	47	0.887344	1			68	11	30	1.17998	1			68	9	31	0.568731	1
68	7	18	0.929822	1			68	11	24	0.768133	1			68	9	10	0.869398	1			68	7	37	0.843768	1			68	11	41	1.28104	1			68	9	49	0.704628	1
68	7	5	0.757289	1			68	11	25	0.699888	1			68	9	19	0.650155	1			68	7	38	0.771094	1			68	11	48	0.629823	1			68	9	40	0.616599	1
68	7	24	0.778165	1			68	11	9	0.534789	1			68	9	20	0.717914	1			68	7	49	0.795814	1			68	11	28	0.536826	1			68	9	29	0.59169	1
68	7	9	0.782529	1			68	11	14	0.760122	1			68	9	11	0.660085	1			68	7	34	0.688771	1			68	11	47	1.42929	1			68	9	26	0.546872	1
68	7	17	0.694658	1			68	11	13	1.1593	1			68	9	5	0.686405	1			68	7	31	2.04555	1			68	11	32	0.578769	1			68	9	27	0.574663	1
68	7	12	1.79259	1			68	11	1	0.73604	1			68	9	12	0.750818	1			68	7	28	0.739935	1			68	11	42	1.04184	1			68	9	44	0.677087	1
68	7	7	0.841231	1			68	11	6	0.845185	1			68	9	15	1.34671	1			68	7	33	0.732688	1			68	11	50	0.65456	1			68	9	33	0.951019	1
68	7	11	0.678643	1			68	11	17	0.639575	1			68	9	8	0.640435	1			68	7	46	1.05291	1			68	11	33	0.592617	1			68	9	41	0.847685	1
68	7	10	0.754992	1			68	11	10	0.739984	1			68	9	3	0.596298	1			68	7	27	0.743331	1			68	11	38	0.657668	1			68	9	46	0.758605	1
68	7	16	0.78316	1			68	11	16	0.749972	1			68	10	4	0.66596	1			68	7	50	0.779098	1			68	11	29	0.759083	1			68	10	41	1.17845	1
68	7	13	0.734732	1			68	11	19	0.924173	1			68	10	24	0.673836	1			68	7	40	0.720841	1			68	11	49	0.684268	1			68	10	30	0.856694	1
68	8	23	0.803702	1			68	12	8	0.769382	1			68	10	10	0.611593	1			68	8	27	1.02965	1			68	12	40	0.828923	1			68	10	49	0.773524	1
68	8	2	0.673106	1			68	12	11	0.718599	1			68	10	22	0.576543	1			68	8	31	0.520934	1			68	12	28	1.52757	1			68	10	39	1.68786	1
68	8	4	0.58796	1			68	12	21	0.487639	1			68	10	12	0.593407	1			68	8	40	0.650101	1			68	12	38	0.601941	1			68	10	45	0.640355	1
68	8	6	0.593644	1			68	12	19	0.54809	1			68	10	7	0.65343	1			68	8	38	0.690922	1			68	12	41	0.65972	1			68	10	37	0.646576	1
68	8	7	0.644507	1			68	12	10	0.621029	1			68	10	3	0.566638	1			68	8	44	0.634184	1			68	12	47	0.570233	1			68	10	28	0.519774	1
68	8	10	0.695814	1			68	12	25	3.38438	1			68	10	16	0.702363	1			68	8	32	0.62862	1			68	12	33	0.577325	1			68	10	34	0.593669	1
68	8	25	0.622111	1			68	12	2	0.666552	1			68	10	19	0.744238	1			68	8	49	0.741514	1			68	12	29	0.663027	1			68	10	43	0.674577	1
68	8	19	0.809353	1			68	12	1	0.548733	1			68	10	6	1.02992	1			68	8	34	1.40117	1			68	12	50	0.651318	1			68	10	38	0.526714	1
68	8	5	0.733399	1			68	12	13	0.862137	1			68	10	8	1.67021	1			68	8	47	0.965691	1			68	12	35	0.746717	1			68	10	35	0.677384	1
68	8	1	0.677539	1			68	12	7	0.68031	1			68	10	25	1.97796	1			68	8	26	0.559834	1			68	12	27	2.07881	1			68	10	36	0.869963	1
68	8	20	0.793137	1			68	12	23	1.07757	1			68	10	5	0.921928	1			68	8	37	0.677174	1			68	12	45	0.754733	1			68	10	42	0.832808	1
68	8	3	0.62769	1			68	12	4	0.728541	1			68	10	23	0.923143	1			68	8	35	0.624156	1			68	12	42	0.777728	1			68	10	32	2.18169	1
68	8	15	0.645553	1			68	12	16	0.950253	1			68	10	21	0.666353	1			68	8	28	0.567519	1			68	12	36	0.71473	1			68	10	50	0.616789	1
68	8	22	0.626952	1			68	12	12	0.735406	1			68	10	1	0.552582	1			68	8	39	0.600347	1			68	12	32	0.688001	1			68	10	26	0.511699	1
68	8	17	0.756552	1			68	12	17	0.776202	1			68	10	13	0.689437	1			68	8	41	0.913929	1			68	12	26	0.745962	1			68	10	40	0.69857	1
68	8	24	0.653126	1			68	12	9	0.680906	1			68	10	11	2.60661	1			68	8	29	0.616839	1			68	12	46	0.832402	1			68	10	47	0.653068	1
68	8	9	0.610094	1			68	12	22	0.718858	1			68	10	14	0.515811	1			68	8	42	0.690389	1			68	12	31	0.728294	1			68	10	46	0.784584	1
68	8	14	0.564911	1			68	12	20	0.662086	1			68	10	2	0.560766	1			68	8	43	0.603145	1			68	12	44	0.735823	1			68	10	44	0.573404	1
68	8	8	0.615199	1			68	12	24	0.669905	1			68	10	17	0.567657	1			68	8	45	0.661251	1			68	12	49	1.24599	1			68	10	33	0.64766	1
68	8	16	0.672761	1			68	12	15	0.674731	1			68	10	18	0.650017	1			68	8	50	0.637384	1			68	12	34	0.651756	1			68	10	29	0.535322	1
68	8	21	0.657401	1			68	12	14	0.785548	1			68	10	9	0.647192	1			68	8	36	0.627955	1			68	12	43	1.05507	1			68	10	48	0.555048	1
68	8	11	0.635889	1			68	12	6	0.701452	1			68	10	20	1.07316	1			68	8	30	0.598678	1			68	12	37	0.662227	1			68	10	31	1.49889	1
68	8	18	0.624929	1			68	12	3	0.711977	1			68	10	15	0.623032	1			68	8	48	0.63892	1			68	12	48	0.741341	1			68	10	27	0.637574	1
68	8	12	0.66162	1			68	12	5	3.30577	1										68	8	46	0.69086	1			68	12	30	0.655159	1
68	8	13	0.60217	1																								68	12	39	0.864227	1
										0.890916							0.721569														0.908527							0.695479
										0.70327							0.653491														0.737959							0.652943
Q1	0.685135						Q1	0.70067						Q1	0.614861						Q1	0.677196						Q1	0.697893						Q1	0.585483
Q3	1.07247						Q3	0.916401						Q3	0.788496						Q3	0.970009						Q3	0.990028						Q3	0.773485
IQ	0.387332						IQ	0.215732						IQ	0.173635						IQ	0.292813						IQ	0.292136						IQ	0.188001
upper	1.65346						upper	1.24						upper	1.04895						upper	1.40923						upper	1.42823						upper	1.05549
lower	0.104137						lower	0.377073						lower	0.354409						lower	0.237977						lower	0.259689						lower	0.303481
FALSE	FALSE	1	0.885338				FALSE	FALSE	1	0.906991				FALSE	TRUE	1	1.2565				FALSE	FALSE	1	0.917945				FALSE	TRUE	1	4.25562				FALSE	FALSE	1	1.03156
	FALSE	2	0.718137					FALSE	2	1.03022					FALSE	2	0.799784					FALSE	2	0.725097					FALSE	2	1.08866					FALSE	2	0.726726
	FALSE	3	0.720494					FALSE	3	0.953443					FALSE	3	0.822848					FALSE	3	0.75863					FALSE	3	0.961359					FALSE	3	0.678389
	FALSE	4	0.735183					FALSE	4	0.810824					FALSE	4	0.887949					FALSE	4	0.677219					FALSE	4	1.09906					FALSE	4	0.695847
	FALSE	5	1.21789					FALSE	5	0.897476					FALSE	5	0.985519					FALSE	5	0.809637					FALSE	5	0.890056					TRUE	5	1.91612
	FALSE	6	0.766983					FALSE	6	0.91494					FALSE	6	0.810484					FALSE	6	0.974328					TRUE	6	1.46337					FALSE	6	0.977869
	FALSE	7	0.733951					TRUE	7	1.43718					FALSE	7	0.692365					FALSE	7	0.898965					FALSE	7	0.851508					FALSE	7	0.678246
	FALSE	8	0.819731					FALSE	8	0.825339					FALSE	8	0.725534					TRUE	8	3.68378					FALSE	8	0.765675					FALSE	8	0.663591
	FALSE	9	0.873663					FALSE	9	0.755524					FALSE	9	0.658986					FALSE	9	0.99118					TRUE	9	1.5189					FALSE	9	0.562887
	FALSE	10	0.866239					FALSE	10	0.847809					FALSE	10	0.847415					FALSE	10	0.938977					FALSE	10	0.741208					FALSE	10	0.611138
	TRUE	11	2.87492					FALSE	11	0.881315					FALSE	11	0.691896					FALSE	11	0.902548					FALSE	11	0.808632					FALSE	11	0.590915
	FALSE	12	1.25386					FALSE	12	0.924405					FALSE	12	0.75365					FALSE	12	0.947552					FALSE	12	0.912775					FALSE	12	0.873607
	FALSE	13	0.993331					FALSE	13	0.961774					FALSE	13	0.569019					FALSE	13	1.05313					FALSE	13	0.824333					FALSE	13	0.773367
	FALSE	14	1.06983					FALSE	14	0.851178					FALSE	14	0.729578					FALSE	14	1.1162					FALSE	14	1.16875					FALSE	14	0.719387
	FALSE	15	1.09682					FALSE	15	0.966892					FALSE	15	0.634192					FALSE	15	1.10158					FALSE	15	1.05322					FALSE	15	0.566936
	TRUE	16	2.00238					FALSE	16	0.871899					FALSE	16	0.636955					FALSE	16	1.03112					FALSE	16	0.815647					FALSE	16	0.673159
	TRUE	17	2.33831					FALSE	17	0.907891					TRUE	17	1.2633					FALSE	17	1.25504					FALSE	17	0.802039					FALSE	17	0.61278
	FALSE	18	1.39357					FALSE	18	0.917863					FALSE	18	0.689119					FALSE	18	1.14693					FALSE	18	0.881436					FALSE	18	0.526992
	TRUE	19	2.38448					FALSE	19	0.820996					FALSE	19	0.77959					FALSE	19	0.935646					FALSE	19	0.908938					FALSE	19	0.577364
	FALSE	20	1.28579					FALSE	20	1.04144					FALSE	20	0.641173					FALSE	20	0.888759					FALSE	20	1.06274					FALSE	20	0.541228
	FALSE	21	1.08037					FALSE	21	0.85858					FALSE	21	0.68515					FALSE	21	0.912036					FALSE	21	0.789003					FALSE	21	0.690437
	FALSE	22	0.960253					FALSE	22	1.04015					TRUE	22	1.81556					FALSE	22	1.38471					FALSE	22	0.84069					FALSE	22	0.612668
	TRUE	23	3.67983					FALSE	23	0.770729					FALSE	23	0.73241					TRUE	23	2.45892					FALSE	23	0.846276					FALSE	23	0.586513
	FALSE	24	1.02498					FALSE	24	0.870401					FALSE	24	0.612137					FALSE	24	1.31764					FALSE	24	0.806849					FALSE	24	0.58514
	FALSE	25	0.922191					FALSE	25	0.839545					FALSE	25	0.673713					FALSE	25	1.39801					FALSE	25	0.826763					TRUE	25	2.27889
	TRUE	26	2.65525					FALSE	26	1.1813					FALSE	26	0.729751					FALSE	26	0.906385					TRUE	26	2.58468					FALSE	26	0.799524
	TRUE	27	2.1435					FALSE	27	0.846872					FALSE	27	0.640299					FALSE	27	0.838662					FALSE	27	0.964496					FALSE	27	0.662611
	FALSE	28	1.33533					FALSE	28	0.901423					FALSE	28	0.676185					FALSE	28	0.977787					FALSE	28	1.05007					FALSE	28	0.546222
	FALSE	29	1.0096					FALSE	29	0.919787					FALSE	29	0.657286					FALSE	29	0.848362					FALSE	29	1.14062					FALSE	29	0.562699
	FALSE	30	0.925234					FALSE	30	0.880127					FALSE	30	0.607706					FALSE	30	0.923692					FALSE	30	0.846295					FALSE	30	0.622973
	TRUE	31	1.98655					FALSE	31	0.795887					FALSE	31	0.611442					FALSE	31	1.04164					FALSE	31	0.941069					FALSE	31	0.626211
	FALSE	32	1.14394					FALSE	32	0.85081					FALSE	32	0.654236					FALSE	32	1.1477					FALSE	32	1.08439					FALSE	32	1.04831
	FALSE	33	1.05483					TRUE	33	2.09167					FALSE	33	0.742451					FALSE	33	1.14582					FALSE	33	0.965131					FALSE	33	0.702624
	FALSE	34	1.083					FALSE	34	0.83026					FALSE	34	0.642522					FALSE	34	1.04907					FALSE	34	0.788768					FALSE	34	0.651239
	FALSE	35	1.51807					FALSE	35	0.85551					FALSE	35	0.7523					FALSE	35	0.977466					FALSE	35	0.797691					FALSE	35	0.621885
	FALSE	36	0.847433					FALSE	36	1.0935					FALSE	36	0.791464					FALSE	36	1.17494					FALSE	36	0.81058					FALSE	36	0.653888
	TRUE	37	2.23162					FALSE	37	0.717857					FALSE	37	0.603753					FALSE	37	0.95851					FALSE	37	0.75386					TRUE	37	1.58248
	FALSE	38	1.04282					FALSE	38	0.926769					FALSE	38	0.667686					FALSE	38	0.947497					FALSE	38	0.867057					FALSE	38	0.616036
	FALSE	39	1.46142					FALSE	39	0.888221					FALSE	39	0.597328					FALSE	39	0.999764					FALSE	39	0.776898					FALSE	39	0.583036
	FALSE	40	0.912206					FALSE	40	0.865587					FALSE	40	0.715578					FALSE	40	0.865679					FALSE	40	1.17747					FALSE	40	0.599601
	FALSE	41	1.02915					FALSE	41	0.938647					FALSE	41	0.712862					FALSE	41	0.861122					FALSE	41	0.82417					FALSE	41	0.6107
	FALSE	42	1.09015					FALSE	42	0.897379					FALSE	42	0.832203					FALSE	42	0.889483					FALSE	42	0.901187					FALSE	42	0.667616
	FALSE	43	1.18586					FALSE	43	0.810718					FALSE	43	0.861408					FALSE	43	0.804309					FALSE	43	0.887484					FALSE	43	0.785484
	FALSE	44	0.951628					FALSE	44	0.946998					FALSE	44	0.771119					FALSE	44	0.87047					FALSE	44	1.05927					FALSE	44	0.662773
	FALSE	45	0.977078					FALSE	45	0.910299					FALSE	45	0.817604					FALSE	45	0.775614					FALSE	45	0.887401					FALSE	45	0.699519
	FALSE	46	0.833396					FALSE	46	0.925132					TRUE	46	1.15635					FALSE	46	0.796819					FALSE	46	0.998784					FALSE	46	0.718259
	FALSE	47	1.4209					TRUE	47	2.2987					FALSE	47	0.750924					FALSE	47	0.800559					FALSE	47	0.738088					TRUE	47	1.56371
	FALSE	48	1.0399					FALSE	48	0.781258					FALSE	48	0.759908					FALSE	48	0.710226					FALSE	48	0.816115					FALSE	48	0.734885
	FALSE	49	0.954291					FALSE	49	0.825978					FALSE	49	0.815144					FALSE	49	0.725676					FALSE	49	0.982634					FALSE	49	0.584761
	FALSE	50	0.907792					FALSE	50	0.815093					TRUE	50	1.1871					FALSE	50	0.717259					FALSE	50	0.98711					FALSE	50	0.539976
	FALSE	51	0.78198					FALSE	51	0.58018					FALSE	51	0.719333					FALSE	51	0.895752					FALSE	51	1.18172					FALSE	51	0.593715
	FALSE	52	0.660354					FALSE	52	0.517939					FALSE	52	0.687664					FALSE	52	0.672036					FALSE	52	0.556478					FALSE	52	0.503372
	FALSE	53	0.684099					FALSE	53	0.646847					FALSE	53	0.56901					FALSE	53	0.553264					FALSE	53	0.514132					FALSE	53	0.576285
	FALSE	54	0.651165					FALSE	54	0.541248					FALSE	54	0.554395					FALSE	54	0.645371					FALSE	54	0.56543					TRUE	54	1.60168
	FALSE	55	0.631488					FALSE	55	0.648895					FALSE	55	0.502077					FALSE	55	0.644996					FALSE	55	0.616971					FALSE	55	0.832458
	FALSE	56	0.696573					FALSE	56	0.670995					FALSE	56	0.523084					FALSE	56	0.638283					TRUE	56	1.93763					TRUE	56	1.18578
	FALSE	57	0.626846					FALSE	57	0.513073					FALSE	57	0.549499					FALSE	57	0.645039					FALSE	57	0.768928					FALSE	57	0.706699
	FALSE	58	0.799018					TRUE	58	1.7979					FALSE	58	0.611272					FALSE	58	0.597396					FALSE	58	0.600085					FALSE	58	0.624201
	FALSE	59	0.816664					FALSE	59	0.599524					FALSE	59	0.708423					FALSE	59	0.645636					FALSE	59	0.70119					FALSE	59	0.547259
	FALSE	60	0.68548					FALSE	60	0.607242					FALSE	60	0.563111					FALSE	60	0.76861					FALSE	60	0.916977					FALSE	60	0.851866
	FALSE	61	0.732728					FALSE	61	0.541577					FALSE	61	0.555533					FALSE	61	0.701963					FALSE	61	0.667525					FALSE	61	0.600728
	FALSE	62	0.827653					FALSE	62	0.690349					FALSE	62	0.575473					FALSE	62	0.742381					FALSE	62	0.541339					FALSE	62	0.534146
	FALSE	63	0.69745					FALSE	63	0.826603					FALSE	63	0.574764					FALSE	63	0.671457					FALSE	63	0.566188					FALSE	63	0.570693
	FALSE	64	1.57835					FALSE	64	0.632881					FALSE	64	0.6991					FALSE	64	0.887344					FALSE	64	1.17998					FALSE	64	0.568731
	FALSE	65	0.929822					FALSE	65	0.768133					FALSE	65	0.869398					FALSE	65	0.843768					FALSE	65	1.28104					FALSE	65	0.704628
	FALSE	66	0.757289					FALSE	66	0.699888					FALSE	66	0.650155					FALSE	66	0.771094					FALSE	66	0.629823					FALSE	66	0.616599
	FALSE	67	0.778165					FALSE	67	0.534789					FALSE	67	0.717914					FALSE	67	0.795814					FALSE	67	0.536826					FALSE	67	0.59169
	FALSE	68	0.782529					FALSE	68	0.760122					FALSE	68	0.660085					FALSE	68	0.688771					TRUE	68	1.42929					FALSE	68	0.546872
	FALSE	69	0.694658					FALSE	69	1.1593					FALSE	69	0.686405					TRUE	69	2.04555					FALSE	69	0.578769					FALSE	69	0.574663
	TRUE	70	1.79259					FALSE	70	0.73604					FALSE	70	0.750818					FALSE	70	0.739935					FALSE	70	1.04184					FALSE	70	0.677087
	FALSE	71	0.841231					FALSE	71	0.845185					TRUE	71	1.34671					FALSE	71	0.732688					FALSE	71	0.65456					FALSE	71	0.951019
	FALSE	72	0.678643					FALSE	72	0.639575					FALSE	72	0.640435					FALSE	72	1.05291					FALSE	72	0.592617					FALSE	72	0.847685
	FALSE	73	0.754992					FALSE	73	0.739984					FALSE	73	0.596298					FALSE	73	0.743331					FALSE	73	0.657668					FALSE	73	0.758605
	FALSE	74	0.78316					FALSE	74	0.749972					FALSE	74	0.66596					FALSE	74	0.779098					FALSE	74	0.759083					TRUE	74	1.17845
	FALSE	75	0.734732					FALSE	75	0.924173					FALSE	75	0.673836					FALSE	75	0.720841					FALSE	75	0.684268					FALSE	75	0.856694
	FALSE	76	0.803702					FALSE	76	0.769382					FALSE	76	0.611593					FALSE	76	1.02965					FALSE	76	0.828923					FALSE	76	0.773524
	FALSE	77	0.673106					FALSE	77	0.718599					FALSE	77	0.576543					FALSE	77	0.520934					TRUE	77	1.52757					TRUE	77	1.68786
	FALSE	78	0.58796					FALSE	78	0.487639					FALSE	78	0.593407					FALSE	78	0.650101					FALSE	78	0.601941					FALSE	78	0.640355
	FALSE	79	0.593644					FALSE	79	0.54809					FALSE	79	0.65343					FALSE	79	0.690922					FALSE	79	0.65972					FALSE	79	0.646576
	FALSE	80	0.644507					FALSE	80	0.621029					FALSE	80	0.566638					FALSE	80	0.634184					FALSE	80	0.570233					FALSE	80	0.519774
	FALSE	81	0.695814					TRUE	81	3.38438					FALSE	81	0.702363					FALSE	81	0.62862					FALSE	81	0.577325					FALSE	81	0.593669
	FALSE	82	0.622111					FALSE	82	0.666552					FALSE	82	0.744238					FALSE	82	0.741514					FALSE	82	0.663027					FALSE	82	0.674577
	FALSE	83	0.809353					FALSE	83	0.548733					FALSE	83	1.02992					FALSE	83	1.40117					FALSE	83	0.651318					FALSE	83	0.526714
	FALSE	84	0.733399					FALSE	84	0.862137					TRUE	84	1.67021					FALSE	84	0.965691					FALSE	84	0.746717					FALSE	84	0.677384
	FALSE	85	0.677539					FALSE	85	0.68031					TRUE	85	1.97796					FALSE	85	0.559834					TRUE	85	2.07881					FALSE	85	0.869963
	FALSE	86	0.793137					FALSE	86	1.07757					FALSE	86	0.921928					FALSE	86	0.677174					FALSE	86	0.754733					FALSE	86	0.832808
	FALSE	87	0.62769					FALSE	87	0.728541					FALSE	87	0.923143					FALSE	87	0.624156					FALSE	87	0.777728					TRUE	87	2.18169
	FALSE	88	0.645553					FALSE	88	0.950253					FALSE	88	0.666353					FALSE	88	0.567519					FALSE	88	0.71473					FALSE	88	0.616789
	FALSE	89	0.626952					FALSE	89	0.735406					FALSE	89	0.552582					FALSE	89	0.600347					FALSE	89	0.688001					FALSE	89	0.511699
	FALSE	90	0.756552					FALSE	90	0.776202					FALSE	90	0.689437					FALSE	90	0.913929					FALSE	90	0.745962					FALSE	90	0.69857
	FALSE	91	0.653126					FALSE	91	0.680906					TRUE	91	2.60661					FALSE	91	0.616839					FALSE	91	0.832402					FALSE	91	0.653068
	FALSE	92	0.610094					FALSE	92	0.718858					FALSE	92	0.515811					FALSE	92	0.690389					FALSE	92	0.728294					FALSE	92	0.784584
	FALSE	93	0.564911					FALSE	93	0.662086					FALSE	93	0.560766					FALSE	93	0.603145					FALSE	93	0.735823					FALSE	93	0.573404
	FALSE	94	0.615199					FALSE	94	0.669905					FALSE	94	0.567657					FALSE	94	0.661251					FALSE	94	1.24599					FALSE	94	0.64766
	FALSE	95	0.672761					FALSE	95	0.674731					FALSE	95	0.650017					FALSE	95	0.637384					FALSE	95	0.651756					FALSE	95	0.535322
	FALSE	96	0.657401					FALSE	96	0.785548					FALSE	96	0.647192					FALSE	96	0.627955					FALSE	96	1.05507					FALSE	96	0.555048
	FALSE	97	0.635889					FALSE		0.701452					TRUE		1.07316					FALSE		0.598678					FALSE	97	0.662227					TRUE		1.49889
	FALSE	98	0.624929					FALSE		0.711977					FALSE		0.623032					FALSE		0.63892					FALSE	98	0.741341					FALSE		0.637574
	FALSE	99	0.66162					TRUE		3.30577												FALSE		0.69086					FALSE	99	0.655159
	FALSE	100	0.60217																										FALSE	100	0.864227
			0.859298							0.798102							0.688304							0.837358							0.823243							0.664345

## Sheet: 71m
71	1	13	1.6098	1			71	3	10	0.679545	1			71	5	4	0.938152	1			71	1	27	0.693652	1			71	3	27	0.458603	1			71	5	48	0.699212	1
71	1	15	0.54777	1			71	3	21	0.596995	1			71	5	16	0.772943	1			71	1	31	1.32113	1			71	3	43	0.561847	1			71	5	42	2.24522	1
71	1	1	1.43334	1			71	3	17	0.522189	1			71	5	9	1.11515	1			71	1	39	0.57401	1			71	3	40	0.707025	1			71	5	30	1.01603	1
71	1	4	0.638669	1			71	3	12	0.567904	1			71	5	13	1.3349	1			71	1	38	0.732756	1			71	3	37	0.598439	1			71	5	40	0.898865	1
71	1	10	0.704806	1			71	3	20	0.578015	1			71	5	1	0.934959	1			71	1	32	0.619657	1			71	3	48	0.50115	1			71	5	31	0.556375	1
71	1	17	0.687886	1			71	3	8	0.402152	1			71	5	21	2.66791	1			71	1	37	0.543484	1			71	3	46	0.598344	1			71	5	47	0.730742	1
71	1	21	0.623435	1			71	3	19	0.439594	1			71	5	19	0.855351	1			71	1	34	1.72783	1			71	3	36	0.503896	1			71	5	36	0.718465	1
71	1	24	0.749469	1			71	3	13	0.408099	1			71	5	12	0.936696	1			71	1	36	0.594257	1			71	3	30	0.437247	1			71	5	35	1.26746	1
71	1	11	1.32246	1			71	3	1	0.608262	1			71	5	10	0.723185	1			71	1	43	0.552846	1			71	3	33	0.419693	1			71	5	41	0.569275	1
71	1	22	0.494103	1			71	3	22	0.398507	1			71	5	25	0.691322	1			71	1	28	0.544012	1			71	3	41	0.480169	1			71	5	37	0.759949	1
71	1	2	0.510843	1			71	3	11	0.505292	1			71	5	2	1.39652	1			71	1	29	0.526627	1			71	3	44	0.603975	1			71	5	32	0.595658	1
71	1	20	0.637419	1			71	3	9	0.559727	1			71	5	15	1.48447	1			71	1	47	0.457243	1			71	3	42	0.550394	1			71	5	39	0.534299	1
71	1	23	0.595579	1			71	3	16	0.460681	1			71	5	20	1.6722	1			71	1	50	0.782607	1			71	3	35	0.554571	1			71	5	46	0.75489	1
71	1	14	0.744719	1			71	3	7	0.532605	1			71	5	14	0.650477	1			71	1	40	0.733004	1			71	3	39	0.607904	1			71	5	45	0.646657	1
71	1	12	0.596038	1			71	3	18	0.457258	1			71	5	7	0.977274	1			71	1	46	0.97318	1			71	3	26	0.590175	1			71	5	29	0.495378	1
71	1	7	0.619899	1			71	3	25	0.697273	1			71	5	22	0.504993	1			71	1	48	1.91654	1			71	3	50	0.700162	1			71	5	34	0.582555	1
71	1	19	0.474865	1			71	3	4	0.390159	1			71	5	23	0.625953	1			71	1	30	0.918782	1			71	3	32	0.441407	1			71	5	33	0.647227	1
71	1	6	0.50372	1			71	3	24	0.538387	1			71	5	18	0.507864	1			71	1	44	0.724726	1			71	3	38	0.773637	1			71	5	26	0.682999	1
71	1	3	0.381703	1			71	3	23	0.537423	1			71	5	5	0.481424	1			71	1	41	0.550805	1			71	3	47	0.498635	1			71	5	27	0.646725	1
71	1	9	0.506931	1			71	3	6	0.452959	1			71	5	17	1.68144	1			71	1	42	0.525549	1			71	3	45	0.457505	1			71	5	50	0.547118	1
71	1	25	0.476619	1			71	3	5	0.442015	1			71	5	24	0.852889	1			71	1	49	0.515242	1			71	3	31	0.442688	1			71	5	49	1.34037	1
71	1	5	1.53474	1			71	3	15	0.471203	1			71	5	6	0.497746	1			71	1	35	0.486259	1			71	3	34	0.50701	1			71	6	35	0.920503	1
71	1	18	0.830617	1			71	3	2	0.540558	1			71	5	3	0.681263	1			71	1	33	0.587276	1			71	3	29	0.516858	1			71	6	31	0.491883	1
71	1	8	0.559179	1			71	3	14	0.410633	1			71	5	11	1.51865	1			71	1	26	0.729783	1			71	3	49	0.696662	1			71	6	38	0.969909	1
71	2	24	1.64176	1			71	4	14	0.618226	1			71	6	10	0.521161	1			71	1	45	0.842869	1			71	3	28	0.512008	1			71	6	40	0.52004	1
71	2	23	0.739824	1			71	4	21	0.71483	1			71	6	16	0.816241	1			71	2	46	0.983699	1			71	4	50	0.590014	1			71	6	34	0.456699	1
71	2	13	0.513308	1			71	4	3	0.465498	1			71	6	24	0.651553	1			71	2	45	0.639619	1			71	4	39	0.527779	1			71	6	29	0.533356	1
71	2	6	0.51367	1			71	4	9	0.476406	1			71	6	8	0.473657	1			71	2	47	0.578887	1			71	4	48	0.55534	1			71	6	30	0.482823	1
71	2	12	0.457805	1			71	4	23	0.411587	1			71	6	14	0.408909	1			71	2	41	0.545775	1			71	4	29	0.794047	1			71	6	39	0.53413	1
71	2	5	0.634625	1			71	4	7	0.484748	1			71	6	17	0.43076	1			71	2	48	0.595037	1			71	4	33	0.466861	1			71	6	37	0.948725	1
71	2	14	0.467369	1			71	4	2	0.40478	1			71	6	21	0.565301	1			71	2	35	0.493856	1			71	4	44	0.497277	1			71	6	26	0.498345	1
71	2	9	0.566339	1			71	4	5	0.530294	1			71	6	23	0.930242	1			71	2	40	0.623199	1			71	4	47	0.549078	1			71	6	32	0.412875	1
71	2	18	0.572485	1			71	4	13	0.56229	1			71	6	7	0.858748	1			71	2	50	0.532844	1			71	4	35	0.645233	1			71	6	50	0.462751	1
71	2	8	0.532963	1			71	4	11	0.41083	1			71	6	15	0.536206	1			71	2	44	0.700508	1			71	4	36	0.607763	1			71	6	27	0.41221	1
71	2	2	0.467702	1			71	4	12	0.519106	1			71	6	2	0.483745	1			71	2	29	0.411091	1			71	4	43	0.4042	1			71	6	47	0.522969	1
71	2	15	0.858697	1			71	4	24	0.528868	1			71	6	12	0.512646	1			71	2	32	0.490183	1			71	4	41	0.430526	1			71	6	43	0.507891	1
71	2	3	0.894417	1			71	4	16	0.424692	1			71	6	4	0.388793	1			71	2	30	0.385372	1			71	4	34	0.959927	1			71	6	42	0.484262	1
71	2	25	0.655286	1			71	4	19	0.58025	1			71	6	25	0.572123	1			71	2	26	0.434158	1			71	4	26	0.392469	1			71	6	48	0.567153	1
71	2	7	0.59019	1			71	4	17	0.490411	1			71	6	13	0.733738	1			71	2	34	0.614107	1			71	4	40	0.435412	1			71	6	28	0.699468	1
71	2	21	0.507465	1			71	4	10	0.590744	1			71	6	3	0.798179	1			71	2	31	0.528665	1			71	4	49	0.406445	1			71	6	33	0.44057	1
71	2	10	0.65313	1			71	4	22	0.421725	1			71	6	22	0.493113	1			71	2	33	0.560668	1			71	4	28	0.430203	1			71	6	41	0.495545	1
71	2	11	0.656142	1			71	4	18	0.457686	1			71	6	5	0.519644	1			71	2	36	0.570621	1			71	4	30	0.503376	1			71	6	46	0.410624	1
71	2	4	0.476101	1			71	4	6	0.495788	1			71	6	20	0.589943	1			71	2	49	0.558077	1			71	4	31	0.537256	1			71	6	49	0.446599	1
71	2	20	0.505972	1			71	4	15	0.503832	1			71	6	19	0.539286	1			71	2	27	0.419864	1			71	4	42	0.446467	1			71	6	45	0.550509	1
71	2	22	0.409201	1			71	4	25	0.499952	1			71	6	9	0.606114	1			71	2	39	0.450035	1			71	4	38	0.600837	1			71	6	44	0.485617	1
71	2	16	0.971791	1			71	4	8	0.456188	1			71	6	1	2.0585	1			71	2	38	0.678527	1			71	4	32	0.507823	1			71	6	36	0.870943	1
71	2	1	0.498092	1			71	4	20	0.676644	1			71	6	18	0.506673	1			71	2	42	0.490906	1			71	4	27	0.428609	1			71	9	47	0.506474	1
71	2	19	0.436132	1			71	4	1	0.496455	1			71	6	11	0.546141	1			71	2	43	0.546713	1			71	4	46	0.494625	1			71	9	45	0.514442	1
71	7	9	0.536428	1			71	4	4	0.5181	1			71	9	10	0.696151	1			71	2	37	0.576751	1			71	4	45	0.563496	1			71	9	31	1.16468	1
71	7	25	0.619206	1			71	11	22	0.463693	1			71	9	16	0.482125	1			71	2	28	0.410249	1			71	11	29	0.439343	1			71	9	42	0.539529	1
71	7	15	1.09103	1			71	11	11	0.441103	1			71	9	22	0.518263	1			71	7	30	0.551081	1			71	11	26	0.513618	1			71	9	29	0.485708	1
71	7	21	0.524374	1			71	11	7	0.552244	1			71	9	20	0.441522	1			71	7	27	0.526464	1			71	11	42	0.535666	1			71	9	36	0.395183	1
71	7	8	0.400767	1			71	11	13	0.456955	1			71	9	1	0.377958	1			71	7	41	0.572867	1			71	11	37	0.454406	1			71	9	41	0.423796	1
71	7	3	0.472795	1			71	11	5	0.459526	1			71	9	23	0.563757	1			71	7	42	0.771631	1			71	11	30	0.405109	1			71	9	46	0.442376	1
71	7	13	0.409607	1			71	11	9	0.227136	1			71	9	21	0.388138	1			71	7	40	0.502707	1			71	11	31	0.489523	1			71	9	33	0.484253	1
71	7	24	0.621549	1			71	11	21	0.4099	1			71	9	8	0.455507	1			71	7	29	0.484191	1			71	11	46	0.392744	1			71	9	39	0.469999	1
71	7	10	0.455669	1			71	11	24	0.608144	1			71	9	9	0.490851	1			71	7	50	0.418596	1			71	11	36	0.457351	1			71	9	38	0.682559	1
71	7	16	0.538254	1			71	11	17	0.804964	1			71	9	7	0.474375	1			71	7	48	0.544173	1			71	11	48	0.454848	1			71	9	40	0.601153	1
71	7	11	0.728949	1			71	11	15	0.610364	1			71	9	2	1.06868	1			71	7	35	0.482533	1			71	11	43	0.358913	1			71	9	30	0.520381	1
71	7	6	0.615467	1			71	11	3	0.501472	1			71	9	25	0.493453	1			71	7	46	0.5097	1			71	11	45	0.410489	1			71	9	50	0.38901	1
71	7	19	0.497514	1			71	11	20	0.60639	1			71	9	24	0.510424	1			71	7	43	0.454293	1			71	11	40	0.579596	1			71	9	44	0.486723	1
71	7	14	0.411218	1			71	11	19	0.444716	1			71	9	18	0.602562	1			71	7	34	0.464839	1			71	11	28	0.509023	1			71	9	37	0.452642	1
71	7	4	0.463975	1			71	11	4	0.442215	1			71	9	11	0.39389	1			71	7	36	0.444686	1			71	11	50	0.449285	1			71	9	48	0.480413	1
71	7	17	0.539421	1			71	11	1	0.362615	1			71	9	15	0.474753	1			71	7	45	0.5621	1			71	11	47	0.4471	1			71	9	26	0.499541	1
71	7	12	0.477548	1			71	11	10	0.481764	1			71	9	12	0.572153	1			71	7	26	0.467785	1			71	11	35	0.460608	1			71	9	43	0.493587	1
71	7	18	0.428773	1			71	11	18	0.464432	1			71	9	14	0.528405	1			71	7	28	0.445217	1			71	11	39	0.371339	1			71	9	34	0.722174	1
71	7	2	0.459578	1			71	11	12	0.602504	1			71	9	6	0.413982	1			71	7	31	0.431946	1			71	11	27	0.425174	1			71	9	28	0.521598	1
71	7	7	0.519697	1			71	11	8	0.420672	1			71	9	13	0.493433	1			71	7	47	0.440663	1			71	11	44	0.493386	1			71	9	49	0.491664	1
71	7	1	0.573173	1			71	11	16	0.257031	1			71	9	17	1.63708	1			71	7	39	0.554015	1			71	11	41	0.600138	1			71	9	35	0.496868	1
71	7	22	0.509562	1			71	11	25	0.540994	1			71	9	3	0.768088	1			71	7	44	0.489487	1			71	11	32	0.473764	1			71	9	27	0.426798	1
71	7	5	0.396436	1			71	11	2	0.429573	1			71	9	5	0.599945	1			71	7	49	0.429677	1			71	11	34	0.391051	1			71	9	32	0.507725	1
71	7	23	0.756994	1			71	11	23	0.721751	1			71	9	4	0.506571	1			71	7	33	0.439505	1			71	11	33	0.520211	1			71	10	49	0.393059	1
71	8	21	0.460684	1			71	11	14	0.44478	1			71	9	19	0.555639	1			71	7	32	0.586328	1			71	11	49	0.521954	1			71	10	32	0.416526	1
71	8	17	0.426242	1			71	11	6	0.537153	1			71	10	24	0.536806	1			71	7	37	0.544498	1			71	12	45	1.00429	1			71	10	27	0.38022	1
71	8	13	0.451928	1			71	12	18	0.457094	1			71	10	4	0.694851	1			71	8	49	0.870332	1			71	12	31	0.43609	1			71	10	44	0.443012	1
71	8	11	0.511792	1			71	12	3	0.634938	1			71	10	18	0.856145	1			71	8	31	0.454879	1			71	12	50	0.457231	1			71	10	46	0.493595	1
71	8	6	0.502236	1			71	12	14	0.406033	1			71	10	17	0.515831	1			71	8	39	0.423707	1			71	12	32	0.459707	1			71	10	48	0.400148	1
71	8	12	0.478336	1			71	12	22	0.536838	1			71	10	14	0.453588	1			71	8	32	0.439233	1			71	12	26	0.4446	1			71	10	43	0.485744	1
71	8	1	0.462254	1			71	12	1	0.471419	1			71	10	5	0.582277	1			71	8	47	0.412144	1			71	12	27	0.394021	1			71	10	31	0.56917	1
71	8	10	0.582674	1			71	12	11	0.361956	1			71	10	25	0.428606	1			71	8	33	0.4558	1			71	12	33	0.44111	1			71	10	45	0.534442	1
71	8	7	0.532819	1			71	12	10	0.919752	1			71	10	22	0.450037	1			71	8	48	0.54955	1			71	12	35	0.567766	1			71	10	33	0.470043	1
71	8	20	1.10612	1			71	12	8	0.413594	1			71	10	21	0.510801	1			71	8	41	0.407095	1			71	12	30	0.49488	1			71	10	40	0.439405	1
71	8	18	0.455435	1			71	12	20	0.545428	1			71	10	19	0.537985	1			71	8	40	0.484649	1			71	12	41	0.490687	1			71	10	30	0.556775	1
71	8	23	0.614344	1			71	12	12	0.535128	1			71	10	6	0.551989	1			71	8	38	0.685816	1			71	12	29	0.541113	1			71	10	39	0.435599	1
71	8	22	0.484498	1			71	12	16	0.572791	1			71	10	7	0.600854	1			71	8	42	0.422386	1			71	12	34	0.572366	1			71	10	50	0.471842	1
71	8	9	0.501575	1			71	12	15	0.600042	1			71	10	11	0.455826	1			71	8	46	0.449705	1			71	12	42	0.552571	1			71	10	37	0.628506	1
71	8	14	0.749409	1			71	12	19	0.526958	1			71	10	3	0.432984	1			71	8	34	0.497392	1			71	12	49	0.637977	1			71	10	42	0.388828	1
71	8	4	0.56699	1			71	12	25	0.470279	1			71	10	12	0.563009	1			71	8	29	0.668627	1			71	12	36	0.588386	1			71	10	38	0.397962	1
71	8	8	0.628525	1			71	12	21	0.488934	1			71	10	15	0.538058	1			71	8	44	0.503473	1			71	12	37	0.575377	1			71	10	41	0.385263	1
71	8	24	0.917812	1			71	12	24	0.588311	1			71	10	2	0.366867	1			71	8	43	0.51913	1			71	12	46	0.560688	1			71	10	34	0.394508	1
71	8	5	0.799058	1			71	12	4	0.708579	1			71	10	13	0.691278	1			71	8	37	0.465441	1			71	12	28	0.498601	1			71	10	28	0.487638	1
71	8	16	0.656561	1			71	12	5	0.48937	1			71	10	20	0.532552	1			71	8	28	0.407585	1			71	12	43	0.524202	1			71	10	36	0.368552	1
71	8	2	0.859467	1			71	12	17	0.465876	1			71	10	23	0.495622	1			71	8	35	0.631065	1			71	12	48	0.518153	1			71	10	29	0.402688	1
71	8	15	0.470711	1			71	12	2	0.504239	1			71	10	1	0.448384	1			71	8	36	0.479461	1			71	12	40	0.582693	1			71	10	47	0.482458	1
							71	12	7	0.483311	1			71	10	10	0.539056	1			71	8	50	1.44114	1			71	12	39	0.498351	1			71	10	35	0.472096	1
							71	12	23	0.578822	1			71	10	16	0.420652	1			71	8	27	0.462953	1			71	12	44	0.645278	1			71	10	26	0.464211	1
							71	12	6	0.494157	1			71	10	8	0.384985	1			71	8	45	0.474542	1			71	12	38	0.68957	1
														71	10	9	0.439632	1			71	8	30	0.695398	1			71	12	47	0.859315	1
																					71	8	26	0.515811	1
										0.508926							0.643985														0.521032							0.55632
										0.50766							0.528557														0.496299							0.477487
Q1	0.476851						Q1	0.44478						Q1	0.485521						Q1	0.463896						Q1	0.447646						Q1	0.455685
Q3	0.655928						Q3	0.56229						Q3	0.7311						Q3	0.616882						Q3	0.574624						Q3	0.597032
IQ	0.179077						IQ	0.11751						IQ	0.245578						IQ	0.152986						IQ	0.126978						IQ	0.141347
upper	0.924543						upper	0.738555						upper	1.09947						upper	0.846361						upper	0.765091						upper	0.809052
lower	0.208236						lower	0.268515						lower	0.117154						lower	0.234417						lower	0.257179						lower	0.243664
FALSE	TRUE	1	1.6098				FALSE	FALSE	1	0.679545				FALSE	FALSE	1	0.938152				FALSE	FALSE	1	0.693652				FALSE	FALSE	1	0.458603				FALSE	FALSE	1	0.699212
	FALSE	2	0.54777					FALSE	2	0.596995					FALSE	2	0.772943					TRUE	2	1.32113					FALSE	2	0.561847					TRUE	2	2.24522
	TRUE	3	1.43334					FALSE	3	0.522189					TRUE	3	1.11515					FALSE	3	0.57401					FALSE	3	0.707025					TRUE	3	1.01603
	FALSE	4	0.638669					FALSE	4	0.567904					TRUE	4	1.3349					FALSE	4	0.732756					FALSE	4	0.598439					TRUE	4	0.898865
	FALSE	5	0.704806					FALSE	5	0.578015					FALSE	5	0.934959					FALSE	5	0.619657					FALSE	5	0.50115					FALSE	5	0.556375
	FALSE	6	0.687886					FALSE	6	0.402152					TRUE	6	2.66791					FALSE	6	0.543484					FALSE	6	0.598344					FALSE	6	0.730742
	FALSE	7	0.623435					FALSE	7	0.439594					FALSE	7	0.855351					TRUE	7	1.72783					FALSE	7	0.503896					FALSE	7	0.718465
	FALSE	8	0.749469					FALSE	8	0.408099					FALSE	8	0.936696					FALSE	8	0.594257					FALSE	8	0.437247					TRUE	8	1.26746
	TRUE	9	1.32246					FALSE	9	0.608262					FALSE	9	0.723185					FALSE	9	0.552846					FALSE	9	0.419693					FALSE	9	0.569275
	FALSE	10	0.494103					FALSE	10	0.398507					FALSE	10	0.691322					FALSE	10	0.544012					FALSE	10	0.480169					FALSE	10	0.759949
	FALSE	11	0.510843					FALSE	11	0.505292					TRUE	11	1.39652					FALSE	11	0.526627					FALSE	11	0.603975					FALSE	11	0.595658
	FALSE	12	0.637419					FALSE	12	0.559727					TRUE	12	1.48447					FALSE	12	0.457243					FALSE	12	0.550394					FALSE	12	0.534299
	FALSE	13	0.595579					FALSE	13	0.460681					TRUE	13	1.6722					FALSE	13	0.782607					FALSE	13	0.554571					FALSE	13	0.75489
	FALSE	14	0.744719					FALSE	14	0.532605					FALSE	14	0.650477					FALSE	14	0.733004					FALSE	14	0.607904					FALSE	14	0.646657
	FALSE	15	0.596038					FALSE	15	0.457258					FALSE	15	0.977274					TRUE	15	0.97318					FALSE	15	0.590175					FALSE	15	0.495378
	FALSE	16	0.619899					FALSE	16	0.697273					FALSE	16	0.504993					TRUE	16	1.91654					FALSE	16	0.700162					FALSE	16	0.582555
	FALSE	17	0.474865					FALSE	17	0.390159					FALSE	17	0.625953					TRUE	17	0.918782					FALSE	17	0.441407					FALSE	17	0.647227
	FALSE	18	0.50372					FALSE	18	0.538387					FALSE	18	0.507864					FALSE	18	0.724726					TRUE	18	0.773637					FALSE	18	0.682999
	FALSE	19	0.381703					FALSE	19	0.537423					FALSE	19	0.481424					FALSE	19	0.550805					FALSE	19	0.498635					FALSE	19	0.646725
	FALSE	20	0.506931					FALSE	20	0.452959					TRUE	20	1.68144					FALSE	20	0.525549					FALSE	20	0.457505					FALSE	20	0.547118
	FALSE	21	0.476619					FALSE	21	0.442015					FALSE	21	0.852889					FALSE	21	0.515242					FALSE	21	0.442688					TRUE	21	1.34037
	TRUE	22	1.53474					FALSE	22	0.471203					FALSE	22	0.497746					FALSE	22	0.486259					FALSE	22	0.50701					TRUE	22	0.920503
	FALSE	23	0.830617					FALSE	23	0.540558					FALSE	23	0.681263					FALSE	23	0.587276					FALSE	23	0.516858					FALSE	23	0.491883
	FALSE	24	0.559179					FALSE	24	0.410633					TRUE	24	1.51865					FALSE	24	0.729783					FALSE	24	0.696662					TRUE	24	0.969909
	TRUE	25	1.64176					FALSE	25	0.618226					FALSE	25	0.521161					FALSE	25	0.842869					FALSE	25	0.512008					FALSE	25	0.52004
	FALSE	26	0.739824					FALSE	26	0.71483					FALSE	26	0.816241					TRUE	26	0.983699					FALSE	26	0.590014					FALSE	26	0.456699
	FALSE	27	0.513308					FALSE	27	0.465498					FALSE	27	0.651553					FALSE	27	0.639619					FALSE	27	0.527779					FALSE	27	0.533356
	FALSE	28	0.51367					FALSE	28	0.476406					FALSE	28	0.473657					FALSE	28	0.578887					FALSE	28	0.55534					FALSE	28	0.482823
	FALSE	29	0.457805					FALSE	29	0.411587					FALSE	29	0.408909					FALSE	29	0.545775					TRUE	29	0.794047					FALSE	29	0.53413
	FALSE	30	0.634625					FALSE	30	0.484748					FALSE	30	0.43076					FALSE	30	0.595037					FALSE	30	0.466861					TRUE	30	0.948725
	FALSE	31	0.467369					FALSE	31	0.40478					FALSE	31	0.565301					FALSE	31	0.493856					FALSE	31	0.497277					FALSE	31	0.498345
	FALSE	32	0.566339					FALSE	32	0.530294					FALSE	32	0.930242					FALSE	32	0.623199					FALSE	32	0.549078					FALSE	32	0.412875
	FALSE	33	0.572485					FALSE	33	0.56229					FALSE	33	0.858748					FALSE	33	0.532844					FALSE	33	0.645233					FALSE	33	0.462751
	FALSE	34	0.532963					FALSE	34	0.41083					FALSE	34	0.536206					FALSE	34	0.700508					FALSE	34	0.607763					FALSE	34	0.41221
	FALSE	35	0.467702					FALSE	35	0.519106					FALSE	35	0.483745					FALSE	35	0.411091					FALSE	35	0.4042					FALSE	35	0.522969
	FALSE	36	0.858697					FALSE	36	0.528868					FALSE	36	0.512646					FALSE	36	0.490183					FALSE	36	0.430526					FALSE	36	0.507891
	FALSE	37	0.894417					FALSE	37	0.424692					FALSE	37	0.388793					FALSE	37	0.385372					TRUE	37	0.959927					FALSE	37	0.484262
	FALSE	38	0.655286					FALSE	38	0.58025					FALSE	38	0.572123					FALSE	38	0.434158					FALSE	38	0.392469					FALSE	38	0.567153
	FALSE	39	0.59019					FALSE	39	0.490411					FALSE	39	0.733738					FALSE	39	0.614107					FALSE	39	0.435412					FALSE	39	0.699468
	FALSE	40	0.507465					FALSE	40	0.590744					FALSE	40	0.798179					FALSE	40	0.528665					FALSE	40	0.406445					FALSE	40	0.44057
	FALSE	41	0.65313					FALSE	41	0.421725					FALSE	41	0.493113					FALSE	41	0.560668					FALSE	41	0.430203					FALSE	41	0.495545
	FALSE	42	0.656142					FALSE	42	0.457686					FALSE	42	0.519644					FALSE	42	0.570621					FALSE	42	0.503376					FALSE	42	0.410624
	FALSE	43	0.476101					FALSE	43	0.495788					FALSE	43	0.589943					FALSE	43	0.558077					FALSE	43	0.537256					FALSE	43	0.446599
	FALSE	44	0.505972					FALSE	44	0.503832					FALSE	44	0.539286					FALSE	44	0.419864					FALSE	44	0.446467					FALSE	44	0.550509
	FALSE	45	0.409201					FALSE	45	0.499952					FALSE	45	0.606114					FALSE	45	0.450035					FALSE	45	0.600837					FALSE	45	0.485617
	TRUE	46	0.971791					FALSE	46	0.456188					TRUE	46	2.0585					FALSE	46	0.678527					FALSE	46	0.507823					TRUE	46	0.870943
	FALSE	47	0.498092					FALSE	47	0.676644					FALSE	47	0.506673					FALSE	47	0.490906					FALSE	47	0.428609					FALSE	47	0.506474
	FALSE	48	0.436132					FALSE	48	0.496455					FALSE	48	0.546141					FALSE	48	0.546713					FALSE	48	0.494625					FALSE	48	0.514442
	FALSE	49	0.536428					FALSE	49	0.5181					FALSE	49	0.696151					FALSE	49	0.576751					FALSE	49	0.563496					TRUE	49	1.16468
	FALSE	50	0.619206					FALSE	50	0.463693					FALSE	50	0.482125					FALSE	50	0.410249					FALSE	50	0.439343					FALSE	50	0.539529
	TRUE	51	1.09103					FALSE	51	0.441103					FALSE	51	0.518263					FALSE	51	0.551081					FALSE	51	0.513618					FALSE	51	0.485708
	FALSE	52	0.524374					FALSE	52	0.552244					FALSE	52	0.441522					FALSE	52	0.526464					FALSE	52	0.535666					FALSE	52	0.395183
	FALSE	53	0.400767					FALSE	53	0.456955					FALSE	53	0.377958					FALSE	53	0.572867					FALSE	53	0.454406					FALSE	53	0.423796
	FALSE	54	0.472795					FALSE	54	0.459526					FALSE	54	0.563757					FALSE	54	0.771631					FALSE	54	0.405109					FALSE	54	0.442376
	FALSE	55	0.409607					TRUE	55	0.227136					FALSE	55	0.388138					FALSE	55	0.502707					FALSE	55	0.489523					FALSE	55	0.484253
	FALSE	56	0.621549					FALSE	56	0.4099					FALSE	56	0.455507					FALSE	56	0.484191					FALSE	56	0.392744					FALSE	56	0.469999
	FALSE	57	0.455669					FALSE	57	0.608144					FALSE	57	0.490851					FALSE	57	0.418596					FALSE	57	0.457351					FALSE	57	0.682559
	FALSE	58	0.538254					TRUE	58	0.804964					FALSE	58	0.474375					FALSE	58	0.544173					FALSE	58	0.454848					FALSE	58	0.601153
	FALSE	59	0.728949					FALSE	59	0.610364					FALSE	59	1.06868					FALSE	59	0.482533					FALSE	59	0.358913					FALSE	59	0.520381
	FALSE	60	0.615467					FALSE	60	0.501472					FALSE	60	0.493453					FALSE	60	0.5097					FALSE	60	0.410489					FALSE	60	0.38901
	FALSE	61	0.497514					FALSE	61	0.60639					FALSE	61	0.510424					FALSE	61	0.454293					FALSE	61	0.579596					FALSE	61	0.486723
	FALSE	62	0.411218					FALSE	62	0.444716					FALSE	62	0.602562					FALSE	62	0.464839					FALSE	62	0.509023					FALSE	62	0.452642
	FALSE	63	0.463975					FALSE	63	0.442215					FALSE	63	0.39389					FALSE	63	0.444686					FALSE	63	0.449285					FALSE	63	0.480413
	FALSE	64	0.539421					FALSE	64	0.362615					FALSE	64	0.474753					FALSE	64	0.5621					FALSE	64	0.4471					FALSE	64	0.499541
	FALSE	65	0.477548					FALSE	65	0.481764					FALSE	65	0.572153					FALSE	65	0.467785					FALSE	65	0.460608					FALSE	65	0.493587
	FALSE	66	0.428773					FALSE	66	0.464432					FALSE	66	0.528405					FALSE	66	0.445217					FALSE	66	0.371339					FALSE	66	0.722174
	FALSE	67	0.459578					FALSE	67	0.602504					FALSE	67	0.413982					FALSE	67	0.431946					FALSE	67	0.425174					FALSE	67	0.521598
	FALSE	68	0.519697					FALSE	68	0.420672					FALSE	68	0.493433					FALSE	68	0.440663					FALSE	68	0.493386					FALSE	68	0.491664
	FALSE	69	0.573173					TRUE	69	0.257031					TRUE	69	1.63708					FALSE	69	0.554015					FALSE	69	0.600138					FALSE	69	0.496868
	FALSE	70	0.509562					FALSE	70	0.540994					FALSE	70	0.768088					FALSE	70	0.489487					FALSE	70	0.473764					FALSE	70	0.426798
	FALSE	71	0.396436					FALSE	71	0.429573					FALSE	71	0.599945					FALSE	71	0.429677					FALSE	71	0.391051					FALSE	71	0.507725
	FALSE	72	0.756994					FALSE	72	0.721751					FALSE	72	0.506571					FALSE	72	0.439505					FALSE	72	0.520211					FALSE	72	0.393059
	FALSE	73	0.460684					FALSE	73	0.44478					FALSE	73	0.555639					FALSE	73	0.586328					FALSE	73	0.521954					FALSE	73	0.416526
	FALSE	74	0.426242					FALSE	74	0.537153					FALSE	74	0.536806					FALSE	74	0.544498					TRUE	74	1.00429					FALSE	74	0.38022
	FALSE	75	0.451928					FALSE	75	0.457094					FALSE	75	0.694851					TRUE	75	0.870332					FALSE	75	0.43609					FALSE	75	0.443012
	FALSE	76	0.511792					FALSE	76	0.634938					FALSE	76	0.856145					FALSE	76	0.454879					FALSE	76	0.457231					FALSE	76	0.493595
	FALSE	77	0.502236					FALSE	77	0.406033					FALSE	77	0.515831					FALSE	77	0.423707					FALSE	77	0.459707					FALSE	77	0.400148
	FALSE	78	0.478336					FALSE	78	0.536838					FALSE	78	0.453588					FALSE	78	0.439233					FALSE	78	0.4446					FALSE	78	0.485744
	FALSE	79	0.462254					FALSE	79	0.471419					FALSE	79	0.582277					FALSE	79	0.412144					FALSE	79	0.394021					FALSE	79	0.56917
	FALSE	80	0.582674					FALSE	80	0.361956					FALSE	80	0.428606					FALSE	80	0.4558					FALSE	80	0.44111					FALSE	80	0.534442
	FALSE	81	0.532819					TRUE	81	0.919752					FALSE	81	0.450037					FALSE	81	0.54955					FALSE	81	0.567766					FALSE	81	0.470043
	TRUE	82	1.10612					FALSE	82	0.413594					FALSE	82	0.510801					FALSE	82	0.407095					FALSE	82	0.49488					FALSE	82	0.439405
	FALSE	83	0.455435					FALSE	83	0.545428					FALSE	83	0.537985					FALSE	83	0.484649					FALSE	83	0.490687					FALSE	83	0.556775
	FALSE	84	0.614344					FALSE	84	0.535128					FALSE	84	0.551989					FALSE	84	0.685816					FALSE	84	0.541113					FALSE	84	0.435599
	FALSE	85	0.484498					FALSE	85	0.572791					FALSE	85	0.600854					FALSE	85	0.422386					FALSE	85	0.572366					FALSE	85	0.471842
	FALSE	86	0.501575					FALSE	86	0.600042					FALSE	86	0.455826					FALSE	86	0.449705					FALSE	86	0.552571					FALSE	86	0.628506
	FALSE	87	0.749409					FALSE	87	0.526958					FALSE	87	0.432984					FALSE	87	0.497392					FALSE	87	0.637977					FALSE	87	0.388828
	FALSE	88	0.56699					FALSE	88	0.470279					FALSE	88	0.563009					FALSE	88	0.668627					FALSE	88	0.588386					FALSE	88	0.397962
	FALSE	89	0.628525					FALSE	89	0.488934					FALSE	89	0.538058					FALSE	89	0.503473					FALSE	89	0.575377					FALSE	89	0.385263
	FALSE	90	0.917812					FALSE	90	0.588311					FALSE	90	0.366867					FALSE	90	0.51913					FALSE	90	0.560688					FALSE	90	0.394508
	FALSE	91	0.799058					FALSE	91	0.708579					FALSE	91	0.691278					FALSE	91	0.465441					FALSE	91	0.498601					FALSE	91	0.487638
	FALSE	92	0.656561					FALSE	92	0.48937					FALSE	92	0.532552					FALSE	92	0.407585					FALSE	92	0.524202					FALSE	92	0.368552
	FALSE	93	0.859467					FALSE	93	0.465876					FALSE	93	0.495622					FALSE	93	0.631065					FALSE	93	0.518153					FALSE	93	0.402688
	FALSE	94	0.470711					FALSE	94	0.504239					FALSE	94	0.448384					FALSE	94	0.479461					FALSE	94	0.582693					FALSE	94	0.482458
								FALSE	95	0.483311					FALSE	95	0.539056					TRUE	95	1.44114					FALSE	95	0.498351					FALSE	95	0.472096
								FALSE	96	0.578822					FALSE	96	0.420652					FALSE	96	0.462953					FALSE	96	0.645278					FALSE	96	0.464211
								FALSE	97	0.494157					FALSE		0.384985					FALSE		0.474542					FALSE		0.68957
															FALSE		0.439632					FALSE		0.695398					TRUE		0.859315
																						FALSE		0.515811
			0.564668							0.508327							0.579713							0.536013							0.508532
